# Supplementary material for: Yersinia pseudotuberculosis growth arrest during type-III secretion system expression is associated with altered ribosomal protein expression and decreased gentamicin susceptibility
Source: PLoS Pathog. 2025 Jul 7;21(7):e1012548. doi: 10.1371/journal.ppat.1012548 (PMC12244630; doi:10.1371/journal.ppat.1012548)
Supplement: S1 Table — (XLS) [file ppat.1012548.s001.xls]

## Sheet: expvsstat_DEG_exponential up
gene_id	exp_1	exp_2	exp_3	exp_4	mean reads	stat_1	stat_2	stat_3	stat_4	mean reads	log2foldchange	pvalue	padjust	gene_name	gene_start	gene_end	gene_strand	gene_length	gene_biotype	gene_description	tf_family	exp_1_readcount	exp_2_readcount	exp_3_readcount	exp_4_readcount	stat_1_readcount	stat_2_readcount	stat_3_readcount	stat_4_readcount	exp_1_fpkm	exp_2_fpkm	exp_3_fpkm	exp_4_fpkm	stat_1_fpkm	stat_2_fpkm	stat_3_fpkm	stat_4_fpkm
DN756_RS14085	104494	119221	116071	100742	110132	1860.4	1380.15	2370.47	2884.4	2123.86	5.69633	4.56e-131	1.34e-128	ompC	3050193	3051308	-	1116	protein_coding	porin OmpC && PF00267:Gram-negative porin	Porin_1	101559	120911	116773	86669	1331	1725	3110	3025	2331.42	2741.4	2752.47	2302	50.854	56.4278	93.3038	111.996
DN756_RS01950	2555.78	3431.37	2806.04	2344.52	2784.43	32.1481	39.2043	122.716	76.2817	67.5875	5.35292	2.06e-45	4.86e-44	DN756_RS01950	413880	414107	+	228	protein_coding	hypothetical protein && -	-	2484	3480	2823	2017	23	49	161	80	279.114	386.202	325.702	262.226	4.30134	7.84565	23.6425	14.4976
DN756_RS19535	20530.6	35936.6	14339.3	15016.8	21455.8	369.005	915.3	551.078	460.551	573.983	5.22307	1.83e-45	4.35e-44	DN756_RS19535	4211313	4212626	+	1314	protein_coding	heme anaerobic degradation radical SAM methyltransferase ChuW/HutW && PF04055:Radical SAM superfamily	Radical_SAM	19954	36446	14426	12919	264	1144	723	483	389.045	701.818	288.799	291.433	8.56682	31.7833	18.4224	15.1877
DN756_RS01445	177639	199337	215257	154691	186731	2541.1	6137.47	7414.02	8774.3	6216.72	4.9085	5.44e-48	1.46e-46	rplD	320359	320964	+	606	protein_coding	50S ribosomal protein L4 && PF00573:Ribosomal protein L4/L1 family	-	172650	202162	216558	133081	1818	7671	9727	9202	7298.93	8441.06	9400.41	6509.51	127.918	462.112	537.415	627.409
DN756_RS01450	56891.8	66326.9	69390.5	55502.6	62028	972.83	1942.61	2564.07	3165.69	2161.3	4.8425	3.22e-51	9.16e-50	rplW	320961	321263	+	303	protein_coding	50S ribosomal protein L23 && PF00276:Ribosomal protein L23	-	55294	67267	69810	47749	696	2428	3364	3320	4675.21	5617.32	6060.66	4671.18	97.944	292.532	371.72	452.727
DN756_RS02780	1.00222e+07	6.50015e+06	4.82946e+06	1.28176e+07	8.54235e+06	321272	256356	334616	360181	318106	4.74705	4.95e-56	1.68e-54	rnpB	593913	594291	+	379	protein_coding	RNase P RNA component class A && -	-	9740722	6592276	4858659	11026990	229850	320410	439008	377738	658442	440115	337227	862427	25859.3	30862.8	38782.5	41180.6
DN756_RS01455	224269	277621	265702	186140	238433	4572.02	7870.46	10888.9	12190.8	8880.55	4.74668	1.16e-55	3.84e-54	rplB	321280	322104	+	825	protein_coding	50S ribosomal protein L2 && PF00181:Ribosomal Proteins L2, RNA binding domain|PF03947:Ribosomal Proteins L2, C-terminal domain	Ribosomal_L2_C	217970	281556	267308	160137	3271	9837	14286	12785	6768.75	8635.37	8523.21	5753.64	169.059	435.288	579.775	640.306
DN756_RS19540	6581.85	13207.8	6235.31	4825.05	7712.5	113.217	413.645	343.757	314.662	296.32	4.69935	1.17e-29	1.33e-28	hutX	4212677	4213186	+	510	protein_coding	heme utilization cystosolic carrier protein HutX && PF06228:Haem utilisation ChuX/HutX	-	6397	13395	6273	4151	81	517	451	330	321.345	664.573	323.556	241.261	6.77214	37.0074	29.608	26.7353
DN756_RS01465	74214.3	90988.4	86958.3	70982	80785.8	1919.1	2852.31	3967.3	4361.41	3275.03	4.62418	2.39e-69	1.22e-67	rplV	322412	322744	+	333	protein_coding	50S ribosomal protein L22 && PF00237:Ribosomal protein L22p/L17e	-	72130	92278	87484	61066	1373	3565	5205	4574	5549.29	7011.71	6910.82	5435.76	175.808	390.826	523.335	567.536
DN756_RS14930	7169.35	4364.14	4500.79	15556.2	7897.61	92.2512	334.437	380.343	505.366	328.099	4.58768	6.16e-19	3.91e-18	DN756_RS14930	3228597	3228671	+	75	protein_coding	tRNA-Gln && -	-	6968	4426	4528	13383	66	418	499	530	2380.19	1493.21	1588.14	5289.29	37.5227	203.462	222.763	291.982
DN756_RS01460	47903.4	58928.8	57746.9	39810.4	51097.4	1196.47	1878.61	2761.49	3142.81	2244.84	4.50815	2.07e-50	5.79e-49	rpsS	322119	322397	+	279	protein_coding	30S ribosomal protein S19 && PF00203:Ribosomal protein S19	-	46558	59764	58096	34249	856	2348	3623	3296	4275.19	5420.08	5477.56	3638.72	130.822	307.229	434.778	488.117
DN756_RS14935	2345.89	1496.79	1466.14	5345.79	2663.65	40.5346	139.215	120.429	176.401	119.145	4.47853	1.61e-19	1.06e-18	DN756_RS14935	3228749	3228823	+	75	protein_coding	tRNA-Gln && -	-	2280	1518	1475	4599	29	174	158	185	778.823	512.13	517.34	1817.64	16.4872	84.6946	70.5341	101.918
DN756_RS20435	101403	137088	106789	90299.6	108895	7099.15	4431.68	4096.88	4233.63	4965.34	4.45524	2.21e-81	1.66e-79	ilvC	4394602	4396080	-	1479	protein_coding	ketol-acid reductoisomerase && PF01450:Acetohydroxy acid isomeroreductase, catalytic domain|PF07991:Acetohydroxy acid isomeroreductase, NADPH-binding domain	-	98555	139031	107435	77685	5079	5539	5375	4440	1707.17	2378.56	1910.83	1556.95	146.427	136.72	121.678	124.038
DN756_RS05360	99381.2	112680	116449	80518.2	102257	1660.52	4297.27	6123.6	6816.72	4724.53	4.4357	4.74e-32	6.14e-31	tsf	1175589	1176446	+	858	protein_coding	elongation factor Ts && PF00889:Elongation factor TS	-	96590	114277	117153	69270	1188	5371	8034	7149	2884.1	3370.09	3591.79	2393.11	59.0392	228.526	313.507	344.27
DN756_RS01440	159233	173220	195602	148674	169182	3006.55	8459.32	9417.87	11115.2	7999.74	4.40236	9.82e-37	1.53e-35	rplC	319713	320342	+	630	protein_coding	50S ribosomal protein L3 && PF00297:Ribosomal protein L3	-	154761	175675	196784	127905	2151	10573	12356	11657	6293.42	7055.69	8216.64	6017.99	145.583	612.669	656.66	764.517
DN756_RS12480	6962.55	5863.89	8333.62	5522.48	6670.63	204.071	368.04	317.079	418.596	326.947	4.34749	4.58e-69	2.3e-67	DN756_RS12480	2684149	2685540	-	1392	protein_coding	APC family permease && PF13520:Amino acid permease	-	6767	5947	8384	4751	146	460	416	439	124.544	108.101	158.437	101.17	4.47224	12.0639	10.0059	13.0307
DN756_RS01955	17027.2	22775.2	18640.3	12411.9	17713.7	184.502	739.281	1605.21	1060.32	897.328	4.30227	3.26e-18	1.97e-17	malK	414111	415220	+	1110	protein_coding	maltose/maltodextrin ABC transporter ATP-binding protein MalK && PF08402:TOBE domain|PF00005:ABC transporter	ABC_tran	16549	23098	18753	10678	132	924	2106	1112	381.957	526.528	444.419	285.149	5.07063	30.389	63.5241	41.3926
DN756_RS06760	12591.6	14023.2	14305.5	8821.32	12435.4	577.269	598.465	654.739	760.91	647.846	4.26215	1.03e-103	1.52e-101	DN756_RS06760	1472302	1473195	-	894	protein_coding	dihydrodipicolinate synthase family protein && PF00701:Dihydrodipicolinate synthetase family	-	12238	14222	14392	7589	413	748	859	798	350.702	402.525	423.476	251.624	19.6981	30.5444	32.1706	36.8813
DN756_RS06765	4905.78	5632.17	5676.68	3875.38	5022.5	233.423	264.029	272.109	303.22	268.195	4.2248	5.7e-127	1.56e-124	DN756_RS06765	1473258	1474004	-	747	protein_coding	N-acetylmannosamine-6-phosphate 2-epimerase && PF04131:Putative N-acetylmannosamine-6-phosphate epimerase	-	4768	5712	5711	3334	167	330	357	318	163.524	193.481	201.111	132.297	9.53251	16.1273	16.0011	17.5893
DN756_RS01480	20407.1	26622.7	25332.9	18601.6	22741.1	1134.97	1032.91	1345.3	1462.7	1243.97	4.19205	1.28e-112	2.51e-110	rpmC	323883	324074	+	192	protein_coding	50S ribosomal protein L29 && PF00831:Ribosomal L29 protein	-	19834	27000	25486	16003	812	1291	1765	1534	2646.52	3558.22	3491.77	2470.61	180.329	245.467	307.784	330.115
DN756_RS19005	21557.5	24062	24245.4	13897.4	20940.6	740.805	1064.12	1271.37	1504.66	1145.24	4.19184	3.38e-55	1.09e-53	rpsR	4096910	4097137	-	228	protein_coding	30S ribosomal protein S18 && PF01084:Ribosomal protein S18	-	20952	24403	24392	11956	530	1330	1668	1578	2354.27	2708.19	2814.22	1554.38	99.1179	212.953	244.943	285.965
DN756_RS07545	936.296	948.556	1073.51	781.121	934.871	37.7391	61.6067	60.2146	51.4902	52.7626	4.12426	1.29e-93	1.37e-91	DN756_RS07545	1636797	1637084	-	288	protein_coding	PTS sugar transporter subunit IIB && PF02302:PTS system, Lactose/Cellobiose specific IIB subunit	PTS_IIB	910	962	1080	672	27	77	79	54	80.9495	84.5187	98.6453	69.1642	3.99744	9.76037	9.18412	7.74716
DN756_RS01485	20377.3	26921.4	25173.8	21688.9	23540.4	1098.63	1247.34	1590.73	1709.66	1411.59	4.05899	6.02e-101	7.52e-99	rpsQ	324074	324328	+	255	protein_coding	30S ribosomal protein S17 && PF00366:Ribosomal protein S17	-	19805	27303	25326	18659	786	1559	2087	1793	1989.76	2709.19	2612.59	2168.97	131.43	223.19	274.022	290.523
DN756_RS19000	40355.4	47222.7	47308	30899.6	41446.4	2225.21	2285.05	2868.2	2819.56	2549.5	4.0227	3.59e-101	4.77e-99	rplI	4096418	4096870	-	453	protein_coding	50S ribosomal protein L9 && PF03948:Ribosomal protein L9, C-terminal domain|PF01281:Ribosomal protein L9, N-terminal domain	-	39222	47892	47594	26583	1592	2856	3763	2957	2218.18	2675.07	2763.75	1739.44	149.85	230.159	278.124	269.708
DN756_RS07850	45860	43982.6	50519.6	40611.3	45243.4	1864.59	3031.53	3028.26	3252.46	2794.21	4.01661	3.09e-89	3.03e-87	ompX	1703768	1704292	+	525	protein_coding	outer membrane protein OmpX && PF13505:Outer membrane protein beta-barrel domain	-	44572	44606	50825	34938	1334	3789	3973	3411	2175.04	2149.83	2546.61	1972.62	108.345	263.471	253.374	268.45
DN756_RS19010	37555.8	41523.5	42428.5	31239	38186.7	1529.13	2388.26	2633.44	2946.38	2374.3	4.00695	1.5e-70	8.21e-69	priB	4097142	4097462	-	321	protein_coding	primosomal replication protein N && PF00436:Single-strand binding protein family	-	36501	42112	42685	26875	1094	2985	3455	3090	2913.17	3319.49	3497.96	2481.69	145.319	339.475	360.368	397.736
DN756_RS01470	170761	210818	205227	147378	183546	8993.09	10169.1	12924.8	13811.8	11474.7	3.99953	8.22e-89	7.87e-87	rpsC	322762	323460	+	699	protein_coding	30S ribosomal protein S3 && PF07650:KH domain|PF00189:Ribosomal protein S3, C-terminal domain	-	165965	213806	206468	126790	6434	12710	16957	14485	6082.82	7739.5	7769.99	5376.66	392.478	663.799	812.222	856.214
DN756_RS01475	116131	146772	143194	111382	129370	7129.9	7525.62	9218.17	9858.46	8433.04	3.9392	6.65e-115	1.44e-112	rplP	323473	323883	+	411	protein_coding	50S ribosomal protein L16 && PF00252:Ribosomal protein L16p/L10e	-	112869	148852	144060	95822	5101	9406	12094	10339	7035.55	9163.95	9220.33	6910.8	529.206	835.47	985.215	1039.39
DN756_RS05355	144001	155132	158788	125406	145832	2722.81	9350.62	12786.8	14434.4	9823.67	3.89182	3.91e-21	2.91e-20	rpsB	1174736	1175461	+	726	protein_coding	30S ribosomal protein S2 && PF00318:Ribosomal protein S2	-	139957	157331	159748	107887	1948	11687	16776	15138	4938.82	5483.37	5788.2	4404.91	114.41	587.671	773.668	861.535
DN756_RS04360	59436.3	70335.1	71916.3	50069.6	62939.3	1742.99	3365.97	5183.79	7600.52	4473.32	3.8144	4.85e-23	3.96e-22	speA	966151	968130	+	1980	protein_coding	biosynthetic arginine decarboxylase && PF00278:Pyridoxal-dependent decarboxylase, C-terminal sheet domain|PF02784:Pyridoxal-dependent decarboxylase, pyridoxal binding domain	-	57767	71332	72351	43075	1247	4207	6801	7971	747.446	911.568	961.223	644.859	26.8542	77.5667	115.003	166.337
DN756_RS01735	130112	150030	156115	110283	136635	13180.7	9358.62	8561.91	8593.13	9923.6	3.78349	4.25e-79	2.87e-77	rplJ	358452	358949	+	498	protein_coding	50S ribosomal protein L10 && PF00466:Ribosomal protein L10	-	126458	152156	157059	94877	9430	11697	11233	9012	6505.53	7730.89	8296.19	5647.24	807.409	857.458	755.213	747.71
DN756_RS06775	5132.14	4919.28	5530.57	4220.61	4950.65	447.278	368.84	318.604	309.894	361.154	3.78121	6.13e-110	1.1e-107	DN756_RS06775	1475524	1476396	+	873	protein_coding	N-acetylmannosamine kinase && PF00480:ROK family	ROK	4988	4989	5564	3631	320	461	418	325	146.379	144.6	167.656	123.287	15.6296	19.2777	16.0312	15.3819
DN756_RS15915	27423.2	29322.4	29479.8	22740.8	27241.6	1035.73	1907.41	2634.2	2585	2040.58	3.73817	1.03e-38	1.75e-37	htpG	3419752	3421620	-	1869	protein_coding	molecular chaperone HtpG && PF00183:Hsp90 protein|PF02518:Histidine kinase-, DNA gyrase B-, and HSP90-like ATPase	HATPase_c	26653	29738	29658	19564	741	2384	3456	2711	365.344	402.599	417.424	310.28	16.9052	46.5656	61.911	59.9324
DN756_RS21510	26486.9	21547.6	26704.6	25008.6	24936.9	743.6	1990.62	2238.61	2534.46	1876.82	3.73135	3.08e-29	3.4e-28	yidC	4611759	4613399	-	1641	protein_coding	membrane protein insertase YidC && PF02096:60Kd inner membrane protein|PF14849:YidC periplasmic domain	-	25743	21853	26866	21515	532	2488	2937	2658	401.898	336.955	430.665	388.631	13.8234	55.349	59.9237	66.9249
DN756_RS06965	328.218	237.632	194.822	661.395	355.517	13.9774	33.6037	27.4396	31.4662	26.6217	3.72158	4.16e-18	2.49e-17	DN756_RS06965	1515868	1515943	+	76	protein_coding	tRNA-Val && -	-	319	241	196	569	10	42	36	33	107.533	80.2368	67.8403	221.924	5.61045	20.1745	15.8596	17.9408
DN756_RS01435	47658.5	47483	57675.3	43531.2	49087	1610.2	4134.85	4623.57	4827.68	3799.07	3.69132	4.08e-31	5.08e-30	rpsJ	319369	319680	+	312	protein_coding	30S ribosomal protein S10 && PF00338:Ribosomal protein S10p/S20e	Ribosomal_S10	46320	48156	58024	37450	1152	5168	6066	5063	3803.46	3905.4	4892.13	3557.97	157.438	604.694	650.955	670.493
DN756_RS19545	8396.83	15932.2	8268.02	5369.04	9491.52	447.278	878.496	871.206	831.471	757.113	3.64714	1.94e-25	1.8e-24	DN756_RS19545	4213220	4213870	+	651	protein_coding	SDR family oxidoreductase && PF13460:NAD(P)H-binding	-	8161	16158	8318	4619	320	1098	1143	872	321.165	628.025	336.111	210.316	20.9595	61.5729	58.7852	55.3448
DN756_RS02355	35885.9	37127.8	42484.2	26715	35553.2	820.476	2399.46	3783.61	4425.29	2857.21	3.63704	1.21e-17	7.02e-17	accC	498772	500121	-	1350	protein_coding	acetyl-CoA carboxylase biotin carboxylase subunit && PF02786:Carbamoyl-phosphate synthase L chain, ATP binding domain|PF00289:Carbamoyl-phosphate synthase L chain, N-terminal domain|PF02785:Biotin carboxylase C-terminal domain	CPSase_L_D2	34878	37654	42741	22983	587	2999	4964	4641	661.886	705.744	832.829	504.635	18.5402	81.0981	123.112	142.043
DN756_RS18015	14645.3	15846.4	17780.5	11938.8	15052.8	887.568	1165.73	1432.96	1388.33	1218.64	3.62564	2.22e-69	1.14e-67	dnaJ	3885626	3886765	-	1140	protein_coding	molecular chaperone DnaJ && PF00684:DnaJ central domain|PF01556:DnaJ C terminal domain|PF00226:DnaJ domain	DnaJ_C	14234	16071	17888	10271	635	1457	1880	1456	319.88	356.704	412.764	267.062	23.7509	46.6576	55.2149	52.7713
DN756_RS19015	73874.8	79539.6	85208.9	65342.1	75991.4	3998.95	6008.66	6917.82	7798.85	6181.07	3.6197	2.74e-59	1.03e-57	rpsF	4097468	4097860	-	393	protein_coding	30S ribosomal protein S6 && PF01250:Ribosomal protein S6	-	71800	80667	85724	56214	2861	7510	9076	8179	4680.55	5193.66	5737.93	4239.91	310.411	697.614	773.223	859.902
DN756_RS20730	7217.71	6604.39	7436.05	6496.55	6938.68	258.583	562.461	704.282	752.328	569.414	3.60506	3.24e-33	4.38e-32	hslV	4460651	4461175	+	525	protein_coding	ATP-dependent protease subunit HslV && PF00227:Proteasome subunit	Proteasome	7015	6698	7481	5589	185	703	924	789	342.321	322.817	374.839	315.558	15.0253	48.8837	58.9272	62.0953
DN756_RS01740	42804.2	48357.6	52776	42748.9	46671.7	4183.45	3991.64	3795.81	3595.73	3891.66	3.58432	2.52e-187	3.46e-184	rplL	359016	359384	+	369	protein_coding	50S ribosomal protein L7/L12 && PF16320:Ribosomal protein L7/L12 dimerisation domain|PF00542:Ribosomal protein L7/L12 C-terminal domain	-	41602	49043	53095	36777	2993	4989	4980	3771	2888.37	3362.95	3785.06	2954.3	345.853	493.577	451.862	422.252
DN756_RS16115	97279.1	85442	107607	84161.1	93622.2	6600.15	8332.91	7647.25	8784.79	7841.28	3.57753	1.46e-125	3.53e-123	tig	3464345	3465649	-	1305	protein_coding	trigger factor && PF00254:FKBP-type peptidyl-prolyl cis-trans isomerase|PF05697:Bacterial trigger factor protein (TF)|PF05698:Bacterial trigger factor protein (TF) C-terminus	FKBP_C	94547	86653	108257	72404	4722	10415	10033	9213	1856.11	1680.13	2182.18	1644.59	154.286	291.351	257.409	291.697
DN756_RS17455	128911	157048	153534	109045	137134	3903.9	10067.5	14524.7	17623	11529.8	3.57209	5.09e-20	3.48e-19	lpdA	3757776	3759200	-	1425	protein_coding	dihydrolipoyl dehydrogenase && PF02852:Pyridine nucleotide-disulphide oxidoreductase, dimerisation domain|PF07992:Pyridine nucleotide-disulphide oxidoreductase	Pyr_redox_2	125290	159274	154462	93812	2793	12583	19056	18482	2252.51	2828.13	2851.36	1951.41	83.5732	322.357	447.734	535.889
DN756_RS16785	26060.9	26976.6	29806.8	19667.5	25628	1583.64	2142.63	2397.91	2541.13	2166.33	3.56384	1.1e-67	5.08e-66	rplS	3613472	3613819	-	348	protein_coding	50S ribosomal protein L19 && PF01245:Ribosomal protein L19	-	25329	27359	29987	16920	1133	2678	3146	2665	1864.68	1989.26	2266.72	1441.21	138.823	280.931	302.679	316.416
DN756_RS12195	5179.47	5796.84	5394.39	3641.74	5003.11	564.689	404.044	368.148	431.945	442.206	3.50327	8.26e-63	3.51e-61	DN756_RS12195	2628115	2630406	-	2292	protein_coding	TonB-dependent receptor && PF00593:TonB dependent receptor|PF07715:TonB-dependent Receptor Plug Domain	TonB_dep_Rec	5034	5879	5427	3133	404	505	483	453	56.2683	64.9021	62.286	40.5182	7.51585	8.04349	7.05563	8.16629
DN756_RS06970	1082.4	734.588	772.331	2431.7	1255.26	47.5233	111.212	131.862	153.517	111.029	3.49407	7.44e-15	3.55e-14	DN756_RS06970	1515988	1516063	+	76	protein_coding	tRNA-Val && -	-	1052	745	777	2092	34	139	173	161	354.624	248.035	268.938	815.93	19.0755	66.7681	76.2141	87.5293
DN756_RS00840	50022.9	63662.7	55995.5	40693.8	52593.7	2240.58	5084.56	5887.31	5581.91	4698.59	3.48434	1.64e-30	1.96e-29	malP	208798	211203	+	2406	protein_coding	maltodextrin phosphorylase && PF00343:Carbohydrate phosphorylase	-	48618	64565	56334	35009	1603	6355	7724	5854	517.687	679.003	615.914	431.309	28.4086	96.4246	107.485	100.531
DN756_RS19555	37849	50771.4	30324.7	23981.1	35731.5	4565.03	3590.79	2453.55	2363.78	3243.29	3.46195	7.9e-31	9.74e-30	DN756_RS19555	4214278	4216308	+	2031	protein_coding	TonB-dependent hemoglobin/transferrin/lactoferrin family receptor && PF00593:TonB dependent receptor|PF07715:TonB-dependent Receptor Plug Domain	TonB_dep_Rec	36786	51491	30508	20631	3266	4488	3219	2479	464.021	641.492	395.138	301.103	68.5674	80.6698	53.0657	50.4322
DN756_RS01730	136490	161250	164373	112885	143750	14684.7	11800.5	12645.1	13976.7	13276.7	3.43666	5.47e-95	6.09e-93	rplA	357383	358087	+	705	protein_coding	50S ribosomal protein L1 && PF00687:Ribosomal protein L1p/L10e family	-	132657	163536	165367	97115	10506	14749	16590	14658	4820.66	5869.41	6170.28	4083.21	635.418	763.733	787.881	859.066
DN756_RS01725	56894.9	64326.3	68634.1	52011.9	60466.8	5936.22	5258.17	5792.8	6192.17	5794.84	3.3834	2.07e-140	7.11e-138	rplK	356951	357379	+	429	protein_coding	50S ribosomal protein L11 && PF00298:Ribosomal protein L11, RNA binding domain|PF03946:Ribosomal protein L11, N-terminal domain	-	55297	65238	69049	44746	4247	6572	7600	6494	3302.25	3847.81	4233.94	3091.73	422.12	559.253	593.143	625.455
DN756_RS13645	5201.07	5682.46	4141.96	4893.63	4979.78	770.157	419.246	393.3	352.803	483.877	3.36678	1.84e-36	2.82e-35	yiuA	2959549	2960694	-	1146	protein_coding	iron-siderophore ABC transporter substrate-binding protein YiuA && PF01497:Periplasmic binding protein	Peripla_BP_2	5055	5763	4167	4210	551	524	516	370	113.006	127.243	95.6498	108.894	20.5011	16.6922	15.0754	13.3401
DN756_RS06905	60389.1	68406.4	71672.7	51691.1	63039.8	3284.7	4214.06	7827.14	9279.67	6151.39	3.35716	1.04e-24	9.38e-24	cysK	1506795	1507763	-	969	protein_coding	cysteine synthase A && PF00291:Pyridoxal-phosphate dependent enzyme	PALP	58693	69376	72106	44470	2350	5267	10269	9732	1551.77	1811.57	1957.46	1360.34	103.408	198.43	354.819	414.973
DN756_RS05365	19832	20439.3	24275.3	16613.9	20290.1	856.818	1947.41	2307.97	2814.8	1981.75	3.35544	1.3e-24	1.17e-23	pyrH	1176655	1177380	+	726	protein_coding	UMP kinase && PF00696:Amino acid kinase family	AA_kinase	19275	20729	24422	14293	613	2434	3028	2952	680.179	722.457	884.891	583.568	36.0027	122.392	139.644	168.004
DN756_RS17175	9583.15	8861.4	9785.84	7806.56	9009.24	219.446	308.834	1335.39	1661.99	881.415	3.35303	6.32e-10	2.04e-09	cobA	3694885	3696303	-	1419	protein_coding	uroporphyrinogen-III C-methyltransferase && PF10414:Sirohaem synthase dimerisation region|PF13241:Putative NAD(P)-binding|PF00590:Tetrapyrrole (Corrin/Porphyrin) Methylases|PF14824:Sirohaem biosynthesis protein central	-	9314	8987	9845	6716	157	386	1752	1743	168.159	160.252	182.506	140.292	4.71768	9.93054	41.3385	50.7523
DN756_RS14130	1826.29	2040.08	2377.63	1614.55	1964.64	83.8647	232.825	232.474	231.706	195.217	3.3251	1.16e-26	1.13e-25	DN756_RS14130	3067867	3068124	+	258	protein_coding	2Fe-2S ferredoxin-like protein && PF00111:2Fe-2S iron-sulfur cluster binding domain	Fer2	1775	2069	2392	1389	60	291	305	243	176.256	202.913	243.886	159.583	9.91614	41.1757	39.5807	38.916
DN756_RS12795	13470.3	10809.8	13980.5	12305	12641.4	568.882	1398.55	1356.73	1735.41	1264.89	3.32021	3.57e-27	3.57e-26	DN756_RS12795	2761039	2762634	-	1596	protein_coding	ABC-F family ATPase && PF00005:ABC transporter|PF12848:ABC transporter	ABC_tran	13092	10963	14065	10586	407	1748	1780	1820	210.154	173.807	231.821	196.609	10.8736	39.9831	37.3414	47.1172
DN756_RS04830	591.616	589.643	558.623	428.919	542.2	19.5684	43.2047	67.0745	88.6775	54.6313	3.29771	1.83e-19	1.19e-18	DN756_RS04830	1059134	1059985	+	852	protein_coding	sugar ABC transporter permease && PF00528:Binding-protein-dependent transport system inner membrane component	BPD_transp_1	575	598	562	369	14	54	88	93	17.2899	17.7595	17.3517	12.8378	0.700648	2.31378	3.45817	4.51008
DN756_RS07540	8006.88	8157.38	8941.95	5674.75	7695.24	859.613	744.881	711.142	821.935	784.393	3.2954	1.7e-77	1.09e-75	DN756_RS07540	1635528	1636784	-	1257	protein_coding	PTS ascorbate transporter subunit IIC && PF03611:PTS system sugar-specific permease component	-	7782	8273	8996	4882	615	931	933	862	158.607	166.532	188.26	115.124	20.8618	27.0385	24.8513	28.3343
DN756_RS01520	49548.6	56844.3	59071.9	48485.3	53487.5	5909.67	5318.98	5288.21	5340.67	5464.38	3.29131	1.61e-174	1.66e-171	rplR	327062	327415	+	354	protein_coding	50S ribosomal protein L18 && PF00861:Ribosomal L18p/L5e family	-	48157	57650	59429	41712	4228	6648	6938	5601	3485.15	4120.65	4416.11	3492.71	509.264	685.576	656.197	653.738
DN756_RS16415	4590.94	4520.92	5684.64	4265.94	4765.61	128.593	501.655	595.286	730.397	488.983	3.28318	3.21e-15	1.58e-14	gpt	3527154	3527612	-	459	protein_coding	xanthine phosphoribosyltransferase && PF00156:Phosphoribosyl transferase domain	Pribosyltran	4462	4585	5719	3670	92	627	781	766	249.048	252.753	327.757	237.005	8.54646	49.8681	56.9694	68.9536
DN756_RS05695	1742.95	2068.68	2276.24	1912.12	2000	76.876	212.023	243.907	297.499	207.576	3.26364	2.4e-21	1.81e-20	DN756_RS05695	1240832	1241134	+	303	protein_coding	urease subunit gamma && PF00547:Urease, gamma subunit	-	1694	2098	2290	1645	55	265	320	312	143.231	175.2	198.81	160.927	7.73983	31.928	35.3599	42.5454
DN756_RS14120	36872.6	39868.9	41814.2	32073.6	37657.3	3965.4	3853.22	4011.51	3939.95	3942.52	3.25578	1.17e-162	8.01e-160	nrdA	3064283	3066571	+	2289	protein_coding	ribonucleoside-diphosphate reductase subunit alpha && PF00317:Ribonucleotide reductase, all-alpha domain|PF02867:Ribonucleotide reductase, barrel domain|PF03477:ATP cone domain	Ribonuc_red_lgC	35837	40434	42067	27593	2837	4816	5263	4132	401.099	446.962	483.438	357.32	52.8475	76.8084	76.9823	74.5857
DN756_RS06520	5371.87	5741.62	6726.34	5980.46	5955.07	353.629	700.076	627.299	821.935	625.735	3.24853	3.34e-38	5.48e-37	upp	1421112	1421738	+	627	protein_coding	uracil phosphoribosyltransferase && PF14681:Uracil phosphoribosyltransferase	-	5221	5823	6767	5145	253	875	823	862	213.33	234.99	283.905	243.233	17.2054	50.9458	43.9476	56.8043
DN756_RS17170	8350.53	8793.37	8754.08	6754.6	8163.14	163.536	260.028	1392.56	1635.29	862.853	3.24148	4.96e-08	1.35e-07	cysD	3693966	3694874	-	909	protein_coding	sulfate adenylyltransferase subunit CysD && PF01507:Phosphoadenosine phosphosulfate reductase family	-	8116	8918	8807	5811	117	325	1827	1715	228.741	248.241	254.864	189.492	5.48824	13.0523	67.2942	77.9545
DN756_RS03430	3744.16	3047.8	4111.15	3766.12	3667.31	450.074	384.042	390.252	348.989	393.339	3.22351	3.22e-101	4.42e-99	DN756_RS03430	721672	722256	-	585	protein_coding	NAD(P)H-dependent oxidoreductase && PF02525:Flavodoxin-like fold	Flavodoxin_2	3639	3091	4136	3240	322	480	512	366	159.365	133.694	185.981	164.17	23.4699	29.9539	29.3033	25.8503
DN756_RS05245	6889.49	4567.27	4963.99	9532.69	6488.36	809.294	655.272	651.69	674.14	697.599	3.21808	6.67e-37	1.04e-35	DN756_RS05245	1155063	1155139	-	77	protein_coding	tRNA-Met && -	-	6696	4632	4994	8201	579	819	855	707	2227.87	1522.12	1706.09	3157.05	320.626	388.294	371.774	379.376
DN756_RS06300	268.542	176.498	209.732	267.348	230.53	13.9774	26.4029	27.4396	29.5592	24.3448	3.21025	6.23e-32	8.01e-31	DN756_RS06300	1363407	1363886	-	480	protein_coding	Hcp family type VI secretion system effector && PF05638:Type VI secretion system effector, Hcp	-	261	179	211	230	10	33	36	31	13.9304	9.43587	11.5634	14.2034	0.888321	2.50981	2.5111	2.66847
DN756_RS04070	3708.14	5506.95	4395.43	3026.84	4159.34	779.942	376.841	357.477	314.662	457.23	3.18836	7.4e-23	5.98e-22	DN756_RS04070	893940	895712	-	1773	protein_coding	aerobactin synthase IucA && PF06276:Ferric iron reductase FhuF-like transporter|PF04183:IucA / IucC family	-	3604	5585	4422	2604	558	471	469	330	52.0765	79.7048	65.6077	43.5348	13.4195	9.69795	8.8566	7.69035
DN756_RS01525	110230	130595	127511	102948	117821	13644.8	12432.6	12613.1	13192.9	12970.8	3.18332	3.28e-149	1.69e-146	rpsE	327430	327933	+	504	protein_coding	30S ribosomal protein S5 && PF00333:Ribosomal protein S5, N-terminal domain|PF03719:Ribosomal protein S5, C-terminal domain	-	107134	132446	128282	88566	9762	15539	16548	13836	5445.81	6649.34	6695.46	5208.84	825.885	1125.54	1099.3	1134.28
DN756_RS04840	4784.37	5440.88	5229.39	3548.75	4750.85	338.254	496.854	631.872	645.534	528.129	3.16711	2.67e-38	4.44e-37	DN756_RS04840	1061243	1063303	+	2061	protein_coding	beta-galactosidase && PF08532:Beta-galactosidase trimerisation domain|PF08533:Beta-galactosidase C-terminal domain|PF02449:Beta-galactosidase	-	4650	5518	5261	3053	242	621	829	677	57.8017	67.7445	67.1483	43.909	5.00667	10.9997	13.4673	13.5722
DN756_RS11695	54188.9	56726	54844.5	41828.3	51896.9	1610.2	5154.16	8828.68	8125.91	5929.74	3.12947	1.92e-13	8.28e-13	putP	2527339	2528823	-	1485	protein_coding	sodium/proline symporter PutP && PF00474:Sodium:solute symporter family	-	52667	57530	55176	35985	1152	6442	11583	8522	908.61	980.252	977.392	718.29	33.0778	158.366	261.155	237.113
DN756_RS01410	319626	361083	355107	249882	321425	31445.1	34045.3	40519.9	41391.4	36850.4	3.1247	6.82e-72	3.96e-70	tuf	316176	317360	+	1185	protein_coding	elongation factor Tu && PF00009:Elongation factor Tu GTP binding domain|PF03144:Elongation factor Tu domain 2|PF03143:Elongation factor Tu C-terminal domain	GTP_EFTU	310649	366201	357254	214974	22497	42552	53161	43409	6716.1	7819.36	7930.56	5377.4	809.501	1310.9	1502.03	1513.57
DN756_RS06050	28152.7	31886.1	29168.7	22570	27944.3	1318.07	3305.96	3816.39	4410.04	3212.61	3.12042	7.23e-21	5.2e-20	purL	1305940	1309830	+	3891	protein_coding	phosphoribosylformylglycinamidine synthase && PF13507:CobB/CobQ-like glutamine amidotransferase domain|PF02769:AIR synthase related protein, C-terminal domain	-	27362	32338	29345	19417	943	4132	5007	4625	180.157	210.292	198.389	147.92	10.3338	38.7674	43.0843	49.1125
DN756_RS05485	16564.2	15995.3	19441.5	13237.2	16309.5	919.716	1955.41	2145.62	2630.77	1912.88	3.09136	1.38e-24	1.23e-23	proS	1200052	1201770	-	1719	protein_coding	proline--tRNA ligase && PF00587:tRNA synthetase class II core domain (G, H, P, S and T)|PF03129:Anticodon binding domain|PF04073:Aminoacyl-tRNA editing domain	tRNA-synt_2b	16099	16222	19559	11388	658	2444	2815	2759	239.932	238.78	299.306	196.371	16.3215	51.9031	54.8284	66.3158
DN756_RS06140	7991.44	6462.4	9550.27	5745.65	7437.44	738.009	880.896	909.317	965.917	873.535	3.08908	1.14e-54	3.57e-53	suhB	1329332	1330135	-	804	protein_coding	inositol-1-monophosphatase && PF00459:Inositol monophosphatase family	-	7767	6554	9608	4943	528	1101	1193	1013	247.493	206.263	314.356	182.238	28.002	49.9918	49.6807	52.0588
DN756_RS01400	407618	427564	460641	326532	405589	48251.5	50111.1	44910.2	47970.7	47810.9	3.08461	1.29e-107	2.04e-105	fusA	313996	316104	+	2109	protein_coding	elongation factor G && PF00009:Elongation factor Tu GTP binding domain|PF14492:Elongation Factor G, domain II|PF00679:Elongation factor G C-terminus|PF03764:Elongation factor G, domain IV|PF03144:Elongation factor Tu domain 2	GTP_EFTU	396170	433624	463426	280916	34521	62632	58921	50309	4812.5	5202.44	5780.28	3948.25	697.94	1084.15	935.398	985.622
DN756_RS17945	64224.8	80633.1	74354.5	49695.3	67226.9	1544.51	6951.16	10831	12561.7	7972.09	3.07593	3.33e-10	1.1e-09	carB	3870232	3873465	-	3234	protein_coding	carbamoyl-phosphate synthase large subunit && PF02787:Carbamoyl-phosphate synthetase large chain, oligomerisation domain|PF02142:MGS-like domain|PF02786:Carbamoyl-phosphate synthase L chain, ATP binding domain	CPSase_L_D2	62421	81776	74804	42753	1105	8688	14210	13174	494.488	639.817	608.457	391.86	14.5691	98.0726	147.115	168.313
DN756_RS19215	422541	489004	477682	321005	427558	41794	42451	59525.6	64747	52129.4	3.03594	8.03e-44	1.71e-42	groL	4136759	4138405	-	1647	protein_coding	chaperonin GroEL && PF00118:TCP-1/cpn60 chaperonin family	-	410674	495935	480570	276161	29901	53058	78096	67903	6388.06	7619.06	7675.52	4970.2	774.111	1176.05	1587.59	1703.48
DN756_RS04060	2941.62	4735.88	3640.99	2586.3	3476.2	349.436	496.854	423.027	447.202	429.13	3.01643	3.57e-40	6.66e-39	iucC	891261	893009	-	1749	protein_coding	aerobactin synthase IucC && PF04183:IucA / IucC family|PF06276:Ferric iron reductase FhuF-like transporter	-	2859	4803	3663	2225	250	621	555	469	41.8784	69.4853	55.0925	37.709	6.09483	12.9619	10.6244	11.0796
DN756_RS09270	9363.99	7532.24	9852.44	7558.97	8576.91	960.251	1123.32	1177.61	1108.95	1092.53	2.97172	8.73e-88	7.65e-86	dtpA	2015822	2017327	-	1506	protein_coding	dipeptide/tripeptide permease DtpA && PF00854:POT family	-	9101	7639	9912	6503	687	1404	1545	1163	154.821	128.346	173.134	127.995	19.451	34.0338	34.3484	31.9077
DN756_RS16790	79302.2	79874.9	90802.1	60946	77731.3	5968.37	10761.2	11027.7	11913.3	9917.62	2.9703	5.96e-34	8.13e-33	trmD	3613900	3614640	-	741	protein_coding	tRNA (guanosine(37)-N1)-methyltransferase TrmD && PF01746:tRNA (Guanine-1)-methyltransferase	-	77075	81007	91351	52432	4270	13450	14468	12494	2664.78	2766.14	3242.95	2097.41	245.709	662.631	653.722	696.666
DN756_RS12565	81821	80510.9	84901.8	61571.4	77201.2	7269.67	10576.4	10819.6	11294.5	9990.01	2.94992	1.25e-53	3.82e-52	gndA	2700370	2701779	-	1410	protein_coding	NADP-dependent phosphogluconate dehydrogenase && PF00393:6-phosphogluconate dehydrogenase, C-terminal domain|PF03446:NAD binding domain of 6-phosphogluconate dehydrogenase	NAD_binding_2	79523	81652	85415	52970	5201	13219	14195	11845	1444.9	1465.27	1593.53	1113.57	157.282	342.253	337.069	347.102
DN756_RS10590	34775.7	37485.7	39561.8	28938.7	35190.5	2936.66	4766.92	5349.19	5554.26	4651.76	2.91904	1.05e-37	1.68e-36	aspS	2303793	2305589	-	1797	protein_coding	aspartate--tRNA ligase && PF01336:OB-fold nucleic acid binding domain|PF00152:tRNA synthetases class II (D, K and N)|PF02938:GAD domain	tRNA-synt_2	33799	38017	39801	24896	2101	5958	7018	5825	481.86	535.303	582.627	410.664	49.8528	121.038	130.758	133.933
DN756_RS18020	77919.4	84018.2	83767.6	73626.4	79832.9	7948.97	8441.72	12687	13192.9	10567.7	2.91723	2.06e-45	4.86e-44	dnaK	3886877	3888787	-	1911	protein_coding	molecular chaperone DnaK && PF10712:NAD-specific glutamate dehydrogenase|PF00012:Hsp70 protein	HSP70	75731	85209	84274	63341	5687	10551	16645	13836	1015.26	1128.22	1160.05	982.492	126.892	201.558	291.626	299.151
DN756_RS01940	5650.7	7326.16	6114.04	4470.52	5890.36	538.132	755.282	1066.33	765.678	781.356	2.91275	1.51e-32	1.99e-31	malF	410308	411885	-	1578	protein_coding	maltose ABC transporter permease MalF && PF00528:Binding-protein-dependent transport system inner membrane component|PF14785:Maltose transport system permease protein MalF P2 domain	BPD_transp_1	5492	7430	6151	3846	385	944	1399	803	89.1639	119.138	102.538	72.2449	10.4032	21.839	29.6834	21.0257
DN756_RS08305	8184.88	7461.25	8227.27	6278.02	7537.85	1394.95	782.485	948.952	901.078	1006.87	2.90608	7.26e-43	1.49e-41	ptsG	1809282	1810715	+	1434	protein_coding	PTS glucose transporter subunit IIBC && PF02378:Phosphotransferase system, EIIC|PF00367:phosphotransferase system, EIIB	-	7955	7567	8277	5401	998	978	1245	945	142.12	133.519	151.834	111.643	29.6751	24.8976	29.0685	27.2285
DN756_RS14125	15891.3	16948.8	18353.1	14718.1	16477.8	1758.36	2274.65	2451.27	2305.61	2197.47	2.90577	1.76e-82	1.42e-80	nrdB	3066733	3067863	+	1131	protein_coding	ribonucleotide-diphosphate reductase subunit beta && PF00268:Ribonucleotide reductase, small chain	-	15445	17189	18464	12662	1258	2843	3216	2418	349.857	384.555	429.446	331.852	47.4274	91.7661	95.2043	88.3354
DN756_RS02360	12708.9	12642.8	14469.5	10642.8	12616	592.644	1703.39	2166.2	2308.48	1692.68	2.89731	1.59e-15	7.98e-15	accB	500133	500597	-	465	protein_coding	acetyl-CoA carboxylase biotin carboxyl carrier protein && PF00364:Biotin-requiring enzyme	Biotin_lipoyl	12352	12822	14557	9156	424	2129	2842	2421	680.534	697.707	823.501	583.657	38.8798	167.144	204.632	215.121
DN756_RS18295	9466.88	8079.48	9553.25	8624.87	8931.12	837.249	1201.73	1390.27	1470.33	1224.9	2.86493	1.55e-47	4.06e-46	DN756_RS18295	3949592	3950824	-	1233	protein_coding	O-antigen ligase family protein && PF13425:O-antigen ligase like membrane protein	-	9201	8194	9611	7420	599	1502	1824	1542	191.178	168.152	205.046	178.38	20.7145	44.4708	49.5296	51.6728
DN756_RS16100	60272.8	66597.1	69242.4	46694	60701.6	9025.24	7459.21	8270.74	8747.6	8375.7	2.85755	7.21e-69	3.53e-67	lon	3459234	3461588	-	2355	protein_coding	endopeptidase La && PF00004:ATPase family associated with various cellular activities (AAA)|PF05362:Lon protease (S16) C-terminal proteolytic domain|PF02190:ATP-dependent protease La (LON) substrate-binding domain	AAA	58580	67541	69661	40171	6457	9323	10851	9174	637.271	725.682	778.115	505.623	116.91	144.522	154.27	160.957
DN756_RS01945	17099.2	22006.1	18052.9	12953.6	17527.9	915.523	2131.43	3838.49	2793.82	2419.82	2.85629	4.66e-14	2.11e-13	malE	412072	413283	-	1212	protein_coding	maltose/maltodextrin ABC transporter substrate-binding protein MalE && PF13416:Bacterial extracellular solute-binding protein	-	16619	22318	18162	11144	655	2664	5036	2930	351.292	465.932	394.19	272.548	23.0436	80.2416	139.119	99.8863
DN756_RS15910	14265.7	11702.1	15314.4	13526.6	13702.2	940.682	2392.26	1998.52	2246.5	1894.49	2.85385	4.47e-24	3.86e-23	adk	3418881	3419525	-	645	protein_coding	adenylate kinase && PF05191:Adenylate kinase, active site lid|PF00406:Adenylate kinase	ADK	13865	11868	15407	11637	673	2990	2622	2356	550.713	465.573	628.353	534.794	44.4904	169.231	136.106	150.923
DN756_RS04050	4466.44	5201.28	4865.59	3383.69	4479.25	437.494	696.076	646.354	719.909	624.958	2.83952	1.05e-39	1.91e-38	DN756_RS04050	887684	889864	-	2181	protein_coding	TonB-dependent siderophore receptor && PF07715:TonB-dependent Receptor Plug Domain|PF00593:TonB dependent receptor	TonB_dep_Rec	4341	5275	4895	2911	313	870	848	755	50.9917	61.1979	59.0394	39.5632	6.11927	14.5624	13.018	14.3032
DN756_RS11125	12183.2	10707.2	13541.1	11140.3	11893	1573.86	1764.99	1689.82	1658.17	1671.71	2.83018	6.97e-122	1.59e-119	ansP	2431887	2433416	+	1530	protein_coding	L-asparagine permease && PF00324:Amino acid permease	AA_permease	11841	10859	13623	9584	1126	2206	2217	1739	198.272	179.584	234.221	185.678	31.3804	52.6359	48.5151	46.9623
DN756_RS16175	8824.85	8634.62	9020.47	9273.48	8938.35	995.194	1125.72	1346.83	1559.96	1256.93	2.82915	7.67e-65	3.36e-63	DN756_RS16175	3477087	3477578	-	492	protein_coding	YajQ family cyclic di-GMP-binding protein && PF04461:Protein of unknown function (DUF520)	-	8577	8757	9075	7978	712	1407	1767	1636	446.617	450.36	485.206	480.655	61.7058	104.399	120.247	137.391
DN756_RS21040	10307.5	9131.57	10866.3	9302.54	9901.98	1484.4	1348.95	1348.35	1438.86	1405.14	2.81786	8.17e-145	3.06e-142	rph	4516019	4516735	-	717	protein_coding	ribonuclease PH && PF03725:3' exoribonuclease family, domain 2|PF01138:3' exoribonuclease family, domain 1	RNase_PH	10018	9261	10932	8003	1062	1686	1769	1509	357.954	326.82	401.075	330.856	63.1563	85.8433	82.606	86.9583
DN756_RS08945	49781.1	57257.5	57855.3	38941	50958.7	5776.88	6779.14	7885.06	8616.02	7264.28	2.81031	5.46e-47	1.39e-45	pheT	1952628	1955015	+	2388	protein_coding	phenylalanine--tRNA ligase subunit beta && PF03483:B3/4 domain|PF03147:Ferredoxin-fold anticodon binding domain|PF01588:Putative tRNA binding domain|PF03484:tRNA synthetase B5 domain	-	48383	58069	58205	33501	4133	8473	10345	9036	519.068	615.29	641.167	415.842	73.7976	129.53	145.044	156.345
DN756_RS18985	17657.9	14482.7	17423.7	13919.5	15871	1763.95	2421.06	2407.06	2540.18	2283.06	2.79667	2.1e-61	8.47e-60	DN756_RS18985	4094079	4094699	-	621	protein_coding	peptidylprolyl isomerase && PF00254:FKBP-type peptidyl-prolyl cis-trans isomerase|PF01346:Domain amino terminal to FKBP-type peptidyl-prolyl isomerase	FKBP_C	17162	14688	17529	11975	1262	3026	3158	2664	708.014	598.468	742.524	571.595	86.6521	177.887	170.264	177.249
DN756_RS16655	2131.87	1933.59	2295.13	2082.99	2110.9	139.774	292.832	405.496	374.734	303.209	2.79541	5.24e-21	3.82e-20	emrB	3584348	3585883	+	1536	protein_coding	multidrug efflux MFS transporter permease subunit EmrB && PF07690:Major Facilitator Superfamily	MFS_1	2072	1961	2309	1792	100	366	532	393	34.5592	32.304	39.5437	34.5821	2.776	8.69877	11.5964	10.5716
DN756_RS04825	1231.59	1251.27	1370.71	859	1178.14	195.684	146.416	162.351	183.076	171.882	2.78228	6.88e-45	1.56e-43	DN756_RS04825	1057815	1059122	+	1308	protein_coding	sugar ABC transporter permease && PF00528:Binding-protein-dependent transport system inner membrane component	BPD_transp_1	1197	1269	1379	739	140	183	213	192	23.4451	24.5484	27.7333	16.7472	4.56385	5.10753	5.45224	6.06505
DN756_RS04075	2902.52	5148.03	2824.92	2410.78	3321.56	796.715	488.853	288.115	378.548	488.058	2.76897	4.93e-15	2.39e-14	DN756_RS04075	895852	897075	+	1224	protein_coding	MFS transporter && PF07690:Major Facilitator Superfamily	MFS_1	2821	5221	2842	2074	570	611	378	397	59.0455	107.93	61.0784	50.2264	19.8566	18.2233	10.3398	13.4014
DN756_RS21145	15978.8	15304.1	16836.2	15639.8	15939.7	1983.4	2241.84	2434.5	2723.26	2345.75	2.76389	1.02e-96	1.2e-94	gltS	4536358	4537572	-	1215	protein_coding	sodium/glutamate symporter && PF03616:Sodium/glutamate symporter	-	15530	15521	16938	13455	1419	2802	3194	2856	327.462	323.231	366.717	328.256	49.7986	84.1899	88.016	97.1232
DN756_RS08430	11536	12141.9	13415.9	9863.97	11739.4	802.306	1728.19	2108.27	2386.66	1756.36	2.7401	8.26e-19	5.22e-18	purB	1835395	1836765	-	1371	protein_coding	adenylosuccinate lyase && PF00206:Lyase|PF08328:Adenylosuccinate lyase C-terminal	-	11212	12314	13497	8486	574	2160	2766	2503	209.513	227.265	258.967	183.472	17.8519	57.5154	67.5488	75.4335
DN756_RS16355	9288.88	8269.79	9704.34	9088.66	9087.92	946.273	1580.17	1576.25	1425.51	1382.05	2.71574	2.78e-46	6.99e-45	rdgC	3516482	3517393	+	912	protein_coding	recombination-associated protein RdgC && PF04381:Putative exonuclease, RdgC	-	9028	8387	9763	7819	677	1975	2068	1495	253.608	232.692	281.601	254.133	31.6523	79.057	75.9205	67.731
DN756_RS00095	2845.93	3803.1	3422.31	2389.86	3115.3	395.562	398.444	605.195	499.645	474.711	2.71272	1.67e-35	2.44e-34	DN756_RS00095	17858	19921	-	2064	protein_coding	alpha-amylase && PF00128:Alpha amylase, catalytic domain	-	2766	3857	3443	2056	283	498	794	524	34.3327	47.2835	43.8806	29.5269	5.84639	8.80821	12.8799	10.4897
DN756_RS14135	3069.2	3267.69	3400.44	2631.63	3092.24	183.105	487.253	548.029	670.326	472.178	2.70919	1.42e-15	7.15e-15	eco	3068159	3068668	+	510	protein_coding	serine protease inhibitor ecotin && PF03974:Ecotin	-	2983	3314	3421	2264	131	609	719	703	149.847	164.419	176.453	131.586	10.9525	43.5928	47.2022	56.9543
DN756_RS21405	54823.7	66689.8	62938.5	43953.1	57101.3	3532.1	7480.82	11555.9	12389.1	8739.47	2.7078	3.26e-14	1.5e-13	atpC	4590942	4591364	+	423	protein_coding	F0F1 ATP synthase subunit epsilon && PF02823:ATP synthase, Delta/Epsilon chain, beta-sandwich domain|PF00401:ATP synthase, Delta/Epsilon chain, long alpha-helix domain	-	53284	67635	63319	37813	2527	9350	15161	12993	3227.17	4045.77	3937.66	2649.75	254.728	806.936	1200.03	1269.14
DN756_RS08940	14132.9	14588.2	16982.3	11461.1	14291.1	1575.26	2249.05	2383.43	2543.04	2187.69	2.70705	3.1e-41	6.03e-40	pheS	1951631	1952614	+	984	protein_coding	phenylalanine--tRNA ligase subunit alpha && PF01409:tRNA synthetases class II core domain (F)|PF02912:Aminoacyl tRNA synthetase class II, N-terminal domain	tRNA-synt_2d	13736	14795	17085	9860	1127	2811	3127	2667	357.627	380.443	456.736	297.021	48.836	104.288	106.399	111.987
DN756_RS16870	67625.3	72502.4	75362.4	56888.1	68094.6	6533.06	9957.89	12112.3	13374.1	10494.3	2.69781	5.56e-30	6.47e-29	alaS	3624535	3627162	-	2628	protein_coding	alanine--tRNA ligase && PF02272:DHHA1 domain|PF07973:Threonyl and Alanyl tRNA synthetase second additional domain|PF01411:tRNA synthetases class II (A)	-	65726	73530	75818	48941	4674	12446	15891	14026	640.733	707.961	758.913	552.017	75.8358	172.891	202.455	220.521
DN756_RS19220	54421.5	63580.8	61482.3	41706.3	55297.7	7617.71	7649.64	9418.63	9852.74	8634.68	2.67895	7.78e-48	2.07e-46	DN756_RS19220	4138452	4138745	-	294	protein_coding	co-chaperone GroES && PF00166:Chaperonin 10 Kd subunit	-	52893	64482	61854	35880	5450	9561	12357	10333	4609.1	5549.59	5534.34	3617.51	790.424	1187.2	1407.24	1452.18
DN756_RS08520	9557.42	6915.98	9524.42	7457.84	8363.92	1127.98	1533.77	1280.51	1299.65	1310.48	2.67332	1.1e-53	3.39e-52	cspE	1857579	1857791	+	213	protein_coding	transcription antiterminator/RNA stability regulator CspE && PF00313:'Cold-shock' DNA-binding domain	CSD	9289	7014	9582	6416	807	1917	1680	1363	1117.26	833.213	1183.37	892.873	161.549	328.557	264.078	264.398
DN756_RS18300	4737.04	4201.45	5398.37	4192.71	4632.39	341.05	778.485	885.688	912.52	729.436	2.66524	1.68e-19	1.1e-18	rfaQ	3950872	3952035	-	1164	protein_coding	putative lipopolysaccharide heptosyltransferase III && PF01075:Glycosyltransferase family 9 (heptosyltransferase)	-	4604	4261	5431	3607	244	973	1162	957	101.332	92.6251	122.736	91.854	8.93816	30.516	33.4238	33.9704
DN756_RS17165	19437.9	23133.1	21588.5	15036.6	19799	461.256	792.086	5148.73	6087.28	3122.34	2.66466	0.00104883	0.0018079	cysN	3692437	3693954	-	1518	protein_coding	sulfate adenylyltransferase subunit CysN && PF00009:Elongation factor Tu GTP binding domain	GTP_EFTU	18892	23461	21719	12936	330	990	6755	6384	318.839	391.061	376.368	252.6	9.26944	23.8085	148.99	173.765
DN756_RS20095	4915.04	6009.82	4971.94	5344.63	5310.36	297.72	786.486	1194.38	1079.39	839.494	2.66001	2.34e-13	1e-12	glpA	4326307	4327962	-	1656	protein_coding	anaerobic glycerol-3-phosphate dehydrogenase subunit A && PF04324:BFD-like [2Fe-2S] binding domain|PF01266:FAD dependent oxidoreductase	DAO	4777	6095	5002	4598	213	983	1567	1132	73.9027	93.1287	79.4563	82.3026	5.48442	21.6701	31.6819	28.2441
DN756_RS04835	1338.6	1534.25	1531.74	882.248	1321.71	180.309	161.618	236.285	260.311	209.631	2.65535	3.35e-27	3.36e-26	DN756_RS04835	1059990	1061192	+	1203	protein_coding	arabinogalactan endo-beta-1%2C4-galactanase && PF07745:Glycosyl hydrolase family 53	-	1301	1556	1541	759	129	202	310	273	27.7062	32.7276	33.6963	18.7017	4.57231	6.1299	8.62778	9.37644
DN756_RS14735	160812	195754	200530	140144	174310	12690.1	29337.6	34160.7	35740.8	27982.3	2.63903	3.19e-17	1.81e-16	sucC	3188974	3190140	-	1167	protein_coding	ADP-forming succinate--CoA ligase subunit beta && PF00549:CoA-ligase|PF08442:ATP-grasp domain	-	156296	198529	201742	120566	9079	36668	44818	37483	3431.17	4304.5	4547.48	3062.38	331.725	1147.06	1285.83	1327.1
DN756_RS05910	3599.08	3874.09	4625.04	3906.77	4001.24	779.942	597.665	584.615	615.975	644.549	2.63702	2.98e-66	1.37e-64	DN756_RS05910	1278836	1279567	+	732	protein_coding	DUF969 domain-containing protein && PF06149:Protein of unknown function (DUF969)	-	3498	3929	4653	3361	558	747	767	646	122.426	135.813	167.212	136.101	32.5038	37.2544	35.0822	36.4639
DN756_RS06295	55289.8	64242.5	59849.2	40948.4	55082.5	3058.27	9961.09	10629.8	11811.3	8865.1	2.63528	1.29e-12	5.18e-12	guaA	1361546	1363123	+	1578	protein_coding	glutamine-hydrolyzing GMP synthase && PF00117:Glutamine amidotransferase class-I|PF00958:GMP synthase C terminal domain|PF02540:NAD synthase	GATase	53737	65153	60211	35228	2188	12450	13946	12387	872.432	1044.71	1003.72	661.738	59.1223	288.025	295.901	324.34
DN756_RS06995	7946.17	7538.16	9244.12	8992.19	8430.16	1467.63	1337.75	1343.78	1281.53	1357.67	2.63514	1.2e-107	1.98e-105	DN756_RS06995	1517140	1518324	-	1185	protein_coding	NupC/NupG family nucleoside CNT transporter && PF07670:Nucleoside recognition|PF07662:Na+ dependent nucleoside transporter C-terminus|PF01773:Na+ dependent nucleoside transporter N-terminus	-	7723	7645	9300	7736	1050	1672	1763	1344	166.968	163.241	206.447	193.51	37.7818	51.5093	49.8124	46.8621
DN756_RS07105	657.465	579.782	681.878	724.164	660.822	75.4782	144.016	113.569	90.5845	105.912	2.62825	1.66e-33	2.25e-32	DN756_RS07105	1538484	1538963	-	480	protein_coding	Hcp family type VI secretion system effector && PF05638:Type VI secretion system effector, Hcp	-	639	588	686	623	54	180	149	95	34.1055	30.996	37.5948	38.4726	4.79693	13.6899	10.3932	8.17756
DN756_RS20260	660.552	532.453	558.623	659.071	602.675	65.694	86.4094	102.898	135.4	97.6005	2.61764	4.32e-30	5.05e-29	DN756_RS20260	4358932	4359007	-	76	protein_coding	tRNA-His && -	-	642	540	562	567	47	108	135	142	216.415	179.784	194.522	221.144	26.3691	51.8774	59.4735	77.1997
DN756_RS02535	15699.9	16693.4	17856.1	13484.8	15933.5	887.568	3221.95	3131.92	3145.67	2596.78	2.61687	4.29e-13	1.8e-12	treB	547965	549380	-	1416	protein_coding	PTS trehalose transporter subunit IIBC && PF02378:Phosphotransferase system, EIIC|PF00367:phosphotransferase system, EIIB	-	15259	16930	17964	11601	635	4027	4109	3299	276.076	302.527	333.722	242.849	19.1215	103.821	97.1574	96.2632
DN756_RS10755	17646.6	14749.9	17005.2	15652.6	16263.6	1024.55	2697.89	3335.43	3587.15	2661.26	2.61107	1.5e-14	7.06e-14	prfA	2343324	2344406	-	1083	protein_coding	peptide chain release factor 1 && PF00472:RF-1 domain|PF03462:PCRF domain	-	17151	14959	17108	13466	733	3372	4376	3762	405.72	349.498	415.543	368.566	28.8594	113.665	135.286	143.526
DN756_RS01960	14787.3	19102.3	15914.8	10287.1	15022.9	387.175	3255.56	4034.38	2162.59	2459.92	2.61018	6.97e-07	1.69e-06	DN756_RS01960	415291	416562	+	1272	protein_coding	maltoporin && PF02264:LamB porin	-	14372	19373	16011	8850	277	4069	5293	2268	289.465	385.372	331.113	206.234	9.28547	116.78	139.321	73.6711
DN756_RS17620	8443.13	7172.34	8197.45	7949.53	7940.61	1190.88	1057.72	1540.43	1551.38	1335.1	2.57186	1.8e-52	5.21e-51	mraY	3793223	3794305	-	1083	protein_coding	phospho-N-acetylmuramoyl-pentapeptide-transferase && PF00953:Glycosyl transferase family 4	Glycos_transf_4	8206	7274	8247	6839	852	1322	2021	1627	194.119	169.948	200.315	187.184	33.5446	44.5626	62.48	62.0726
DN756_RS05700	2708.06	3655.19	3741.38	2669.99	3193.66	208.264	469.651	704.282	764.724	536.73	2.57132	1.1e-12	4.44e-12	DN756_RS05700	1241145	1241621	+	477	protein_coding	urease subunit beta && PF00699:Urease beta subunit	-	2632	3707	3764	2297	149	587	924	802	141.362	196.641	207.576	142.741	13.3192	44.925	64.857	69.47
DN756_RS16260	23814.9	19633.7	25372.6	22552.5	22843.4	3087.62	4171.66	3909.38	4233.63	3850.57	2.56822	2.63e-61	1.05e-59	secD	3491571	3493418	-	1848	protein_coding	protein translocase subunit SecD && PF07549:SecD/SecF GG Motif|PF02355:Protein export membrane protein|PF13721:SecD export protein N-terminal TM region	-	23146	19912	25526	19402	2209	5214	5129	4440	320.878	272.636	363.351	311.207	50.9689	103	92.9253	99.2709
DN756_RS04225	1400.33	1534.25	1607.28	1434.38	1494.06	194.287	246.427	280.493	282.242	250.862	2.56781	7.08e-61	2.78e-59	DN756_RS04225	933507	934607	-	1101	protein_coding	ABC transporter substrate-binding protein && PF01497:Periplasmic binding protein	Peripla_BP_2	1361	1556	1617	1234	139	308	368	296	31.6691	35.7596	38.6338	33.2225	5.38318	10.2125	11.1909	11.1082
DN756_RS21395	107596	128311	124438	91009.9	112839	7134.09	16407.4	24986	27792.3	19079.9	2.56409	3.59e-12	1.4e-11	atpG	4588519	4589382	+	864	protein_coding	F0F1 ATP synthase subunit gamma && PF00231:ATP synthase	-	104574	130130	125190	78296	5104	20507	32781	29147	3100.81	3810.95	3811.54	2686.15	251.888	866.476	1270.32	1393.87
DN756_RS01515	109994	124343	129656	96852	115211	20762.1	18538	19120.8	19597.7	19504.7	2.56244	1.43e-83	1.2e-81	rplF	326519	327052	+	534	protein_coding	50S ribosomal protein L6 && PF00347:Ribosomal protein L6	-	106905	126105	130440	83322	14854	23170	25086	20553	5128.88	5975.32	6425.61	4625.12	1186.08	1583.99	1572.87	1590.29
DN756_RS16275	5533.41	4004.25	4903.36	5675.91	5029.23	528.348	902.499	939.805	1036.48	851.782	2.5602	1.66e-27	1.71e-26	queA	3495110	3496180	-	1071	protein_coding	tRNA preQ1(34) S-adenosylmethionine ribosyltransferase-isomerase QueA && PF02547:Queuosine biosynthesis protein	-	5378	4061	4933	4883	378	1128	1233	1087	128.646	95.9431	121.162	135.146	15.0492	38.4492	38.5458	41.9354
DN756_RS19060	370.403	459.487	481.092	526.559	459.385	41.9323	56.0061	90.703	121.097	77.4347	2.56005	4.33e-16	2.26e-15	DN756_RS19060	4107428	4107634	-	207	protein_coding	DUF2065 domain-containing protein && PF09838:Uncharacterized protein conserved in bacteria (DUF2065)	-	360	466	484	453	30	70	119	127	44.5551	56.962	61.5064	64.8683	6.17962	12.3451	19.2477	25.3498
DN756_RS00370	975.394	1618.07	1001.94	732.301	1081.93	92.2512	244.827	187.504	209.775	183.589	2.55444	3.12e-14	1.43e-13	DN756_RS00370	78596	79555	-	960	protein_coding	ABC transporter permease && PF01032:FecCD transport family	-	948	1641	1008	630	66	306	246	220	25.299	43.2521	27.6207	19.4524	2.93146	11.6364	8.5796	9.46875
DN756_RS16650	2826.38	2498.59	3060.5	2793.2	2794.67	321.481	500.855	561.749	513.948	474.508	2.55441	2.14e-39	3.77e-38	emrA	3583137	3584309	+	1173	protein_coding	multidrug efflux MFS transporter periplasmic adaptor subunit EmrA && PF16576:Barrel-sandwich domain of CusB or HlyD membrane-fusion|PF00529:HlyD membrane-fusion protein of T1SS	HlyD	2747	2534	3079	2403	230	626	737	539	59.9965	54.6611	69.0489	60.724	8.36067	19.4825	21.0365	18.9859
DN756_RS01570	70631.7	73354.3	85671.1	59336.1	72248.3	10966.7	11960.5	13289.1	13436.1	12413.1	2.54103	1.37e-60	5.34e-59	rplQ	332659	333048	+	390	protein_coding	50S ribosomal protein L17 && PF01196:Ribosomal protein L17	-	68648	74394	86189	51047	7846	14949	17435	14091	4509.5	4826.62	5813.43	3879.81	857.818	1399.31	1496.79	1492.86
DN756_RS20795	3124.76	4856.17	3002.85	2537.48	3380.31	285.14	558.461	687.514	792.376	580.873	2.53941	1.25e-14	5.9e-14	DN756_RS20795	4470842	4471690	+	849	protein_coding	aquaporin family protein && PF00230:Major intrinsic protein	-	3037	4925	3021	2183	204	698	902	831	91.6437	146.781	93.6026	76.2168	10.2455	30.0134	35.5715	40.4422
DN756_RS08375	7733.19	6740.46	8240.19	6639.53	7338.34	1031.54	1264.14	1379.6	1377.84	1263.28	2.53705	2.76e-63	1.19e-61	lolC	1824238	1825440	+	1203	protein_coding	lipoprotein-releasing ABC transporter permease subunit LolC && PF02687:FtsX-like permease family|PF12704:MacB-like periplasmic core domain	-	7516	6836	8290	5712	738	1580	1810	1445	160.061	143.783	181.273	140.743	26.1578	47.9468	50.3751	49.6299
DN756_RS16090	26689.6	24656.5	26680.7	26101.3	26032	2784.31	4878.13	4875.86	5428.4	4491.67	2.53461	7.66e-32	9.8e-31	ppiD	3456557	3458443	-	1887	protein_coding	peptidylprolyl isomerase && PF13145:PPIC-type PPIASE domain|PF13624:SurA N-terminal domain	-	25940	25006	26842	22455	1992	6097	6397	5693	352.179	335.307	374.186	352.733	45.012	117.954	113.503	124.655
DN756_RS20270	3852.19	3265.71	4338.77	3759.14	3803.95	721.236	598.465	618.915	694.164	658.195	2.53279	1.56e-72	9.33e-71	DN756_RS20270	4359316	4360707	-	1392	protein_coding	amino acid permease && PF00324:Amino acid permease	AA_permease	3744	3312	4365	3234	516	748	812	728	68.9068	60.2034	82.4879	68.8661	15.806	19.6169	19.5308	21.6089
DN756_RS01510	63105.3	72908.6	76950.8	61308.7	68568.4	13415.6	11427.6	11252.5	11406	11875.4	2.5297	1.39e-81	1.06e-79	rpsH	326112	326504	+	393	protein_coding	30S ribosomal protein S8 && PF00410:Ribosomal protein S8	-	61333	73942	77416	52744	9598	14283	14763	11962	3998.22	4760.68	5181.83	3978.19	1041.36	1326.77	1257.72	1257.63
DN756_RS01830	8926.71	11097.7	9683.46	6505.85	9053.43	881.977	1612.18	1888.76	1939.46	1580.59	2.51731	2.08e-19	1.35e-18	purD	380623	381909	-	1287	protein_coding	phosphoribosylamine--glycine ligase && PF01071:Phosphoribosylglycinamide synthetase, ATP-grasp (A) domain|PF02843:Phosphoribosylglycinamide synthetase, C domain|PF02844:Phosphoribosylglycinamide synthetase, N domain	-	8676	11255	9742	5597	631	2015	2478	2034	172.706	221.277	199.12	128.909	20.9056	57.1563	64.4653	65.3001
DN756_RS19885	78558.3	92497	95202.5	75675.7	85483.4	17018.9	13360.7	14751.1	14685.2	14954	2.51522	4.56e-72	2.68e-70	udp	4283000	4283761	-	762	protein_coding	uridine phosphorylase && PF01048:Phosphorylase superfamily	-	76352	93808	95778	65104	12176	16699	19353	15401	2567.03	3114.98	3306.4	2532.55	681.335	800.025	850.347	835.093
DN756_RS17100	21030.7	23794.7	20574.6	15199.3	20149.8	2135.75	3911.63	4022.18	4029.58	3524.79	2.51479	2.71e-24	2.38e-23	DN756_RS17100	3678929	3680044	-	1116	protein_coding	erythritol/L-threitol dehydrogenase && PF00107:Zinc-binding dehydrogenase|PF08240:Alcohol dehydrogenase GroES-like domain	ADH_N	20440	24132	20699	13076	1528	4889	5277	4226	469.226	547.141	487.899	347.309	58.3808	159.928	158.316	156.461
DN756_RS18025	2414.82	2188.97	2713.6	2088.8	2351.55	335.459	476.052	399.398	433.852	411.19	2.51259	5.74e-54	1.78e-52	satP	3889161	3889772	+	612	protein_coding	acetate uptake transporter && PF01184:GPR1/FUN34/yaaH family	-	2347	2220	2730	1797	240	595	524	455	98.2488	91.785	117.343	87.0365	16.7213	35.4922	28.667	30.7186
DN756_RS02690	33415.5	29393.4	36696.2	26474.4	31494.9	6372.32	5613.41	4868.24	5284.42	5534.6	2.50882	4.58e-57	1.63e-55	rpsI	573818	574210	+	393	protein_coding	30S ribosomal protein S9 && PF00380:Ribosomal protein S9/S16	-	32477	29810	36918	22776	4559	7016	6387	5542	2117.14	1919.28	2471.1	1717.87	494.639	651.726	544.136	582.66
DN756_RS17885	21179.8	18977	20939.4	22409.6	20876.5	2608.19	3573.19	4249.32	4405.27	3708.99	2.49234	3.67e-39	6.37e-38	surA	3861418	3862722	+	1305	protein_coding	peptidylprolyl isomerase SurA && PF09312:SurA N-terminal domain|PF00639:PPIC-type PPIASE domain	-	20585	19246	21066	19279	1866	4466	5575	4620	404.116	373.164	424.636	437.904	60.9695	124.933	143.033	146.276
DN756_RS01535	99120.9	124078	116688	93472.9	108340	19302.9	18277.2	19396	20056.4	19258.1	2.49204	2.53e-79	1.73e-77	rplO	328119	328553	+	435	protein_coding	50S ribosomal protein L15 && PF00828:Ribosomal protein L18e/L15	-	96337	125837	117393	80415	13810	22844	25447	21034	5673.74	7319.63	7099.01	5479.65	1353.68	1917.13	1958.62	1997.9
DN756_RS19195	13225.4	11760.3	14451.6	12613	13012.6	1144.75	2705.9	2663.16	2743.28	2314.27	2.49069	2.08e-19	1.35e-18	efp	4133634	4134200	-	567	protein_coding	elongation factor P && PF09285:Elongation factor P, C-terminal|PF08207:Elongation factor P (EF-P) KOW-like domain|PF01132:Elongation factor P (EF-P) OB domain	-	12854	11927	14539	10851	819	3382	3494	2877	580.792	532.253	674.523	567.272	61.5903	217.75	206.321	209.651
DN756_RS13590	12291.2	10646.1	12035.2	10311.5	11321	2323.05	1886.61	1949.73	1949.95	2027.34	2.48229	2.21e-84	1.89e-82	DN756_RS13590	2946184	2947485	+	1302	protein_coding	HAAAP family serine/threonine permease && PF03222:Tryptophan/tyrosine permease family	-	11946	10797	12108	8871	1662	2358	2558	2045	235.059	209.827	244.628	201.96	54.4291	66.1151	65.7798	64.8968
DN756_RS13285	7051.03	6568.9	7883.34	5985.1	6872.09	855.42	1356.95	1306.43	1403.58	1230.59	2.48013	3.94e-37	6.21e-36	DN756_RS13285	2872280	2874046	+	1767	protein_coding	30S ribosomal protein S12 methylthiotransferase accessory protein YcaO && PF02624:YcaO-like family	-	6853	6662	7931	5149	612	1696	1714	1472	99.3595	95.3977	118.069	86.3756	14.7681	35.0394	32.4771	34.4201
DN756_RS17460	80052.3	109520	99588	73079	90559.7	15702.3	12877.4	16959.9	19477.6	16254.3	2.47806	2.38e-36	3.62e-35	aceF	3759506	3761092	-	1587	protein_coding	pyruvate dehydrogenase complex dihydrolipoyllysine-residue acetyltransferase && PF00198:2-oxoacid dehydrogenases acyltransferase (catalytic domain)|PF00364:Biotin-requiring enzyme|PF02817:e3 binding domain	Biotin_lipoyl	77804	111072	100190	62870	11234	16095	22251	20427	1256	1770.91	1660.7	1174.28	301.834	370.239	469.435	531.825
DN756_RS01215	16222.6	19425.7	18325.2	14045.1	17004.6	724.032	3340.36	4308.77	3872.25	3061.36	2.47341	1.39e-08	4e-08	DN756_RS01215	278845	280890	+	2046	protein_coding	TonB-dependent copper receptor && PF07715:TonB-dependent Receptor Plug Domain|PF00593:TonB dependent receptor	TonB_dep_Rec	15767	19701	18436	12083	518	4175	5653	4061	197.428	243.642	237.031	175.055	10.7953	74.4936	92.5074	82.0103
DN756_RS02710	14218.3	13523.3	13345.3	14408.9	13874	2318.86	2736.3	2420.78	2530.65	2501.65	2.4708	1.87e-138	5.94e-136	DN756_RS02710	575899	576384	-	486	protein_coding	hypothetical protein && -	-	13819	13715	13426	12396	1659	3420	3176	2654	728.46	714.052	726.7	756.049	145.553	256.896	218.8	225.635
DN756_RS17980	78479.1	79658.9	80109.7	63042.9	75322.7	11725.7	13476.7	14311.3	14956.9	13617.6	2.46752	2.35e-68	1.12e-66	ileS	3878575	3881391	-	2817	protein_coding	isoleucine--tRNA ligase && PF06827:Zinc finger found in FPG and IleRS|PF00133:tRNA synthetases class I (I, L, M and V)|PF08264:Anticodon-binding domain of tRNA	-	76275	80788	80594	54236	8389	16844	18776	15686	693.683	725.655	752.594	570.697	126.98	218.286	223.162	230.073
DN756_RS17095	9743.65	12465.3	10498.5	6775.52	9870.76	1143.36	1608.18	2028.24	2365.69	1786.36	2.46568	1.55e-19	1.02e-18	DN756_RS17095	3678095	3678865	-	771	protein_coding	D-threitol dehydrogenase && PF00106:short chain dehydrogenase	adh_short	9470	12642	10562	5829	818	2010	2661	2481	314.674	414.889	360.36	224.101	45.2387	95.1721	115.556	132.958
DN756_RS16195	3196.78	2537.04	3389.51	3031.49	3038.71	490.608	621.668	606.719	479.621	549.654	2.46463	7.57e-53	2.26e-51	thiI	3479342	3480793	-	1452	protein_coding	tRNA 4-thiouridine(8) synthase ThiI && PF02926:THUMP domain|PF02568:Thiamine biosynthesis protein (ThiI)	-	3107	2573	3410	2608	351	777	796	503	54.8201	44.8377	61.7778	53.2409	10.3075	19.5354	18.3548	14.3134
DN756_RS10300	18272.2	18738.4	19590.6	15131.9	17933.3	3764.13	2781.1	3088.48	3451.75	3271.36	2.45519	9.47e-59	3.45e-57	sppA	2245738	2247588	+	1851	protein_coding	signal peptide peptidase SppA && PF01343:Peptidase family S49	Peptidase_S49	17759	19004	19709	13018	2693	3476	4052	3620	245.798	259.782	280.094	208.47	62.0356	68.5553	73.2936	80.8059
DN756_RS11705	77012.9	100596	91623.1	59662.7	82223.8	1601.82	14952.8	22610.2	20989.9	15038.7	2.45084	1.67e-05	3.5e-05	putA	2529395	2533366	+	3972	protein_coding	trifunctional transcriptional regulator/proline dehydrogenase/L-glutamate gamma-semialdehyde dehydrogenase && PF14850:DNA-binding domain of Proline dehydrogenase|PF00171:Aldehyde dehydrogenase family|PF01619:Proline dehydrogenase	Aldedh	74850	102022	92177	51328	1146	18689	29664	22013	482.779	649.912	610.462	383.045	12.3023	171.769	250.048	228.987
DN756_RS14605	3348.03	4540.64	4611.13	3454.6	3988.6	535.336	681.674	813.278	886.775	729.266	2.44995	2.3e-31	2.89e-30	galK	3168643	3169794	+	1152	protein_coding	galactokinase && PF10509:Galactokinase galactose-binding signature|PF00288:GHMP kinases N terminal domain|PF08544:GHMP kinases C terminal	GHMP_kinases	3254	4605	4639	2972	383	852	1067	930	72.3653	101.146	105.929	76.4718	14.1761	26.9995	31.0109	33.3558
DN756_RS12460	12375.6	8537.99	11153.6	12588.6	11163.9	1278.94	2091.43	2371.24	2459.13	2050.18	2.44438	3.38e-24	2.95e-23	DN756_RS12460	2679019	2680128	-	1110	protein_coding	SDR family oxidoreductase && PF07993:Male sterility protein	NAD_binding_4	12028	8659	11221	10830	915	2614	3111	2579	277.61	197.385	265.922	289.208	35.1487	85.9707	93.8383	95.9996
DN756_RS17465	126458	164405	151040	116232	139534	20222.6	23349.7	28058.5	31155.4	25696.5	2.44093	2.23e-36	3.42e-35	aceE	3761106	3763769	-	2664	protein_coding	pyruvate dehydrogenase (acetyl-transferring)%2C homodimeric type && PF00456:Transketolase, thiamine diphosphate binding domain	-	122906	166735	151953	99995	14468	29184	36812	32674	1181.96	1583.66	1500.44	1112.63	231.572	399.925	462.656	506.768
DN756_RS17205	9881.53	9736.01	9030.41	8036.71	9171.16	1052.5	1081.72	2072.45	2548.76	1688.86	2.44069	7.96e-16	4.08e-15	cysJ	3700403	3702205	-	1803	protein_coding	NADPH-dependent assimilatory sulfite reductase flavoprotein subunit && PF00258:Flavodoxin|PF00667:FAD binding domain|PF00175:Oxidoreductase NAD-binding domain	NAD_binding_1	9604	9874	9085	6914	753	1352	2719	2673	136.465	138.569	132.548	113.668	17.8078	27.3747	50.4913	61.2554
DN756_RS17770	14208	14887	16958.5	12316.6	14592.5	1466.23	2774.7	3173.08	3360.21	2693.56	2.43718	2.91e-20	2.03e-19	rapA	3827606	3830512	+	2907	protein_coding	RNA polymerase-associated protein RapA && PF12137:RNA polymerase recycling family C-terminal|PF00271:Helicase conserved C-terminal domain|PF00176:SNF2 family N-terminal domain	SNF2_N	13809	15098	17061	10596	1049	3468	4163	3524	121.698	131.415	154.385	108.044	15.3866	43.5514	47.9473	50.0878
DN756_RS14870	25747.1	22955.6	29083.2	21139.1	24731.3	3432.86	5350.98	4751.62	4756.16	4572.91	2.43482	1.54e-39	2.72e-38	glnS	3216864	3218531	-	1668	protein_coding	glutamine--tRNA ligase && PF03950:tRNA synthetases class I (E and Q), anti-codon binding domain|PF00749:tRNA synthetases class I (E and Q), catalytic domain	-	25024	23281	29259	18186	2456	6688	6234	4988	384.349	353.163	461.433	323.181	62.7832	146.375	125.134	123.558
DN756_RS21180	113658	99683.1	121051	92502.4	106724	13907.6	21576.8	21094.2	22577.5	19789	2.43103	4.62e-36	6.87e-35	typA	4544631	4546454	-	1824	protein_coding	ribosome-dependent GTPase TypA && PF03144:Elongation factor Tu domain 2|PF00679:Elongation factor G C-terminus|PF00009:Elongation factor Tu GTP binding domain	GTP_EFTU	110466	101096	121783	79580	9950	26968	27675	23678	1551.56	1402.42	1756.33	1293.25	232.6	539.749	508.003	536.366
DN756_RS04065	1564.95	2120.94	1907.47	829.941	1605.83	300.515	286.431	320.128	285.103	298.044	2.4299	3.59e-18	2.16e-17	DN756_RS04065	893006	893956	-	951	protein_coding	acetyltransferase && PF13523:Acetyltransferase (GNAT) domain	-	1521	2151	1919	714	215	358	420	299	40.9745	57.2308	53.081	22.2547	9.63983	13.7426	14.7867	12.9907
DN756_RS08385	5081.72	4894.63	5482.86	4063.69	4880.72	704.463	800.887	979.44	1141.37	906.539	2.42767	4.47e-36	6.67e-35	lolE	1826137	1827384	+	1248	protein_coding	lipoprotein-releasing ABC transporter permease subunit LolE && PF02687:FtsX-like permease family|PF12704:MacB-like periplasmic core domain	-	4939	4964	5516	3496	504	1001	1285	1197	101.389	100.644	116.267	83.0351	17.2198	29.2811	34.474	39.6297
DN756_RS21480	3232.79	3009.35	3738.4	2758.33	3184.72	328.47	645.671	702.758	688.442	591.335	2.42677	1.15e-21	8.79e-21	DN756_RS21480	4605545	4606873	+	1329	protein_coding	NCS2 family permease && PF00860:Permease family	-	3142	3052	3761	2373	235	807	922	722	60.5685	58.1072	74.4429	52.927	7.5397	22.1675	23.2279	22.4467
DN756_RS15730	3128.88	3655.19	4003.8	2783.9	3392.94	464.051	534.458	708.855	817.168	631.133	2.42523	2.14e-27	2.18e-26	DN756_RS15730	3377201	3379630	-	2430	protein_coding	ABC transporter permease && PF02687:FtsX-like permease family	-	3041	3707	4028	2395	332	668	930	857	32.0609	38.5999	43.6042	29.2149	5.82563	10.0355	12.8139	14.5719
DN756_RS17600	21809.5	17459.5	18600.6	24432.1	20575.4	1843.63	3702	4843.85	4933.52	3830.75	2.42492	1.02e-15	5.17e-15	murC	3788022	3789497	-	1476	protein_coding	UDP-N-acetylmuramate--L-alanine ligase && PF01225:Mur ligase family, catalytic domain|PF02875:Mur ligase family, glutamate ligase domain|PF08245:Mur ligase middle domain	-	21197	17707	18713	21019	1319	4627	6355	5174	367.92	303.549	333.505	422.115	38.1039	114.441	144.156	144.838
DN756_RS19475	42254.7	47977	45895.6	35591	42929.6	6060.62	7736.84	8943.01	9304.46	8011.23	2.42171	1.21e-39	2.17e-38	DN756_RS19475	4199685	4200263	-	579	protein_coding	TerD family protein && PF02342:TerD domain	-	41068	48657	46173	30619	4336	9670	11733	9758	1817.15	2126.36	2097.75	1567.53	319.317	609.7	678.475	696.343
DN756_RS17340	26139.1	28259.5	29617	24730.8	27186.6	6150.08	4250.06	4702.07	5261.53	5090.94	2.41731	5.22e-55	1.65e-53	dksA	3735735	3736190	+	456	protein_coding	RNA polymerase-binding protein DksA && PF01258:Prokaryotic dksA/traR C4-type zinc finger	zf-dskA_traR	25405	28660	29796	21276	4400	5312	6169	5518	1427.31	1590.31	1718.85	1383.02	411.433	425.266	452.953	499.986
DN756_RS06460	1752.21	1568.76	2084.4	1773.79	1794.79	273.958	319.235	330.037	419.549	335.695	2.41627	1.15e-42	2.35e-41	yegD	1404524	1405876	-	1353	protein_coding	molecular chaperone && PF00012:Hsp70 protein	HSP70	1703	1591	2097	1526	196	399	433	440	32.2465	29.7538	40.7705	33.4319	6.17688	10.7657	10.715	13.4368
DN756_RS10620	3683.45	3042.87	3635.03	3512.72	3468.52	402.551	730.48	724.862	744.7	650.648	2.41187	1.76e-28	1.87e-27	DN756_RS10620	2310992	2311567	-	576	protein_coding	VOC family protein && PF06185:YecM protein	-	3580	3086	3657	3022	288	913	951	781	159.23	135.564	167.012	155.517	21.3197	57.865	55.2791	56.0234
DN756_RS03260	398.183	491.04	434.374	542.832	466.607	53.1143	83.2091	96.8007	115.376	87.125	2.40883	2e-23	1.65e-22	DN756_RS03260	686736	687443	+	708	protein_coding	hypothetical protein && -	-	387	498	437	467	38	104	127	121	14.0037	17.7978	16.2365	19.5519	2.28856	5.36251	6.00584	7.06144
DN756_RS09085	13367.4	15030	15929.7	12158.5	14121.4	2599.81	2931.52	2580.08	2566.88	2669.57	2.40308	3.88e-74	2.42e-72	sufD	1984193	1985518	+	1326	protein_coding	Fe-S cluster assembly protein SufD && PF01458:Uncharacterized protein family (UPF0051)	-	12992	15243	16026	10460	1860	3664	3385	2692	251.014	290.869	317.926	233.826	59.8109	100.874	85.4709	83.8827
DN756_RS09915	16317.3	14780.5	18484.3	13114	15674	1190.88	3028.33	3760.74	3923.74	2975.92	2.39662	1.3e-12	5.22e-12	DN756_RS09915	2169819	2171753	+	1935	protein_coding	exoribonuclease II && PF00773:RNB domain|PF00575:S1 RNA binding domain|PF08206:Ribonuclease B OB domain	RNB	15859	14990	18596	11282	852	3785	4934	4115	209.971	196.016	252.804	172.826	18.7746	71.409	85.3731	87.8678
DN756_RS17040	5463.44	10529.8	5091.22	4884.33	6492.19	2373.37	1120.92	770.594	700.838	1241.43	2.38757	1.06e-08	3.09e-08	DN756_RS17040	3666646	3668742	-	2097	protein_coding	TonB-dependent receptor && PF07715:TonB-dependent Receptor Plug Domain|PF00593:TonB dependent receptor	TonB_dep_Rec	5310	10679	5122	4202	1698	1401	1011	735	64.8726	128.855	64.2519	59.3967	34.5263	24.3898	16.1419	14.482
DN756_RS06800	6199.1	7501.67	5809.88	4857.59	6092.06	670.918	849.693	1530.52	1610.5	1165.41	2.38541	5.08e-15	2.45e-14	DN756_RS06800	1480485	1481522	+	1038	protein_coding	sulfate ABC transporter substrate-binding protein && PF13531:Bacterial extracellular solute-binding protein	-	6025	7608	5845	4179	480	1062	2008	1689	148.705	185.457	148.126	119.338	19.7176	37.3504	64.7693	67.2316
DN756_RS04220	6964.6	7481.95	6680.62	5935.12	6765.57	1098.63	1469.76	1353.69	1299.65	1305.43	2.3724	1.96e-62	8.16e-61	DN756_RS04220	931370	933403	-	2034	protein_coding	TonB-dependent siderophore receptor && PF07715:TonB-dependent Receptor Plug Domain|PF00593:TonB dependent receptor	TonB_dep_Rec	6769	7588	6721	5106	786	1837	1776	1363	85.2588	94.3944	86.9216	74.4106	16.4772	32.9705	29.2345	27.6876
DN756_RS21150	1910.66	2045.01	2165.91	2029.52	2037.78	373.198	434.447	371.196	403.34	395.545	2.36331	1.86e-96	2.13e-94	DN756_RS21150	4537810	4539195	+	1386	protein_coding	uracil-xanthine permease && PF00860:Permease family	-	1857	2074	2179	1746	267	543	487	423	34.3253	37.863	41.356	37.341	8.21409	14.3023	11.7644	12.6101
DN756_RS01495	69775.7	79311.9	78437.8	61699.2	72306.2	18478.2	12472.6	12400.4	13132.8	14121	2.35642	4.32e-38	7.03e-37	rplX	324891	325205	+	315	protein_coding	50S ribosomal protein L24 && -	-	67816	80436	78912	53080	13220	15589	16269	13773	5515.53	6461.15	6589.88	4994.88	1789.5	1806.66	1729.23	1806.59
DN756_RS12240	5781.37	4614.59	5698.55	5739.84	5458.59	518.563	1212.93	1252.31	1302.51	1071.58	2.34757	1.33e-16	7.21e-16	DN756_RS12240	2637919	2639292	-	1374	protein_coding	amino acid permease && PF00324:Amino acid permease	AA_permease	5619	4680	5733	4938	371	1516	1643	1366	104.77	86.1845	109.759	106.529	11.5133	40.2792	40.0363	41.0776
DN756_RS05240	966.134	680.357	800.163	1078.69	881.336	160.741	186.42	157.778	186.89	172.957	2.34742	5.21e-34	7.15e-33	DN756_RS05240	1154841	1154917	-	77	protein_coding	tRNA-Met && -	-	939	690	805	928	115	233	207	196	312.421	226.74	275.011	357.242	63.6822	110.467	90.0083	105.174
DN756_RS04280	4640.33	4442.04	4738.36	4686.72	4626.86	373.198	959.305	1073.95	1260.56	916.753	2.33425	4.97e-13	2.07e-12	DN756_RS04280	952239	952832	-	594	protein_coding	XTP/dITP diphosphatase && PF01725:Ham1 family	-	4510	4505	4767	4032	267	1199	1409	1322	194.516	191.902	211.108	201.205	19.1662	73.6887	79.4196	91.9573
DN756_RS16255	7997.62	7101.35	8735.19	7656.61	7872.69	1543.11	1505.76	1647.14	1556.15	1563.04	2.33231	5.19e-101	6.68e-99	secF	3490592	3491560	-	969	protein_coding	protein translocase subunit SecF && PF07549:SecD/SecF GG Motif|PF02355:Protein export membrane protein	-	7773	7202	8788	6587	1104	1882	2161	1632	205.509	188.061	238.567	201.497	48.5799	70.9029	74.6679	69.5885
DN756_RS17080	4481.88	3685.76	3807.98	4332.2	4076.95	595.439	805.688	931.421	907.752	810.075	2.32926	5.3e-39	9.18e-38	DN756_RS17080	3675234	3676205	+	972	protein_coding	sugar-binding transcriptional regulator && PF13518:Helix-turn-helix domain|PF04198:Putative sugar-binding domain	Sugar-bind	4356	3738	3831	3727	426	1007	1222	952	114.812	97.3068	103.679	113.657	18.6876	37.8208	42.0928	40.468
DN756_RS09715	11868.3	15755.7	14992.4	11290.2	13476.6	3595	2062.63	2491.67	2587.86	2684.29	2.32847	2.18e-27	2.22e-26	DN756_RS09715	2117867	2119387	-	1521	protein_coding	aldehyde dehydrogenase && PF00171:Aldehyde dehydrogenase family	Aldedh	11535	15979	15083	9713	2572	2578	3269	2714	194.291	265.822	260.858	189.291	72.1029	61.8759	71.9596	73.7262
DN756_RS03420	20836.2	21216.3	23911.5	18190.1	21038.5	1101.42	4330.87	5592.34	5727.8	4188.11	2.32846	2.25e-08	6.36e-08	parE	718804	720699	+	1896	protein_coding	DNA topoisomerase IV subunit B && PF00204:DNA gyrase B|PF02518:Histidine kinase-, DNA gyrase B-, and HSP90-like ATPase|PF01751:Toprim domain|PF00986:DNA gyrase B subunit, carboxyl terminus	DNA_gyraseB	20251	21517	24056	15649	788	5413	7337	6007	273.636	287.153	333.757	244.654	17.7214	104.224	129.564	130.906
DN756_RS17955	3962.28	4046.64	4713.51	3375.56	4024.5	725.43	890.497	806.418	795.237	804.395	2.32171	1.27e-55	4.16e-54	dapB	3875129	3875950	-	822	protein_coding	4-hydroxy-tetrahydrodipicolinate reductase && PF01113:Dihydrodipicolinate reductase, N-terminus|PF05173:Dihydrodipicolinate reductase, C-terminus	DapB_N	3851	4104	4742	2904	519	1113	1058	834	120.024	126.33	151.752	104.72	26.922	49.4301	43.094	41.9214
DN756_RS01530	7598.4	9374.13	8764.02	7488.06	8306.16	1835.24	1568.17	1698.97	1568.54	1667.73	2.317	2.6e-70	1.39e-68	rpmD	327936	328115	+	180	protein_coding	50S ribosomal protein L30 && PF00327:Ribosomal protein L30p/L7e	-	7385	9507	8817	6442	1313	1960	2229	1645	1051.1	1336.41	1288.53	1060.85	311.031	397.513	414.611	377.602
DN756_RS04820	2361.32	2509.43	2146.03	1829.59	2211.59	363.414	499.255	471.808	437.666	443.036	2.31651	2.8e-44	6.14e-43	DN756_RS04820	1056420	1057655	+	1236	protein_coding	extracellular solute-binding protein && PF13416:Bacterial extracellular solute-binding protein	-	2295	2545	2159	1574	260	624	619	459	47.5696	52.1002	45.9493	37.7477	8.96946	18.4304	16.7678	15.3439
DN756_RS00635	15846	12765.1	14904.9	14279.9	14449	2155.32	2997.13	3087.71	3375.47	2903.91	2.31433	8.79e-41	1.68e-39	pitA	146649	148145	-	1497	protein_coding	inorganic phosphate transporter PitA && PF01384:Phosphate transporter family	-	15401	12946	14995	12285	1542	3746	4051	3540	263.568	218.818	263.493	243.253	43.9212	91.3511	90.6032	97.7063
DN756_RS14730	143663	189647	182940	124925	160294	15004.8	32025.9	39663.9	43079.1	32443.4	2.30469	4.56e-13	1.9e-12	sucD	3188102	3188974	-	873	protein_coding	succinate--CoA ligase subunit alpha && PF00549:CoA-ligase|PF02629:CoA binding domain	CoA_binding	139628	192335	184046	107473	10735	40028	52038	45179	4097.54	5574.61	5545.71	3649.14	524.323	1673.85	1995.77	2138.27
DN756_RS01180	12955.9	13146.7	14502.3	10398.7	12750.9	1417.31	2515.47	2894.11	3495.61	2580.63	2.30438	1.99e-17	1.15e-16	trpS	268958	269998	+	1041	protein_coding	tryptophan--tRNA ligase && PF00579:tRNA synthetases class I (W and Y)	-	12592	13333	14590	8946	1014	3144	3797	3666	309.891	324.076	368.68	254.732	41.5335	110.255	122.122	145.507
DN756_RS21400	165170	199698	192563	129056	171622	11809.5	31370.6	46313.4	49710.9	34801.1	2.302	3.02e-09	9.18e-09	atpD	4589538	4590920	+	1383	protein_coding	F0F1 ATP synthase subunit beta && PF00306:ATP synthase alpha/beta chain, C terminal domain|PF00006:ATP synthase alpha/beta family, nucleotide-binding domain|PF02874:ATP synthase alpha/beta family, beta-barrel domain	ATP-synt_ab	160531	202528	193727	111027	8449	39209	60762	52134	2973.73	3705.38	3684.79	2379.64	260.492	1034.98	1471	1557.54
DN756_RS18740	131611	150084	147861	109099	134664	22145.9	26050.8	29986.9	31123.9	27326.9	2.30093	2.28e-40	4.28e-39	infB	4045900	4048578	-	2679	protein_coding	translation initiation factor IF-2 && PF08364:Bacterial translation initiation factor IF-2 associated region|PF04760:Translation initiation factor IF-2, N-terminal region|PF11987:Translation-initiation factor 2|PF03144:Elongation factor Tu domain 2|PF00009:Elongation factor Tu GTP binding domain	GTP_EFTU	127915	152211	148755	93858	15844	32560	39342	32641	1223.25	1437.62	1460.64	1038.49	252.176	443.69	491.685	503.422
DN756_RS13615	1288.18	1785.69	1309.09	1115.89	1374.71	233.423	150.416	330.799	407.154	280.448	2.29293	1.35e-13	5.88e-13	DN756_RS13615	2952133	2953200	-	1068	protein_coding	isopenicillin N synthase family oxygenase && PF14226:non-haem dioxygenase in morphine synthesis N-terminal|PF03171:2OG-Fe(II) oxygenase superfamily	2OG-FeII_Oxy	1252	1811	1317	960	167	188	434	427	30.033	42.9059	32.4384	26.6443	6.6674	6.4262	13.6057	16.5195
DN756_RS05705	10828.1	15175.9	15659.3	10050	12928.3	628.985	2237.84	3594.58	4097.28	2639.67	2.29185	6.46e-07	1.57e-06	DN756_RS05705	1241711	1243429	+	1719	protein_coding	urease subunit alpha && PF00449:Urease alpha-subunit, N-terminal domain|PF01979:Amidohydrolase family	Amidohydro_1	10524	15391	15754	8646	450	2797	4716	4297	156.845	226.548	241.079	149.089	11.1621	59.3997	91.8546	103.283
DN756_RS10325	94876.7	94754	96144.8	77120.6	90724	8414.42	20898.3	22334.3	22750.1	18599.3	2.28617	2.88e-14	1.33e-13	gapA	2250621	2251616	+	996	protein_coding	glyceraldehyde-3-phosphate dehydrogenase && PF00044:Glyceraldehyde 3-phosphate dehydrogenase, NAD binding domain|PF02800:Glyceraldehyde 3-phosphate dehydrogenase, C-terminal domain	-	92212	96097	96726	66347	6020	26120	29302	23859	2371.88	2441.3	2554.64	1974.54	257.72	957.374	985.011	989.769
DN756_RS16800	22573	21739.9	23790.2	22165.5	22567.1	2522.93	5174.17	5058.79	5748.78	4626.17	2.28603	7.27e-20	4.92e-19	rpsP	3615249	3615497	-	249	protein_coding	30S ribosomal protein S16 && PF00886:Ribosomal protein S16	-	21939	22048	23934	19069	1805	6467	6637	6029	2257.27	2240.47	2528.49	2270.04	309.093	948.138	892.433	1000.43
DN756_RS16795	42563.4	39125.5	43314.2	42214.2	41804.3	5237.35	9275.41	9747.91	10109.2	8592.48	2.28231	3.31e-25	3.04e-24	rimM	3614679	3615227	-	549	protein_coding	ribosome maturation factor RimM && PF01782:RimM N-terminal domain|PF05239:PRC-barrel domain	RimM	41368	39680	43576	36317	3747	11593	12789	10602	1930.45	1828.81	2087.95	1960.84	291.02	770.888	779.951	797.915
DN756_RS10750	5249.43	4240.89	4846.7	4799.48	4784.13	318.686	980.107	1244.69	1420.75	991.057	2.2703	2.09e-09	6.42e-09	prmC	2342494	2343324	-	831	protein_coding	peptide chain release factor N(5)-glutamine methyltransferase && PF13847:Methyltransferase domain	-	5102	4301	4876	4129	228	1225	1633	1490	157.291	130.96	154.35	147.282	11.6989	53.815	65.7943	74.0843
DN756_RS03500	26806.9	35039.4	24776.2	20055.7	26669.6	13642	3905.23	2280.53	2318.01	5536.44	2.26836	1.53e-05	3.22e-05	exbB	736468	737505	+	1038	protein_coding	tol-pal system-associated acyl-CoA thioesterase && PF01618:MotA/TolQ/ExbB proton channel family	-	26054	35536	24926	17254	9760	4881	2992	2431	643.047	866.246	631.685	492.717	400.925	171.664	96.5089	96.7673
DN756_RS00400	4297.7	5460.6	5534.54	5065.66	5089.63	2406.92	668.873	586.14	578.787	1060.18	2.2645	4.08e-07	1.01e-06	hutU	84891	86582	+	1692	protein_coding	urocanate hydratase && PF01175:Urocanase	Urocanase	4177	5538	5568	4358	1722	836	769	607	63.2455	82.8176	86.5653	76.3469	43.3954	18.0374	15.217	14.8228
DN756_RS01490	122320	135361	141521	104965	126042	33859	23344.9	22611	25132.9	26236.9	2.26431	6.01e-35	8.59e-34	rplN	324509	324880	+	372	protein_coding	50S ribosomal protein L14 && PF00238:Ribosomal protein L14p/L23e	-	118885	137280	142377	90302	24224	29178	29665	26358	8187.47	9337.58	10068	7195.47	2776.61	2863.39	2669.96	2927.59
DN756_RS14305	4476.73	3882.96	4900.38	4097.4	4339.37	1004.98	882.496	775.93	956.382	904.947	2.26322	3.07e-57	1.1e-55	pbpG	3107691	3108626	-	936	protein_coding	D-alanyl-D-alanine endopeptidase && PF00768:D-alanyl-D-alanine carboxypeptidase	-	4351	3938	4930	3525	719	1103	1018	1003	119.091	106.456	138.553	111.632	32.754	43.0197	36.4146	44.2758
DN756_RS04330	9592.41	10004.2	11050.2	8371.47	9754.57	848.431	2213.04	2429.93	2701.33	2048.18	2.25121	3.45e-12	1.35e-11	gshB	960250	961209	-	960	protein_coding	glutathione synthase && PF02951:Prokaryotic glutathione synthetase, N-terminal domain|PF02955:Prokaryotic glutathione synthetase, ATP-grasp domain	-	9323	10146	11117	7202	607	2766	3188	2833	248.8	267.42	304.622	222.375	26.9605	105.184	111.186	121.932
DN756_RS04055	1992.97	2783.55	2453.17	2087.64	2329.33	227.832	560.861	550.316	615.975	488.746	2.25041	5.43e-14	2.44e-13	DN756_RS04055	889936	891264	-	1329	protein_coding	lysine N(6)-hydroxylase/L-ornithine N(5)-oxygenase family protein && PF13434:L-lysine 6-monooxygenase (NADPH-requiring)	-	1937	2823	2468	1796	163	701	722	646	37.3396	53.7472	48.8501	40.0577	5.22966	19.2558	18.1893	20.0839
DN756_RS18010	13099.9	13126	14345.3	13466.2	13509.3	2727	2845.11	2818.65	2974.99	2841.44	2.24898	2.39e-153	1.4e-150	nhaA	3884199	3885383	-	1185	protein_coding	Na+/H+ antiporter NhaA && PF06965:Na+/H+ antiporter 1	-	12732	13312	14432	11585	1951	3556	3698	3120	275.26	284.246	320.371	289.789	70.2021	109.55	104.484	108.787
DN756_RS20735	30636.4	33079.1	35206.2	25531.7	31113.4	7234.73	6138.27	6742.51	6221.73	6584.31	2.24059	3.39e-55	1.09e-53	hslU	4461246	4462577	+	1332	protein_coding	HslU--HslV peptidase ATPase subunit && PF00004:ATPase family associated with various cellular activities (AAA)|PF10431:C-terminal, D2-small domain, of ClpB protein|PF07724:AAA domain (Cdc48 subfamily)	AAA	29776	33548	35419	21965	5176	7672	8846	6525	572.7	637.283	699.483	488.801	165.692	210.268	222.354	202.403
DN756_RS10585	11055.5	12006.8	12036.2	8973.59	11018	1270.55	2401.06	2622	3032.2	2331.45	2.24006	4.43e-17	2.5e-16	nudB	2303350	2303793	-	444	protein_coding	dihydroneopterin triphosphate diphosphatase && PF00293:NUDIX domain	NUDIX	10745	12177	12109	7720	909	3001	3440	3180	619.996	693.949	717.415	515.394	87.2956	246.746	259.405	295.927
DN756_RS06945	181.086	96.6304	152.081	225.502	163.825	15.3752	37.6041	43.446	40.0479	34.1183	2.23989	6.17e-10	2e-09	DN756_RS06945	1513759	1513834	-	76	protein_coding	tRNA-Ala && -	-	176	98	153	194	11	47	57	42	59.3287	32.6274	52.9569	75.6646	6.17149	22.5763	25.111	22.8337
DN756_RS05250	2786.25	2298.42	2581.4	2983.83	2662.48	408.141	509.656	635.683	700.838	563.58	2.23789	8.94e-29	9.77e-28	mltA	1155355	1156527	+	1173	protein_coding	murein transglycosylase A && PF06725:3D domain|PF03562:MltA specific insert domain	-	2708	2331	2597	2567	292	637	834	735	59.1447	50.2822	58.2397	64.8683	10.6144	19.8248	23.8052	25.8899
DN756_RS01115	10087.3	8981.7	9510.51	9421.11	9500.15	1306.89	1980.22	2287.39	2499.18	2018.42	2.23398	2.88e-26	2.76e-25	mrcA	256411	258966	-	2556	protein_coding	peptidoglycan glycosyltransferase/peptidoglycan DD-transpeptidase MrcA && PF17092:Penicillin-binding protein OB-like domain|PF00905:Penicillin binding protein transpeptidase domain|PF00912:Transglycosylase	-	9804	9109	9568	8105	935	2475	3001	2621	98.267	90.1737	98.4703	93.9933	15.5978	35.3494	39.3105	42.3689
DN756_RS05625	904.4	1393.25	1239.51	656.746	1048.48	388.573	164.818	180.644	161.145	223.795	2.23359	2.46e-10	8.23e-10	nrdF	1226687	1227658	-	972	protein_coding	class 1b ribonucleoside-diphosphate reductase subunit beta && PF00268:Ribonucleotide reductase, small chain	-	879	1413	1247	565	278	206	237	169	23.168	36.7829	33.7478	17.2301	12.1952	7.73693	8.16366	7.18392
DN756_RS19560	81324	101876	99781.8	70842.5	88456.1	12185.5	19399.7	20973.7	22886.4	18861.4	2.22946	7.41e-22	5.71e-21	DN756_RS19560	4216427	4217464	+	1038	protein_coding	hemin-degrading factor && PF05171:Haemin-degrading HemS.ChuX domain	-	79040	103320	100385	60946	8718	24247	27517	24002	1950.81	2518.59	2544	1740.41	358.122	852.763	887.579	955.413
DN756_RS01745	237712	294577	283183	220376	258962	22302.4	57071	68167.5	74130.6	55417.9	2.2243	3.46e-11	1.24e-10	rpoB	359727	363755	+	4029	protein_coding	DNA-directed RNA polymerase subunit beta && PF04565:RNA polymerase Rpb2, domain 3|PF04561:RNA polymerase Rpb2, domain 2|PF04560:RNA polymerase Rpb2, domain 7|PF00562:RNA polymerase Rpb2, domain 6|PF04563:RNA polymerase beta subunit|PF10385:RNA polymerase beta subunit external 1 domain	RNA_pol_Rpb2_6	231036	298752	284895	189590	15956	71331	89434	77744	1469.09	1876.22	1860.08	1394.84	168.864	646.322	743.205	797.28
DN756_RS01750	332869	428400	398326	284990	361146	33474.6	77613.3	95580.4	103856	77631	2.21787	1.69e-11	6.22e-11	rpoC	363884	368104	+	4221	protein_coding	DNA-directed RNA polymerase subunit beta' && PF05000:RNA polymerase Rpb1, domain 4|PF04997:RNA polymerase Rpb1, domain 1|PF04983:RNA polymerase Rpb1, domain 3|PF04998:RNA polymerase Rpb1, domain 5|PF00623:RNA polymerase Rpb1, domain 2	-	323520	434472	400734	245178	23949	97006	125399	108918	1963.59	2604.45	2497.39	1721.75	241.926	838.979	994.676	1066.17
DN756_RS00610	4087.81	4338.51	4784.08	3269.78	4120.04	536.734	847.293	1012.98	1144.23	885.307	2.21716	9.31e-19	5.86e-18	rsmJ	141023	141793	+	771	protein_coding	16S rRNA (guanine(1516)-N(2))-methyltransferase RsmJ && PF04445:Putative SAM-dependent methyltransferase	-	3973	4400	4813	2813	384	1059	1329	1200	132.017	144.4	164.213	108.148	21.2367	50.1429	57.713	64.3084
DN756_RS01210	2962.19	2618.88	3747.35	3625.47	3238.47	704.463	727.279	682.178	686.535	700.114	2.2096	9.84e-46	2.37e-44	tsgA	277175	278359	-	1185	protein_coding	MFS transporter TsgA && PF07690:Major Facilitator Superfamily	MFS_1	2879	2656	3770	3119	504	909	895	720	62.2427	56.7126	83.6889	78.0193	18.1352	28.0036	25.2876	25.1047
DN756_RS02530	16405.8	17870.7	18384.9	12864.1	16381.4	1188.08	4082.85	4320.97	4632.21	3556.03	2.20345	3.03e-09	9.2e-09	treC	546209	547870	-	1662	protein_coding	alpha%2Calpha-phosphotrehalase && PF00128:Alpha amylase, catalytic domain	-	15945	18124	18496	11067	850	5103	5669	4858	245.787	275.926	292.747	197.38	21.8072	112.089	114.203	120.772
DN756_RS19515	3485.9	4047.63	3968.01	3424.38	3731.48	430.505	818.489	944.378	1054.59	811.992	2.19868	1.24e-16	6.75e-16	DN756_RS19515	4206934	4208013	+	1080	protein_coding	cysteine protease StiP family protein && PF15608:PELOTA RNA binding domain|PF11202:Phosphoribosyl transferase (PRTase)	-	3388	4105	3992	2946	308	1023	1239	1106	80.3684	96.1744	97.2326	80.8563	12.1601	34.5796	38.4106	42.3129
DN756_RS13035	547889	621223	619745	460797	562413	55387	105977	154765	174780	122727	2.19616	2e-11	7.32e-11	ompA	2811297	2812358	+	1062	protein_coding	porin OmpA && PF01389:OmpA-like transmembrane domain|PF00691:OmpA family	-	532501	630028	623491	396425	39626	132457	203048	183300	12845.8	15010.9	15443.7	11064.7	1590.99	4553.22	6401.43	7131.47
DN756_RS06525	5398.62	5258.47	6210.46	4472.85	5335.1	1295.71	1111.32	1202.77	1053.64	1165.86	2.19493	4.65e-50	1.28e-48	uraA	1421865	1423151	+	1287	protein_coding	uracil permease && PF00860:Permease family	-	5247	5333	6248	3848	927	1389	1578	1105	104.447	104.849	127.705	88.626	30.7123	39.3996	41.0517	35.4752
DN756_RS19815	20085.1	18020.6	20392.7	17867	19091.3	4555.25	3924.43	3971.88	4287.03	4184.65	2.19019	2.2e-89	2.21e-87	ubiD	4268094	4269590	-	1497	protein_coding	4-hydroxy-3-polyprenylbenzoate decarboxylase && PF01977:3-octaprenyl-4-hydroxybenzoate carboxy-lyase	-	19521	18276	20516	15371	3259	4905	5211	4496	334.076	308.908	360.509	304.358	92.8269	119.615	116.547	124.093
DN756_RS02685	86854.3	72159.2	86403.7	84554	82492.8	22573.6	17867.6	15838	16439.7	18179.7	2.18205	1.8e-43	3.74e-42	rplM	573375	573803	+	429	protein_coding	50S ribosomal protein L13 && PF00572:Ribosomal protein L13	-	84415	73182	86926	72742	16150	22332	20779	17241	5041.13	4316.35	5330.13	5026.12	1605.19	1900.37	1621.7	1660.53
DN756_RS14890	11674.9	13298.5	13008.4	8837.59	11704.8	1822.66	2619.49	2779.02	3096.08	2579.31	2.18162	4.31e-24	3.75e-23	nagB	3221889	3222689	+	801	protein_coding	glucosamine-6-phosphate deaminase && PF01182:Glucosamine-6-phosphate isomerases/6-phosphogluconolactonase	-	11347	13487	13087	7603	1304	3274	3646	3247	362.923	426.042	429.786	281.357	69.4155	149.216	152.401	167.491
DN756_RS11700	1074.17	1003.77	1097.37	1056.61	1057.98	23.7617	221.624	341.47	346.128	233.246	2.17891	8.87e-05	0.000172802	DN756_RS11700	2528853	2529050	-	198	protein_coding	hypothetical protein && -	-	1044	1018	1104	909	17	277	448	363	135.083	130.093	146.673	136.083	3.66096	51.072	75.7558	75.75
DN756_RS05915	5718.61	5829.38	7365.47	5359.74	6068.3	1867.39	1221.73	1131.12	1151.85	1343.02	2.17717	1.33e-24	1.19e-23	DN756_RS05915	1279564	1280583	+	1020	protein_coding	DUF979 domain-containing protein && PF06166:Protein of unknown function (DUF979)	-	5558	5912	7410	4611	1336	1527	1484	1208	139.599	146.658	191.101	133.998	55.8493	54.6521	48.7121	48.9337
DN756_RS17090	5673.34	7112.19	6488.77	4240.37	5878.67	916.921	1080.12	1577.01	1631.48	1301.38	2.17484	6.04e-18	3.58e-17	DN756_RS17090	3677007	3678008	-	1002	protein_coding	dihydroxyacetone kinase subunit DhaK && PF02733:Dak1 domain	-	5514	7213	6528	3648	656	1350	2069	1711	140.982	182.145	171.379	107.918	27.9156	49.1851	69.1347	70.5543
DN756_RS21035	4238.03	3716.33	4805.95	3145.41	3976.43	802.306	780.085	889.499	1051.73	880.906	2.17421	2.91e-32	3.79e-31	pyrE	4515205	4515852	-	648	protein_coding	orotate phosphoribosyltransferase && PF00156:Phosphoribosyl transferase domain	Pribosyltran	4119	3769	4835	2706	574	975	1167	1103	162.848	147.171	196.276	123.782	37.7701	54.9285	60.2974	70.3302
DN756_RS03255	314.842	330.318	312.113	312.681	317.489	69.8872	81.6089	71.6478	58.1648	70.3272	2.16938	1.49e-39	2.64e-38	DN756_RS03255	686299	686649	+	351	protein_coding	tail fiber assembly protein && PF02413:Caudovirales tail fibre assembly protein, lambda gpK	-	306	335	314	269	50	102	94	61	22.3347	24.1495	23.5325	22.7169	6.07399	10.6087	8.96652	7.18065
DN756_RS01565	225946	233569	263083	193124	228930	39080.9	50568.7	55633.7	58511.9	50948.8	2.16776	9.08e-35	1.29e-33	rpoA	331629	332618	+	990	protein_coding	DNA-directed RNA polymerase subunit alpha && PF01193:RNA polymerase Rpb3/Rpb11 dimerisation domain|PF01000:RNA polymerase Rpb3/RpoA insert domain|PF03118:Bacterial RNA polymerase, alpha chain C terminal domain	RNA_pol_A_bac	219600	236880	264673	166145	27960	63204	72990	61364	5682.8	6054.29	7032.66	4974.59	1204.24	2330.65	2468.49	2561.06
DN756_RS06105	44553.3	42299.5	47692.7	32747.8	41823.3	7596.74	10443.5	9566.5	9747.85	9338.66	2.16289	6.62e-36	9.81e-35	DN756_RS06105	1322167	1323420	+	1254	protein_coding	serine hydroxymethyltransferase && PF00464:Serine hydroxymethyltransferase	SHMT	43302	42899	47981	28173	5435	13053	12551	10223	884.659	865.605	1006.51	665.948	184.805	379.997	335.107	336.839
DN756_RS18880	10107.9	7022.47	9134.78	12371.2	9659.09	2268.54	2119.43	2060.25	2182.61	2157.71	2.1625	2.15e-30	2.53e-29	rplU	4071218	4071529	-	312	protein_coding	50S ribosomal protein L21 && PF00829:Ribosomal prokaryotic L21 protein	-	9824	7122	9190	10643	1623	2649	2703	2289	806.676	577.587	774.829	1011.15	221.807	309.953	290.064	303.132
DN756_RS00140	35791.2	38645.3	41917.6	30330	36671	8811.38	8216.1	7754.73	7989.56	8192.94	2.16231	6.59e-56	2.21e-54	glyS	25813	27882	+	2070	protein_coding	glycine--tRNA ligase subunit beta && PF05746:DALR anticodon binding domain|PF02092:Glycyl-tRNA synthetase beta subunit	-	34786	39193	42171	26093	6304	10269	10174	8379	430.526	479.08	535.906	373.644	129.855	181.103	164.56	167.249
DN756_RS01560	127686	132848	147627	119313	131868	22807	29950.5	32189.7	32971.8	29479.7	2.16124	1.56e-41	3.04e-40	rpsD	330983	331603	+	621	protein_coding	30S ribosomal protein S4 && PF01479:S4 domain|PF00163:Ribosomal protein S4/S9 N-terminal domain	S4	124100	134731	148519	102645	16317	37434	42232	34579	5119.71	5489.67	6291.23	4899.49	1120.37	2200.61	2276.95	2300.71
DN756_RS04850	755.21	674.441	678.896	475.414	645.99	145.365	132.014	153.966	146.842	144.547	2.16087	2.01e-30	2.39e-29	DN756_RS04850	1064083	1065342	-	1260	protein_coding	maltoporin && PF02264:LamB porin	-	734	684	683	409	104	165	202	154	14.9242	13.7359	14.2592	9.62183	3.51944	4.78059	5.36765	5.05
DN756_RS08720	32687	29598.5	33323.6	26623.2	30558.1	3432.86	6770.34	8207.48	8998.38	6852.27	2.15673	3.33e-14	1.52e-13	prc	1908128	1910206	+	2079	protein_coding	carboxy terminal-processing peptidase && PF03572:Peptidase family S41|PF00595:PDZ domain (Also known as DHR or GLGF)|PF11818:C-terminal domain of tail specific protease (DUF3340)	Peptidase_S41	31769	30018	33525	22904	2456	8462	10768	9437	391.484	365.34	424.189	326.559	50.3715	148.589	173.414	187.552
DN756_RS01835	9374.28	10604.7	10369.3	7302.08	9412.59	1095.83	2519.48	2307.21	2523.97	2111.62	2.15567	1.16e-14	5.51e-14	purH	381969	383558	-	1590	protein_coding	bifunctional phosphoribosylaminoimidazolecarboxamide formyltransferase/IMP cyclohydrolase && PF01808:AICARFT/IMPCHase bienzyme|PF02142:MGS-like domain	-	9111	10755	10432	6282	784	3149	3027	2647	146.803	171.153	172.59	117.113	21.0247	72.3009	63.7409	68.7857
DN756_RS13165	2920.01	2527.18	2887.54	2768.79	2775.88	391.369	688.875	648.641	759.003	621.972	2.15559	7.77e-24	6.64e-23	mukE	2847430	2848158	-	729	protein_coding	chromosome partition protein MukE && PF04288:MukE-like family	-	2838	2563	2905	2382	280	861	851	796	99.7356	88.9592	104.825	96.8543	16.3773	43.1165	39.0846	45.1156
DN756_RS18480	45481.4	47223.7	50689.6	40299.8	45923.6	5022.1	11337.2	12145.8	12729.5	10308.7	2.15525	2.61e-14	1.21e-13	DN756_RS18480	3991405	3994302	+	2898	protein_coding	valine--tRNA ligase && PF00133:tRNA synthetases class I (I, L, M and V)|PF10458:Valyl tRNA synthetase tRNA binding arm|PF08264:Anticodon-binding domain of tRNA	-	44204	47893	50996	34670	3593	14170	15935	13350	390.777	418.161	462.895	354.618	52.8652	178.5	184.101	190.337
DN756_RS13130	34439.2	32019.2	38283.6	27689.1	33107.8	5951.6	8120.09	7654.11	8022.93	7437.18	2.15415	6.54e-39	1.13e-37	asnS	2834930	2836330	+	1401	protein_coding	asparagine--tRNA ligase && PF01336:OB-fold nucleic acid binding domain|PF00152:tRNA synthetases class II (D, K and N)	tRNA-synt_2	33472	32473	38515	23821	4258	10149	10042	8414	612.081	586.481	723.164	503.995	129.592	264.456	239.986	248.145
DN756_RS20995	2648.38	2200.81	2374.65	2742.06	2491.47	616.405	517.657	516.778	593.09	560.983	2.15326	5.55e-57	1.95e-55	mutM	4510267	4511076	-	810	protein_coding	bifunctional DNA-formamidopyrimidine glycosylase/DNA-(apurinic or apyrimidinic site) lyase && PF06827:Zinc finger found in FPG and IleRS|PF01149:Formamidopyrimidine-DNA glycosylase N-terminal domain|PF06831:Formamidopyrimidine-DNA glycosylase H2TH domain	H2TH	2574	2232	2389	2359	441	647	678	622	81.4121	69.7235	77.5847	86.3272	23.2148	29.16	28.0251	31.7283
DN756_RS03425	3246.17	3331.78	3542.58	2731.6	3213.03	287.935	684.075	939.043	992.616	725.917	2.14469	2.92e-10	9.71e-10	DN756_RS03425	720703	721614	+	912	protein_coding	LysR family transcriptional regulator && PF03466:LysR substrate binding domain|PF00126:Bacterial regulatory helix-turn-helix protein, lysR family	LysR_substrate	3155	3379	3564	2350	206	855	1232	1041	88.6278	93.7483	102.799	76.3797	9.63127	34.2247	45.2292	47.1625
DN756_RS10505	6709.44	8206.68	8305.79	5673.59	7223.87	507.381	1676.98	1868.94	2494.41	1636.93	2.14131	7.46e-08	2e-07	DN756_RS10505	2288805	2289446	-	642	protein_coding	bifunctional 4-hydroxy-2-oxoglutarate aldolase/2-dehydro-3-deoxy-phosphogluconate aldolase && PF01081:KDPG and KHG aldolase	-	6521	8323	8356	4881	363	2096	2452	2616	260.222	328.031	342.38	225.361	24.1092	119.186	127.876	168.362
DN756_RS21390	254108	294738	295697	209745	263572	27110.7	53788.3	75011.4	83346.3	59814.2	2.13962	4.46e-11	1.59e-10	atpA	4586916	4588457	+	1542	protein_coding	F0F1 ATP synthase subunit alpha && PF00006:ATP synthase alpha/beta family, nucleotide-binding domain|PF02874:ATP synthase alpha/beta family, beta-barrel domain|PF00306:ATP synthase alpha/beta chain, C terminal domain	ATP-synt_ab	246971	298915	297485	180444	19396	67228	98413	87409	4103.24	4904.94	5074.88	3468.67	536.339	1591.6	2136.84	2342.14
DN756_RS08380	3232.79	3421.5	3490.9	2916.42	3265.4	349.436	774.485	836.145	1002.15	740.554	2.13905	2.7e-13	1.15e-12	lolD	1825433	1826137	+	705	protein_coding	lipoprotein-releasing ABC transporter ATP-binding protein LolD && PF00005:ABC transporter|PF07673:Protein of unknown function (DUF1602)	ABC_tran	3142	3470	3512	2509	250	968	1097	1051	114.178	124.54	131.042	105.491	15.1204	50.125	52.0979	61.5963
DN756_RS09080	12654.4	14078.5	14855.2	11158.9	13186.7	3733.38	3328.36	2548.83	2370.45	2995.26	2.13876	3.63e-28	3.8e-27	sufC	1983472	1984218	+	747	protein_coding	Fe-S cluster assembly ATPase SufC && PF00005:ABC transporter	ABC_tran	12299	14278	14945	9600	2671	4160	3344	2486	421.808	483.634	526.284	380.939	152.463	203.302	149.882	137.506
DN756_RS05210	30884.4	36177.2	36109.7	29372.2	33135.9	6461.77	5860.64	8254.74	9526.63	7525.95	2.13839	1.65e-28	1.77e-27	ptrA	1142991	1145879	+	2889	protein_coding	pitrilysin && PF05193:Peptidase M16 inactive domain|PF16187:Middle or third domain of peptidase_M16|PF00675:Insulinase (Peptidase family M16)	-	30017	36690	36328	25269	4623	7325	10830	9991	266.186	321.344	330.78	259.266	68.2319	92.561	125.512	142.89
DN756_RS14600	1840.7	2663.25	2836.85	1623.85	2241.16	385.778	481.653	593	574.973	508.851	2.13748	1.01e-18	6.36e-18	galT	3167594	3168646	+	1053	protein_coding	galactose-1-phosphate uridylyltransferase && PF02744:Galactose-1-phosphate uridyl transferase, C-terminal domain|PF01087:Galactose-1-phosphate uridyl transferase, N-terminal domain	-	1789	2701	2854	1397	276	602	778	603	43.5259	64.9032	71.2969	39.3254	11.1761	20.8707	24.7374	23.6608
DN756_RS08455	179179	183371	195704	134867	173280	58115.4	27799.8	35520.5	36124.2	39390	2.13725	1.29e-17	7.46e-17	icd	1840008	1841261	+	1254	protein_coding	NADP-dependent isocitrate dehydrogenase && PF00180:Isocitrate/isopropylmalate dehydrogenase	-	174147	185970	196887	116026	41578	34746	46602	37885	3557.82	3752.45	4130.14	2742.6	1413.77	1011.52	1244.26	1248.28
DN756_RS13160	39101.2	42642.6	42661.1	34819.2	39806	4045.07	8522.53	11539.9	12166.9	9068.6	2.13392	1.21e-11	4.56e-11	mukB	2842976	2847433	-	4458	protein_coding	chromosome partition protein MukB && PF04310:MukB N-terminal|PF13558:Putative exonuclease SbcCD, C subunit|PF16330:MukB hinge domain	-	38003	43247	42919	29955	2894	10652	15140	12760	218.395	245.463	253.253	199.175	27.6802	87.2286	113.707	118.264
DN756_RS01230	11761.3	10821.6	12423.9	10482.4	11372.3	2324.45	2701.09	2603.71	2846.26	2618.88	2.118	9.92e-71	5.52e-69	ppiA	284031	284600	+	570	protein_coding	peptidylprolyl isomerase A && PF00160:Cyclophilin type peptidyl-prolyl cis-trans isomerase/CLD	Pro_isomerase	11431	10975	12499	9018	1663	3376	3416	2985	513.777	487.192	576.827	468.965	124.402	216.22	200.653	216.377
DN756_RS16880	16894.5	16493.2	18109.5	14905.2	16600.6	5181.44	3457.18	3263.78	3439.35	3835.44	2.11434	8.83e-30	1.02e-28	recA	3628251	3629321	-	1071	protein_coding	recombinase RecA && PF00154:recA bacterial DNA recombination protein	-	16420	16727	18219	12823	3707	4321	4282	3607	392.78	395.183	447.487	354.899	147.586	147.286	133.863	139.155
DN756_RS06795	4641.35	4064.39	3825.87	3551.08	4020.67	1119.59	804.088	880.353	919.195	930.807	2.11285	7.76e-41	1.49e-39	DN756_RS06795	1478626	1480152	+	1527	protein_coding	MFS transporter && PF07690:Major Facilitator Superfamily	MFS_1	4511	4122	3849	3055	801	1005	1155	964	75.6831	68.3029	66.3062	59.303	22.3668	24.0267	25.3248	26.0843
DN756_RS05615	4651.64	5311.71	5753.22	3914.9	4907.87	339.652	1031.31	1450.49	1717.29	1134.69	2.11213	2.21e-07	5.66e-07	proW	1223653	1224819	-	1167	protein_coding	glycine betaine/L-proline ABC transporter permease ProW && PF00528:Binding-protein-dependent transport system inner membrane component	BPD_transp_1	4521	5387	5788	3368	243	1289	1903	1801	99.2497	116.801	130.468	85.5472	8.87864	40.3227	54.5973	63.7652
DN756_RS08240	49313	43506.4	44996	45516.6	45833	8693.97	10329.9	11690.8	11870.4	10646.3	2.10586	1.87e-51	5.35e-50	yceD	1797850	1798374	+	525	protein_coding	23S rRNA accumulation protein YceD && PF02620:Uncharacterized ACR, COG1399	-	47928	44123	45268	39158	6220	12911	15338	12449	2338.81	2126.55	2268.18	2210.88	505.176	897.777	978.166	979.752
DN756_RS10580	18096.2	18990.8	19915.6	16015.3	18254.5	2843.01	3874.82	4868.24	5400.74	4246.7	2.10355	4.33e-22	3.4e-21	DN756_RS10580	2302549	2303292	-	744	protein_coding	YebC/PmpR family DNA-binding transcriptional regulator && PF01709:Transcriptional regulator	-	17588	19260	20036	13778	2034	4843	6387	5664	605.632	655.018	708.407	548.931	116.571	237.634	287.427	314.551
DN756_RS01395	48223.4	43294.4	53965.8	38643.4	46031.7	16704.4	11018	7725	7575.73	10755.8	2.09765	3.69e-14	1.68e-13	rpsG	313432	313902	+	471	protein_coding	30S ribosomal protein S7 && PF00177:Ribosomal protein S7p/S5e	-	46869	43908	54292	33245	11951	13771	10135	7945	2549.35	2358.81	3032.21	2092.23	1081.92	1067.36	720.453	696.97
DN756_RS15725	3399.48	3153.31	3600.24	2401.48	3138.62	478.029	808.088	750.777	894.403	732.824	2.09703	1.07e-19	7.14e-19	purK	3376093	3377157	+	1065	protein_coding	5-(carboxyamino)imidazole ribonucleotide synthase && PF02222:ATP-grasp domain	-	3304	3198	3622	2066	342	1010	985	938	79.4796	75.9799	89.4631	57.5023	13.6927	34.621	30.9663	36.391
DN756_RS08715	42264	34602.6	40827.2	40820.5	39628.6	4435.04	9969.09	10487.2	12181.2	9268.15	2.09606	4.44e-13	1.85e-12	proQ	1907395	1908108	+	714	protein_coding	RNA chaperone ProQ && PF04352:ProQ/FINO family	-	41077	35093	41074	35118	3173	12460	13759	12775	1473.89	1243.63	1513.26	1457.93	189.489	637.071	645.196	739.271
DN756_RS06710	22414.5	27770.4	26140	16597.7	23230.6	4859.96	5350.18	5679.23	5903.25	5448.16	2.09211	2.2e-28	2.32e-27	maeB	1461435	1463714	+	2280	protein_coding	NADP-dependent oxaloacetate-decarboxylating malate dehydrogenase && PF01515:Phosphate acetyl/butaryl transferase|PF00390:Malic enzyme, N-terminal domain|PF03949:Malic enzyme, NAD binding domain	malic	21785	28164	26298	14279	3477	6687	7451	6191	244.787	312.557	303.412	185.638	65.0251	107.069	109.416	112.193
DN756_RS08275	14304.8	12646.7	15639.5	10388.2	13244.8	1593.43	3724.41	3465.01	3640.54	3105.85	2.09197	1.49e-13	6.47e-13	fabF	1802779	1804020	+	1242	protein_coding	beta-ketoacyl-ACP synthase II && PF00109:Beta-ketoacyl synthase, N-terminal domain|PF02801:Beta-ketoacyl synthase, C-terminal domain	ketoacyl-synt	13903	12826	15734	8937	1140	4655	4546	3818	286.782	261.3	333.244	213.292	39.1376	136.825	122.549	127.015
DN756_RS04550	2150.39	1816.26	2025.75	2456.11	2112.13	320.084	588.864	568.609	509.18	496.684	2.08491	1.75e-21	1.33e-20	DN756_RS04550	1004029	1004454	+	426	protein_coding	protein YgfX && PF07254:Membrane-bound toxin component of toxin-antitoxin system	-	2090	1842	2038	2113	229	736	746	534	125.69	109.408	125.846	147.026	22.9212	63.0719	58.6317	51.7932
DN756_RS01505	62848.1	71475.9	74707.4	57084.6	66529	21785.3	13765.5	13744.9	13531.4	15706.8	2.08272	4.31e-24	3.75e-23	rpsN	325773	326078	+	306	protein_coding	30S ribosomal protein S14 && PF00253:Ribosomal protein S14p/S29e	Ribosomal_S14	61083	72489	75159	49110	15586	17205	18033	14191	5114.04	5994.05	6461.07	4757.22	2171.82	2052.59	1973.1	1916.16
DN756_RS01965	4117.65	5150.01	4181.72	3034.98	4121.09	603.826	1148.13	1334.63	823.842	977.606	2.07444	8.62e-14	3.82e-13	malM	416803	417714	+	912	protein_coding	maltose operon protein MalM && PF07148:Maltose operon periplasmic protein precursor (MalM)	-	4002	5223	4207	2611	432	1435	1751	864	112.421	144.909	121.345	84.8627	20.1976	57.4414	64.2827	39.1435
DN756_RS15720	1653.44	1503.69	1617.22	1269.32	1510.92	289.333	479.252	275.92	395.711	360.054	2.0673	1.97e-21	1.49e-20	purE	3375572	3376096	+	525	protein_coding	5-(carboxyamino)imidazole ribonucleotide mutase && PF00731:AIR carboxylase	-	1607	1525	1627	1092	207	599	362	415	78.4191	73.4989	81.5217	61.655	16.8121	41.652	23.0862	32.661
DN756_RS18915	4112.5	4309.91	4003.8	4224.1	4162.58	1810.08	768.884	723.337	709.42	1002.93	2.05493	7.25e-11	2.52e-10	yhcN	4076358	4076621	+	264	protein_coding	peroxide/acid stress response protein YhcN && PF07338:Protein of unknown function (DUF1471)	-	3997	4371	4028	3634	1295	961	949	744	387.878	418.935	401.357	408.024	209.159	132.888	120.355	116.442
DN756_RS04095	637.916	421.032	453.26	847.376	589.896	86.6602	160.017	166.162	162.099	143.735	2.03034	1.29e-11	4.81e-11	DN756_RS04095	900495	901238	+	744	protein_coding	LuxR family transcriptional regulator && PF00196:Bacterial regulatory proteins, luxR family|PF03472:Autoinducer binding domain	Autoind_bind	620	427	456	729	62	200	218	170	21.3493	14.522	16.1227	29.0442	3.55328	9.81352	9.8104	9.44098
DN756_RS18750	3828.53	3824.79	4499.8	3928.85	4020.49	300.515	1168.13	1133.41	1338.74	985.198	2.02794	1.07e-07	2.82e-07	rimP	4050112	4050564	-	453	protein_coding	ribosome maturation factor RimP && PF02576:Putative ribosome maturation factor RimP	-	3721	3879	4527	3380	215	1460	1487	1404	210.439	216.666	262.88	221.169	20.2372	117.658	109.905	128.059
DN756_RS17225	99897.7	115299	114463	85079.4	103685	17926.1	24962.7	27588.2	31291.7	25442.2	2.02686	1.04e-22	8.35e-22	eno	3704943	3706238	-	1296	protein_coding	phosphopyruvate hydratase && PF00113:Enolase, C-terminal TIM barrel domain|PF03952:Enolase, N-terminal domain	-	97092	116933	115155	73194	12825	31200	36195	32817	1919.3	2282.98	2337.34	1674.08	421.953	878.856	935.075	1046.25
DN756_RS20255	876.62	623.167	752.451	864.812	779.263	325.675	160.017	166.924	121.097	193.428	2.01737	3.96e-11	1.41e-10	DN756_RS20255	4358829	4358915	-	87	protein_coding	tRNA-Leu && -	-	852	632	757	744	233	200	219	127	250.891	183.809	228.887	253.489	114.195	83.9226	84.2807	60.315
DN756_RS15050	14314	13835.9	16477.4	12136.4	14190.9	2377.56	3826.02	3827.82	3986.67	3504.52	2.01725	3.75e-23	3.07e-22	dacA	3252270	3253472	+	1203	protein_coding	D-alanyl-D-alanine carboxypeptidase DacA && PF00768:D-alanyl-D-alanine carboxypeptidase|PF07943:Penicillin-binding protein 5, C-terminal domain	-	13912	14032	16577	10441	1701	4782	5022	4181	296.271	295.137	362.481	257.265	60.2906	145.115	139.77	143.6
DN756_RS21030	3081.55	2791.44	2975.02	2568.86	2854.22	464.051	816.889	794.985	742.793	704.68	2.01554	1.81e-23	1.5e-22	slmA	4514474	4515070	+	597	protein_coding	nucleoid occlusion factor SlmA && PF00440:Bacterial regulatory proteins, tetR family	TetR_N	2995	2831	2993	2210	332	1021	1043	779	128.525	119.987	131.88	109.729	23.7124	62.4337	58.4942	53.9143
DN756_RS20705	9949.43	10154.1	10678.4	6882.46	9416.11	4697.82	1518.57	1574.73	1546.61	2334.43	2.01268	1.97e-07	5.06e-07	rpmE	4455593	4455808	-	216	protein_coding	50S ribosomal protein L31 && PF01197:Ribosomal protein L31	-	9670	10298	10743	5921	3361	1898	2066	1622	1146.93	1206.34	1308.33	812.543	663.477	320.782	320.243	310.269
DN756_RS01555	99011.8	106177	117395	87300.7	102471	21599.4	26160.5	26505.1	27676.9	25485.5	2.00742	1.8e-42	3.65e-41	rpsK	330563	330952	+	390	protein_coding	30S ribosomal protein S11 && PF00411:Ribosomal protein S11	-	96231	107682	118105	75105	15453	32697	34774	29026	6321.44	6986.32	7966.15	5708.33	1689.5	3060.63	2985.34	3075.13
DN756_RS19715	1915.81	2347.72	2080.42	1990	2083.49	257.185	633.669	593	585.462	517.329	2.00717	2.49e-13	1.06e-12	gltP	4244479	4245795	-	1317	protein_coding	glutamate/aspartate:proton symporter GltP && PF00375:Sodium:dicarboxylate symporter family	SDF	1862	2381	2093	1712	184	792	778	614	36.2209	45.745	41.805	38.5321	5.95721	21.9537	19.7787	19.263
DN756_RS13095	14963.2	16015	17504.2	13358.1	15460.1	2330.04	3388.37	4580.88	5147.11	3861.6	2.001	3.52e-15	1.73e-14	DN756_RS13095	2822281	2824194	-	1914	protein_coding	ABC transporter ATP-binding protein && PF00005:ABC transporter|PF12848:ABC transporter|PF16326:ABC transporter C-terminal domain|PF07673:Protein of unknown function (DUF1602)	ABC_tran	14543	16242	17610	11492	1667	4235	6010	5398	194.66	214.718	242.026	177.975	37.1368	80.7755	105.132	116.528
DN756_RS01500	140172	158279	158100	124461	145253	47506.6	32053.9	32063.9	34122.7	36436.8	1.99516	2.53e-28	2.66e-27	rplE	325220	325759	+	540	protein_coding	50S ribosomal protein L5 && PF00673:ribosomal L5P family C-terminus|PF00281:Ribosomal protein L5	-	136235	160522	159056	107074	33988	40063	42067	35786	6463.39	7521.61	7748.21	5877.53	2683.76	2708.43	2608.26	2738.17
DN756_RS00375	4587.85	6749.34	4456.06	3553.4	4836.66	2605.4	951.304	692.849	607.393	1214.24	1.99496	7.15e-06	1.57e-05	DN756_RS00375	79565	80518	-	954	protein_coding	siderophore ABC transporter substrate-binding protein && PF01497:Periplasmic binding protein	Peripla_BP_2	4459	6845	4483	3057	1864	1189	909	637	119.744	181.55	123.613	94.9843	83.3122	45.499	31.9021	27.5888
DN756_RS16460	13781	12387.4	12973.6	13680.1	13205.5	3789.29	3036.33	3196.71	3266.76	3322.27	1.99159	9.42e-68	4.41e-66	nqrF	3538874	3540097	-	1224	protein_coding	NADH:ubiquinone reductase (Na(+)-transporting) subunit F && PF00970:Oxidoreductase FAD-binding domain|PF00111:2Fe-2S iron-sulfur cluster binding domain|PF00175:Oxidoreductase NAD-binding domain	NAD_binding_1	13394	12563	13052	11769	2711	3795	4194	3426	280.346	259.706	280.505	285.012	94.4407	113.187	114.723	115.65
DN756_RS01365	39345	36576.6	41198.9	32613	37433.4	12041.6	9231.41	8381.26	8043.91	9424.54	1.99003	1.36e-30	1.65e-29	fkpA	309980	310780	+	801	protein_coding	FKBP-type peptidyl-prolyl cis-trans isomerase && PF00254:FKBP-type peptidyl-prolyl cis-trans isomerase|PF01346:Domain amino terminal to FKBP-type peptidyl-prolyl isomerase	FKBP_C	38240	37095	41448	28057	8615	11538	10996	8436	1223.07	1171.8	1361.18	1038.28	458.6	525.855	459.627	435.156
DN756_RS02395	4574.48	4777.29	5104.14	3794.01	4562.48	575.871	1317.74	1307.19	1390.23	1147.76	1.98989	8.62e-13	3.52e-12	mreC	508290	509285	+	996	protein_coding	rod shape-determining protein MreC && PF04085:rod shape-determining protein MreC	-	4446	4845	5135	3264	412	1647	1715	1458	114.36	123.085	135.621	97.1394	17.638	60.3674	57.6511	60.4838
DN756_RS13770	2513.6	2258.98	2782.18	2099.26	2413.51	402.551	572.863	659.312	794.283	607.252	1.98895	8.59e-19	5.41e-18	yeiP	2990121	2990693	+	573	protein_coding	elongation factor P-like protein YeiP && PF08207:Elongation factor P (EF-P) KOW-like domain|PF09285:Elongation factor P, C-terminal|PF01132:Elongation factor P (EF-P) OB domain	-	2443	2291	2799	1806	288	716	865	833	109.228	101.167	128.497	93.426	21.4313	45.617	50.5434	60.0664
DN756_RS04595	30960.5	29982	36400	24735.5	30519.5	8681.39	7599.23	7064.16	7426.98	7692.94	1.98829	6.14e-37	9.65e-36	lysS	1013535	1015052	+	1518	protein_coding	lysine--tRNA ligase && PF01336:OB-fold nucleic acid binding domain|PF00152:tRNA synthetases class II (D, K and N)	tRNA-synt_2	30091	30407	36620	21280	6211	9498	9268	7789	507.844	506.841	634.588	415.532	174.462	228.417	204.417	212.007
DN756_RS00640	3052.74	2440.41	2803.06	3475.52	2942.93	373.198	856.093	877.304	860.076	741.668	1.98658	1.46e-12	5.86e-12	DN756_RS00640	148456	149652	+	1197	protein_coding	NAD(P)/FAD-dependent oxidoreductase && PF03486:HI0933-like protein	-	2967	2475	2820	2990	267	1070	1151	902	63.5022	52.318	61.9726	74.0426	9.51105	32.633	32.1947	31.1353
DN756_RS13050	10779.8	10798	12612.8	10281.3	11117.9	2079.84	2681.09	3066.37	3412.65	2809.99	1.98377	1.92e-27	1.96e-26	DN756_RS13050	2813841	2815592	+	1752	protein_coding	Lon protease family protein && PF05362:Lon protease (S16) C-terminal proteolytic domain|PF13654:AAA domain	-	10477	10951	12689	8845	1488	3351	4023	3579	153.203	158.157	190.519	149.647	36.2143	69.8246	76.881	84.4051
DN756_RS01175	8826.91	9812.92	9899.16	6926.63	8866.4	1094.43	2207.44	2730.24	2940.66	2243.19	1.98232	3.62e-11	1.29e-10	DN756_RS01175	268258	268956	+	699	protein_coding	phosphoglycolate phosphatase && PF00702:haloacid dehalogenase-like hydrolase	Hydrolase	8579	9952	9959	5959	783	2759	3582	3084	314.431	360.249	374.786	252.698	47.7635	144.093	171.574	182.296
DN756_RS02410	9877.41	9998.29	10335.5	9496.66	9926.97	2032.32	2314.65	2941.37	2769.03	2514.34	1.9805	2.16e-39	3.78e-38	rng	510367	511836	+	1470	protein_coding	ribonuclease G && PF10150:Ribonuclease E/G family|PF00575:S1 RNA binding domain	S1	9600	10140	10398	8170	1454	2893	3859	2904	167.309	174.538	186.07	164.744	42.1753	71.8454	87.8943	81.6245
DN756_RS01150	19490.4	14319	16490.3	23681.2	18495.2	3232.98	5650.22	4925.4	4950.68	4689.82	1.97926	1.57e-17	9.08e-17	aroK	263477	263998	+	522	protein_coding	shikimate kinase AroK && PF01202:Shikimate kinase	SKI	18943	14522	16590	20373	2313	7062	6462	5192	929.702	703.924	836.028	1156.88	188.937	493.884	414.476	410.965
DN756_RS02350	183.144	156.778	206.75	120.888	166.89	20.9662	54.4059	50.3059	41.0014	41.6699	1.97823	1.38e-10	4.73e-10	DN756_RS02350	497048	497290	-	243	protein_coding	YhdT family protein && PF06196:Protein of unknown function (DUF997)	-	178	159	208	104	15	68	66	43	18.7663	16.5562	22.5166	12.6862	2.63206	10.2158	9.0937	7.31145
DN756_RS13575	1818.06	1255.21	1633.13	1623.85	1582.56	145.365	408.045	467.235	583.555	401.05	1.97814	4.14e-08	1.13e-07	ybjG	2942569	2943174	+	606	protein_coding	undecaprenyl-diphosphate phosphatase && PF01569:PAP2 superfamily	-	1767	1273	1643	1397	104	510	613	612	74.7015	53.1528	71.3198	68.3327	7.31765	30.7231	33.8681	41.7273
DN756_RS04040	1540.26	1465.23	1457.19	1468.09	1482.69	355.027	365.64	365.861	423.363	377.473	1.97278	9.34e-72	5.34e-70	DN756_RS04040	884750	885823	+	1074	protein_coding	cellulase family glycosylhydrolase && PF00150:Cellulase (glycosyl hydrolase family 5)	-	1497	1486	1466	1263	254	457	480	444	35.7094	35.0094	35.9066	34.8581	10.0842	15.5339	14.9637	17.0813
DN756_RS21455	5375.99	6495.93	4853.66	4630.93	5339.13	830.26	1253.74	1603.69	1758.29	1361.5	1.9706	4.92e-15	2.39e-14	DN756_RS21455	4601830	4602684	+	855	protein_coding	ABC transporter substrate-binding protein && PF00497:Bacterial extracellular solute-binding proteins, family 3	-	5225	6588	4883	3984	594	1567	2104	1844	156.562	194.965	150.233	138.12	29.6232	66.9069	82.3916	89.1119
DN756_RS09210	4173.21	5262.41	5327.79	3280.24	4510.91	873.591	1165.73	1218.01	1352.09	1152.36	1.9681	1.22e-19	8.08e-19	DN756_RS09210	2005774	2006871	-	1098	protein_coding	alkene reductase && PF00724:NADH:flavin oxidoreductase / NADH oxidase family	Oxidored_FMN	4056	5337	5360	2822	625	1457	1598	1418	94.637	122.989	128.413	76.1832	24.2711	48.4423	48.7279	53.3599
DN756_RS07670	34102.8	37022.3	37426.8	26611.6	33790.8	4883.72	8299.31	10320.3	11053.2	8639.14	1.96754	1.39e-13	6.02e-13	nuoN	1666453	1667916	+	1464	protein_coding	NADH-quinone oxidoreductase subunit NuoN && PF00361:Proton-conducting membrane transporter	-	33145	37547	37653	22894	3494	10373	13540	11592	580.019	648.939	676.556	463.538	101.764	258.661	309.657	327.159
DN756_RS00900	11016.4	11739.6	12565	9325.79	11161.7	2262.95	2762.7	3074.76	3319.21	2854.9	1.96662	1.38e-30	1.66e-29	envZ	224000	225352	+	1353	protein_coding	two-component system sensor histidine kinase EnvZ && PF02518:Histidine kinase-, DNA gyrase B-, and HSP90-like ATPase|PF00672:HAMP domain|PF00512:His Kinase A (phospho-acceptor) domain	HATPase_c	10707	11906	12641	8023	1619	3453	4034	3481	202.738	222.658	245.77	175.77	51.0223	93.168	99.8254	106.303
DN756_RS20155	3028.04	2806.23	3697.65	2785.07	3079.25	1490	569.662	490.863	608.347	789.717	1.96516	1.84e-08	5.23e-08	rarD	4338255	4339145	+	891	protein_coding	EamA family transporter RarD && PF00892:EamA-like transporter family	DUF6	2943	2846	3720	2396	1066	712	644	638	84.621	80.8216	109.827	79.7102	51.0142	29.1723	24.1998	29.5859
DN756_RS19410	23634.8	22390.6	24272.3	19979	22569.2	5987.94	5288.58	5880.45	5982.39	5784.84	1.96416	1.06e-68	5.15e-67	plsB	4179067	4181553	+	2487	protein_coding	glycerol-3-phosphate 1-O-acyltransferase PlsB && PF01553:Acyltransferase	Acyltransferase	22971	22708	24419	17188	4284	6610	7715	6274	236.63	231.033	258.284	204.859	73.4488	97.0272	103.864	104.234
DN756_RS20090	1967.25	2374.35	2343.83	1801.69	2121.78	355.027	554.461	628.061	643.627	545.294	1.95768	4.2e-19	2.69e-18	glpB	4325043	4326317	-	1275	protein_coding	glycerol-3-phosphate dehydrogenase subunit GlpB && PF00890:FAD binding domain	-	1912	2408	2358	1550	254	693	824	675	38.4187	47.7877	48.6495	36.0351	8.49444	19.8423	21.6381	21.8743
DN756_RS16095	17953.2	17058.2	19523	15746.8	17570.3	3136.54	4738.92	5078.61	5135.67	4522.43	1.9576	8.28e-25	7.49e-24	hupB	3458744	3459016	-	273	protein_coding	DNA-binding protein HU-beta && PF00216:Bacterial DNA-binding protein	-	17449	17300	19641	13547	2244	5923	6663	5386	1637.47	1603.44	1892.54	1470.91	350.487	792.04	817.166	815.164
DN756_RS04395	175240	198471	196682	134918	176328	18457.2	40319.6	59901.3	63273.8	45488	1.95468	2.66e-08	7.47e-08	tkt	971040	973034	+	1995	protein_coding	transketolase && PF02780:Transketolase, C-terminal domain|PF00456:Transketolase, thiamine diphosphate binding domain|PF02779:Transketolase, pyrimidine binding domain	-	170318	201284	197871	116070	13205	50394	78589	66358	2187.17	2552.92	2609.06	1724.57	282.232	922.155	1318.93	1374.33
DN756_RS21000	1962.11	1643.7	1911.45	1764.5	1820.44	740.805	417.646	403.209	347.082	477.185	1.93529	1.08e-14	5.15e-14	rpmG	4511159	4511326	-	168	protein_coding	50S ribosomal protein L33 && PF00471:Ribosomal protein L33	-	1907	1667	1923	1518	530	522	529	364	290.808	251.071	301.103	267.835	134.517	113.43	105.426	89.5227
DN756_RS21515	705.823	653.734	861.79	652.096	718.361	26.5572	246.427	211.894	265.079	187.489	1.93444	0.000132422	0.000251644	yidD	4613402	4613659	-	258	protein_coding	membrane protein insertion efficiency factor YidD && PF01809:Haemolytic domain	-	686	663	867	561	19	308	278	278	68.1192	65.0225	88.3984	64.4537	3.14011	43.5812	36.0768	44.5211
DN756_RS00135	9222	9061.56	11752	7853.05	9472.14	2986.98	2681.89	2047.3	2202.63	2479.7	1.93402	4.79e-24	4.14e-23	glyQ	24889	25803	+	915	protein_coding	glycine--tRNA ligase subunit alpha && PF02091:Glycyl-tRNA synthetase alpha subunit	-	8963	9190	11823	6756	2137	3352	2686	2310	250.956	254.135	339.9	218.864	99.5852	133.737	98.2852	104.311
DN756_RS21940	3281.15	2663.25	2601.28	2958.26	2875.99	588.451	836.091	816.327	764.724	751.398	1.93397	1.09e-32	1.45e-31	yscG	4671323	4671670	+	348	protein_coding	type III secretion system chaperone YscG && PF09477:Bacterial type II secretion system chaperone protein (type_III_yscG)	-	3189	2701	2617	2545	421	1045	1071	802	234.769	196.388	197.82	216.777	51.5839	109.624	103.042	95.2218
DN756_RS19490	14141.2	15987.4	17546.9	12525.8	15050.3	3666.28	3754.81	4104.5	4237.45	3940.76	1.93314	5.77e-40	1.05e-38	DN756_RS19490	4201874	4203058	-	1185	protein_coding	tellurite resistance protein && PF02342:TerD domain	-	13744	16214	17653	10776	2623	4693	5385	4444	297.139	346.212	391.873	269.553	94.3824	144.577	152.149	154.952
DN756_RS10885	256.195	262.283	262.414	304.544	271.359	54.512	72.808	87.6542	65.793	70.1918	1.93199	6.74e-24	5.78e-23	DN756_RS10885	2371519	2373177	+	1659	protein_coding	hypothetical protein && -	-	249	266	264	262	39	91	115	69	3.8452	4.057	4.18603	4.68123	1.00237	2.00246	2.32089	1.71848
DN756_RS00910	6514.98	6186.32	7242.22	5688.7	6408.05	1020.35	1945.81	1935.25	1831.71	1683.28	1.92766	2.65e-17	1.51e-16	hslO	227507	228388	-	882	protein_coding	Hsp33 family molecular chaperone HslO && PF01430:Hsp33 protein	-	6332	6274	7286	4894	730	2432	2539	1921	183.924	179.989	217.303	164.475	35.2911	100.661	96.3823	89.9912
DN756_RS07665	33025.5	34746.5	35936.8	27422.9	32782.9	6600.15	8224.1	9579.46	10159.8	8640.87	1.92355	1.23e-26	1.2e-25	nuoM	1664914	1666446	+	1533	protein_coding	NADH-quinone oxidoreductase subunit M && PF00361:Proton-conducting membrane transporter	-	32098	35239	36154	23592	4722	10279	12568	10655	536.415	581.636	620.382	456.171	131.339	244.78	274.49	287.179
DN756_RS20265	660.552	496.956	616.275	1143.78	729.392	180.309	208.823	175.308	205.961	192.6	1.91982	1.82e-12	7.24e-12	DN756_RS20265	4359091	4359167	-	77	protein_coding	tRNA-Arg && -	-	642	504	620	984	129	261	230	216	213.604	165.619	211.81	378.799	71.4349	123.742	100.009	115.906
DN756_RS13100	13893.2	12756.2	14457.6	11604.1	13177.8	2212.63	3655.6	3792.76	4318.5	3494.87	1.91439	3.26e-18	1.97e-17	rlmKL	2824200	2826320	-	2121	protein_coding	bifunctional 23S rRNA (guanine(2069)-N(7))-methyltransferase RlmK/23S rRNA (guanine(2445)-N(2))-methyltransferase RlmL && PF10672:S-adenosylmethionine-dependent methyltransferase|PF01170:Putative RNA methylase family UPF0020|PF02926:THUMP domain	-	13503	12937	14545	9983	1583	4569	4976	4529	163.1	154.334	180.392	139.516	31.8238	78.6409	78.5494	88.2273
DN756_RS20425	189.317	163.68	163.015	245.263	190.319	47.5233	61.6067	57.1658	34.3268	50.1556	1.91352	8.61e-14	3.82e-13	DN756_RS20425	4394225	4394422	-	198	protein_coding	hypothetical protein && -	-	184	166	164	211	34	77	75	36	23.8077	21.2135	21.7883	31.588	7.32192	14.1969	12.6823	7.5124
DN756_RS04275	3556.9	3490.53	3835.81	2796.69	3419.98	272.56	859.294	1180.66	1329.21	910.432	1.90846	1.83e-06	4.24e-06	hemW	951116	952246	-	1131	protein_coding	radical SAM family heme chaperone HemW && PF06969:HemN C-terminal domain|PF04055:Radical SAM superfamily	Radical_SAM	3457	3540	3859	2406	195	1074	1549	1394	78.3073	79.1974	89.7547	63.0577	7.35162	34.6665	45.8555	50.9262
DN756_RS07660	40933.6	42543	45872.7	32977.9	40581.8	8748.48	9545.04	11818.1	13171.9	10820.9	1.90694	1.24e-24	1.11e-23	nuoL	1663030	1664874	+	1845	protein_coding	NADH-quinone oxidoreductase subunit L && PF00361:Proton-conducting membrane transporter|PF00662:NADH-Ubiquinone oxidoreductase (complex I), chain 5 N-terminus	-	39784	43146	46150	28371	6259	11930	15505	13814	552.43	591.717	657.992	455.809	144.65	236.054	281.37	309.36
DN756_RS07560	20196.2	24303.5	25169.8	16915	21646.1	1027.34	7156.78	7154.1	7768.34	5776.64	1.90568	8.25e-05	0.000160989	pta	1639364	1641502	-	2139	protein_coding	phosphate acetyltransferase && PF07085:DRTGG domain|PF13500:AAA domain|PF01515:Phosphate acetyl/butaryl transferase	DRTGG	19629	24648	25322	14552	735	8945	9386	8147	235.1	291.569	311.41	201.659	14.6517	152.664	146.917	157.372
DN756_RS18875	2484.79	2393.08	3092.31	2366.61	2584.2	591.246	708.877	636.445	822.889	689.864	1.90441	1.07e-30	1.3e-29	rpmA	4070941	4071198	-	258	protein_coding	50S ribosomal protein L27 && PF01016:Ribosomal L27 protein	-	2415	2427	3111	2036	423	886	835	863	239.808	238.024	317.194	233.918	69.9088	125.367	108.36	138.208
DN756_RS00845	19936.9	25076.6	21505	17377.6	20974	3174.28	5683.02	6602.26	6958.8	5604.59	1.9037	2.45e-13	1.04e-12	malQ	211216	213312	+	2097	protein_coding	4-alpha-glucanotransferase && PF02446:4-alpha-glucanotransferase	-	19377	25432	21635	14950	2271	7103	8662	7298	236.73	306.868	271.396	211.323	46.1774	123.655	138.3	143.796
DN756_RS21140	775.788	790.792	756.427	929.906	813.228	174.718	180.82	221.803	292.731	217.518	1.89979	5.89e-21	4.27e-20	DN756_RS21140	4536184	4536276	+	93	protein_coding	gluconate 5-dehydrogenase && -	-	754	802	761	800	125	226	291	307	207.708	218.203	215.252	254.983	57.311	88.7143	104.764	136.394
DN756_RS17560	32587.2	33840.4	35806.5	26318.7	32138.2	9416.61	8455.32	8225.77	8367.15	8616.21	1.89931	5.04e-44	1.09e-42	secA	3778603	3781317	-	2715	protein_coding	preprotein translocase subunit SecA && PF07516:SecA Wing and Scaffold domain|PF01043:SecA preprotein cross-linking domain|PF07517:SecA DEAD-like domain|PF02810:SEC-C motif	SEC-C	31672	34320	36023	22642	6737	10568	10792	8775	298.862	319.851	349.024	247.201	105.805	142.099	133.087	133.542
DN756_RS18215	17039.6	16660.9	19551.8	13863.7	16779	2566.26	4665.31	5313.37	5444.61	4497.39	1.89921	7.11e-14	3.17e-13	prfC	3934831	3936420	-	1590	protein_coding	peptide chain release factor 3 && PF16658:Class II release factor RF3, C-terminal domain|PF03144:Elongation factor Tu domain 2|PF00009:Elongation factor Tu GTP binding domain	GTP_EFTU	16561	16897	19670	11927	1836	5831	6971	5710	266.842	268.895	325.426	222.351	49.2365	133.879	146.792	148.382
DN756_RS06825	331.305	288.905	273.348	462.628	339.046	71.285	53.6059	112.045	125.865	90.7001	1.8986	1.18e-09	3.72e-09	DN756_RS06825	1485606	1486838	+	1233	protein_coding	EspK/GogB family type III secretion system effector && -	-	322	293	275	398	51	67	147	132	6.69049	6.01277	5.86698	9.56808	1.76367	1.98372	3.99169	4.42336
DN756_RS01585	2995.12	2944.27	2963.09	2868.76	2942.81	764.566	817.689	807.943	774.259	791.114	1.89384	1.35e-111	2.52e-109	mscL	334318	334731	-	414	protein_coding	large-conductance mechanosensitive channel protein MscL && PF01741:Large-conductance mechanosensitive channel, MscL	-	2911	2986	2981	2468	547	1022	1060	812	180.139	182.499	189.412	176.705	56.3376	90.1194	85.7252	81.0395
DN756_RS19065	45293.1	45989.2	47032.7	39032.8	44336.9	6665.84	11790.1	14666.4	14639.4	11940.4	1.89254	9.43e-14	4.15e-13	hflC	4107806	4108810	-	1005	protein_coding	protease modulator HflC && PF01145:SPFH domain / Band 7 family	-	44021	46641	47317	33580	4769	14736	19242	15353	1122.17	1174.28	1238.5	990.42	202.336	535.281	641.043	631.202
DN756_RS00605	26176.2	29593.6	29444	21157.7	26592.9	7522.66	6470.31	7158.68	7560.47	7178.03	1.88949	3.46e-36	5.19e-35	prlC	138977	141019	+	2043	protein_coding	oligopeptidase A && PF01432:Peptidase family M3	Peptidase_M3	25441	30013	29622	18202	5382	8087	9392	7929	319.03	371.716	381.409	264.092	112.328	144.506	153.919	160.358
DN756_RS14370	1587.59	1347.9	2132.11	1455.3	1630.72	325.675	542.459	430.649	464.365	440.787	1.88495	1.19e-17	6.96e-17	rhlE	3116609	3117964	-	1356	protein_coding	ATP-dependent RNA helicase RhlE && PF00270:DEAD/DEAH box helicase|PF00271:Helicase conserved C-terminal domain	DEAD	1543	1367	2145	1252	233	678	565	487	29.1522	25.5081	41.6114	27.3684	7.32668	18.2532	13.9506	14.8392
DN756_RS11685	8756.94	8527.14	8611.94	7674.05	8392.52	1060.89	2428.27	2666.21	2934.94	2272.58	1.88424	1e-10	3.46e-10	DN756_RS11685	2524980	2526110	-	1131	protein_coding	iron uptake system protein EfeO && PF13473:Cupredoxin-like domain|PF09375:Imelysin	-	8511	8648	8664	6602	759	3035	3498	3078	192.79	193.474	201.512	173.029	28.6148	97.9634	103.552	112.447
DN756_RS08225	3010.55	2336.88	2955.14	3418.57	2930.28	427.71	782.485	958.86	1012.64	795.424	1.8797	8.16e-12	3.1e-11	rluC	1795334	1796296	+	963	protein_coding	23S rRNA pseudouridine(955/2504/2580) synthase RluC && PF00849:RNA pseudouridylate synthase|PF01479:S4 domain	S4	2926	2370	2973	2941	306	978	1258	1062	77.8419	62.2719	81.2108	90.526	13.549	37.0749	43.7379	45.5658
DN756_RS04245	4827.58	4390.77	5091.22	4938.96	4812.13	809.294	1431.36	1503.08	1483.68	1306.85	1.87928	3.32e-18	2e-17	mutY	936634	937749	-	1116	protein_coding	A/G-specific adenine glycosylase && PF00633:Helix-hairpin-helix motif|PF00730:HhH-GPD superfamily base excision DNA repair protein|PF14815:NUDIX domain	HhH-GPD	4692	4453	5122	4249	579	1789	1972	1556	107.711	100.962	120.731	112.857	22.1221	58.5213	59.1624	57.6085
DN756_RS04285	1603.02	1680.19	1815.03	1339.06	1609.32	240.412	464.051	514.492	529.204	437.04	1.87764	2.83e-13	1.2e-12	DN756_RS04285	952932	953222	-	291	protein_coding	YggU family protein && PF02594:Uncharacterised ACR, YggU family COG1872	-	1558	1704	1826	1152	172	580	675	555	137.164	148.165	165.064	117.345	25.2027	72.7617	77.6629	78.8027
DN756_RS15735	473.293	493.998	535.761	446.355	487.352	82.4669	172.819	135.673	137.307	132.067	1.87267	5.38e-17	3.01e-16	DN756_RS15735	3379627	3380313	-	687	protein_coding	ABC transporter ATP-binding protein && PF00005:ABC transporter|PF07673:Protein of unknown function (DUF1602)	ABC_tran	460	501	539	384	59	216	178	144	17.154	18.4523	20.6384	16.5684	3.6619	11.478	8.67494	8.66058
DN756_RS16315	4434.55	3790.28	4717.48	4456.57	4349.72	1190.88	1264.94	1208.1	1087.01	1187.73	1.87241	7.33e-55	2.3e-53	proY	3503457	3504848	-	1392	protein_coding	proline-specific permease ProY && PF00324:Amino acid permease	AA_permease	4310	3844	4746	3834	852	1581	1585	1140	79.3238	69.8738	89.6878	81.6428	26.0983	41.463	38.1235	33.8382
DN756_RS17590	6894.64	5845.15	5880.45	7826.32	6611.64	1411.72	1805	1960.4	2044.35	1805.37	1.8719	1.74e-26	1.69e-25	ftsQ	3786316	3787107	-	792	protein_coding	cell division protein FtsQ && PF08478:POTRA domain, FtsQ-type|PF03799:Cell division protein FtsQ	-	6701	5928	5916	6733	1010	2256	2572	2144	216.76	189.388	196.493	251.993	54.376	103.988	108.73	111.851
DN756_RS05420	14882	14631.6	18127.4	12479.3	15030.1	1807.28	4750.92	4700.55	5183.34	4110.52	1.87019	2.59e-09	7.93e-09	lpxA	1187504	1188292	+	789	protein_coding	acyl-ACP--UDP-N-acetylglucosamine O-acyltransferase && PF00132:Bacterial transferase hexapeptide (six repeats)|PF13720:Udp N-acetylglucosamine O-acyltransferase; Domain 2	Hexapep	14464	14839	18237	10736	1293	5938	6167	5436	469.653	475.88	608.025	403.339	69.8768	274.746	261.698	284.671
DN756_RS04255	1618.46	1429.74	1674.88	1731.95	1613.75	518.563	468.851	348.33	447.202	445.737	1.85932	1.38e-30	1.66e-29	DN756_RS04255	938881	939207	+	327	protein_coding	YggL family protein && PF04320:Protein with unknown function (DUF469)	-	1573	1450	1685	1490	371	586	457	469	123.238	112.199	135.549	135.065	48.3768	65.4211	46.792	59.2606
DN756_RS20365	299.409	278.059	330.005	341.74	312.303	106.229	106.412	76.221	60.0718	87.2333	1.84596	1.07e-16	5.85e-16	DN756_RS20365	4382629	4382910	+	282	protein_coding	peptidyl-prolyl cis-trans isomerase && PF13616:PPIC-type PPIASE domain	-	291	282	332	294	76	133	100	63	26.4368	25.3029	30.9695	30.9032	11.4915	17.2175	11.8728	9.23066
DN756_RS13780	1463.09	1531.3	1715.63	1162.38	1468.1	434.699	340.837	435.984	425.271	409.198	1.8446	8.74e-27	8.57e-26	DN756_RS13780	2992592	2994064	+	1473	protein_coding	mannitol dehydrogenase family protein && PF08125:Mannitol dehydrogenase C-terminal domain|PF01232:Mannitol dehydrogenase Rossmann domain	Mannitol_dh_C	1422	1553	1726	1000	311	426	572	446	24.7322	26.6771	30.8236	20.1234	9.00262	10.5578	13.0016	12.5105
DN756_RS15465	547.373	615.279	570.551	542.832	569.009	198.48	162.418	142.533	136.354	159.946	1.8409	5.32e-30	6.2e-29	DN756_RS15465	3332542	3332787	+	246	protein_coding	DinI-like family protein && PF06183:DinI-like family	-	532	624	574	467	142	203	187	143	55.4041	64.1829	61.3793	56.2713	24.613	30.1251	25.4513	24.0183
DN756_RS05350	6387.39	5939.81	7264.09	5242.34	6208.41	1582.25	1851.4	1717.26	1779.27	1732.54	1.8409	9.7e-39	1.66e-37	map	1173510	1174301	-	792	protein_coding	type I methionyl aminopeptidase && PF00557:Metallopeptidase family M24	Peptidase_M24	6208	6024	7308	4510	1132	2314	2253	1866	200.813	192.455	242.727	168.794	60.9442	106.661	95.2443	97.3481
DN756_RS10480	1295.38	1270.99	1288.21	1132.16	1246.68	318.686	307.234	379.581	387.13	348.157	1.83862	1.42e-41	2.79e-40	tsaB	2283965	2284663	-	699	protein_coding	tRNA (adenosine(37)-N6)-threonylcarbamoyltransferase complex dimerization subunit type 1 TsaB && PF00814:Glycoprotease family	Peptidase_M22	1259	1289	1296	974	228	384	498	406	46.1439	46.6601	48.7723	41.3035	13.9081	20.055	23.8537	23.9988
DN756_RS17595	10926.9	10276.3	10159.6	12027.2	10847.5	2187.47	2850.71	3410.13	3695.85	3036.04	1.83661	3.2e-22	2.53e-21	DN756_RS17595	3787109	3788029	-	921	protein_coding	D-alanine--D-alanine ligase && PF07478:D-ala D-ala ligase C-terminus|PF01820:D-ala D-ala ligase N-terminus	-	10620	10422	10221	10347	1565	3563	4474	3876	295.413	286.326	291.93	333.012	72.4546	141.229	162.645	173.886
DN756_RS15460	195.49	205.093	272.354	291.758	241.174	127.195	42.4046	66.3123	38.1409	68.5131	1.83153	1.23e-06	2.92e-06	DN756_RS15460	3332286	3332528	+	243	protein_coding	DinI family protein && PF06183:DinI-like family	-	190	208	274	251	91	53	87	40	20.0315	21.6584	29.6612	30.6177	15.9678	7.96228	11.9872	6.80135
DN756_RS01350	6779.4	7446.46	7591.11	5759.6	6894.14	1076.26	2084.23	2189.07	2415.27	1941.21	1.82776	1.09e-12	4.42e-12	slyD	308665	309246	+	582	protein_coding	peptidylprolyl isomerase && PF00254:FKBP-type peptidyl-prolyl cis-trans isomerase	FKBP_C	6589	7552	7637	4955	770	2605	2872	2533	290.043	328.329	345.179	252.363	56.413	163.4	165.221	179.826
DN756_RS03440	13020.7	13455.3	14810.5	11568	13213.6	2184.68	3842.02	4195.2	4666.53	3722.11	1.82748	3.4e-14	1.56e-13	parC	722560	724833	+	2274	protein_coding	DNA topoisomerase IV subunit A && PF00521:DNA gyrase/topoisomerase IV, subunit A	-	12655	13646	14900	9952	1563	4802	5504	4894	142.573	151.84	172.362	129.725	29.3076	77.0903	81.0384	88.9231
DN756_RS02835	4539.49	4098.9	4601.19	4208.99	4362.14	1459.25	1208.13	1124.26	1131.83	1230.87	1.82714	4.45e-44	9.66e-43	DN756_RS02835	600383	601081	-	699	protein_coding	DedA family protein && PF09335:SNARE associated Golgi protein	-	4412	4157	4629	3621	1044	1510	1475	1187	161.705	150.478	174.203	153.552	63.6846	78.862	70.6509	70.1641
DN756_RS21385	59058.7	64865.6	66973.1	50175.4	60268.2	6865.72	16664.2	21209.3	23320.3	17014.9	1.82454	6.44e-08	1.74e-07	atpH	4586368	4586901	+	534	protein_coding	F0F1 ATP synthase subunit delta && PF00213:ATP synthase delta (OSCP) subunit	-	57400	65785	67378	43166	4912	20828	27826	24457	2753.82	3117.14	3319.11	2396.1	392.219	1423.88	1744.67	1892.36
DN756_RS18660	5247.37	4972.52	6469.89	4783.2	5368.25	387.175	2084.23	1870.46	1724.92	1516.7	1.82292	1.43e-05	3.04e-05	DN756_RS18660	4028008	4029003	+	996	protein_coding	U32 family peptidase && PF01136:Peptidase family U32	-	5100	5043	6509	4115	277	2605	2454	1809	131.183	128.115	171.91	122.466	11.8586	95.4809	82.4932	75.0448
DN756_RS16220	9721.02	8873.23	9754.04	9446.68	9448.74	1386.56	3056.33	3113.63	3125.64	2670.54	1.82244	2.89e-12	1.13e-11	thiL	3484956	3485945	-	990	protein_coding	thiamine-phosphate kinase && PF00586:AIR synthase related protein, N-terminal domain|PF02769:AIR synthase related protein, C-terminal domain	-	9448	8999	9813	8127	992	3820	4085	3278	244.495	230.001	260.742	243.332	42.7256	140.863	138.153	136.809
DN756_RS18930	9505.98	10149.1	11119.8	8796.91	9892.95	2327.25	2941.92	2960.42	2956.87	2796.62	1.82213	3.07e-38	5.08e-37	ppa	4079686	4080213	+	528	protein_coding	inorganic diphosphatase && PF00719:Inorganic pyrophosphatase	Pyrophosphatase	9239	10293	11187	7568	1665	3677	3884	3101	448.287	493.262	557.346	424.866	134.46	254.23	246.291	242.666
DN756_RS07750	1923.01	1710.75	2394.52	1906.31	1983.65	324.277	596.065	600.622	721.816	560.695	1.82072	5.56e-13	2.3e-12	menF	1683614	1684981	+	1368	protein_coding	isochorismate synthase MenF && PF00425:chorismate binding enzyme	-	1869	1735	2409	1640	232	745	788	757	35.0017	32.091	46.3229	35.5355	7.23125	19.881	19.286	22.8639
DN756_RS18450	1985.77	2231.37	2404.46	2162.03	2195.91	623.394	637.67	653.976	573.066	622.027	1.81928	5.88e-56	1.99e-54	DN756_RS18450	3985178	3986443	-	1266	protein_coding	integrase arm-type DNA-binding domain-containing protein && PF00589:Phage integrase family|PF13356:Domain of unknown function (DUF4102)	Phage_integrase	1930	2263	2419	1860	446	797	858	601	39.0561	45.2294	50.2629	43.5496	15.0215	22.9823	22.6912	19.6147
DN756_RS20725	3413.88	2794.39	3171.83	3318.6	3174.68	775.748	879.296	950.476	990.709	899.057	1.81852	4.27e-42	8.53e-41	ftsN	4459706	4460551	+	846	protein_coding	cell division protein FtsN && PF05036:Sporulation related domain	-	3318	2834	3191	2855	555	1099	1247	1039	100.478	84.7617	99.2205	100.032	27.9727	47.4237	49.3514	50.7442
DN756_RS05620	2640.15	2869.33	2944.2	2444.49	2724.54	178.911	694.476	1032.03	1185.23	772.662	1.81717	4.66e-05	9.34e-05	proV	1224812	1226011	-	1200	protein_coding	glycine betaine/L-proline ABC transporter ATP-binding protein ProV && PF00005:ABC transporter|PF07673:Protein of unknown function (DUF1602)	ABC_tran	2566	2910	2962	2103	128	868	1354	1243	54.7824	61.3595	64.9305	51.9473	4.5482	26.4062	37.7781	42.7987
DN756_RS21935	3036.28	2425.62	2594.32	2744.38	2700.15	710.054	811.289	734.771	816.214	768.082	1.81264	1.14e-47	3.02e-46	yscF	4671058	4671321	+	264	protein_coding	type III secretion system needle filament protein YscF && PF09392:Type III secretion needle MxiH, YscF, SsaG, EprI, PscF, EscF	-	2951	2460	2610	2361	508	1014	964	856	286.372	235.777	260.065	265.092	82.0486	140.217	122.258	133.971
DN756_RS21045	7780.52	7012.61	7710.39	7755.41	7564.73	2788.5	1974.62	1852.93	2005.26	2155.33	1.81246	2.47e-28	2.6e-27	DN756_RS21045	4516862	4517725	+	864	protein_coding	YicC family protein && PF08340:Domain of unknown function (DUF1732)|PF03755:YicC-like family, N-terminal region	-	7562	7112	7757	6672	1995	2468	2431	2103	224.227	208.28	236.17	228.901	98.4556	104.28	94.2051	100.57
DN756_RS12075	4268.89	3934.24	4698.6	4106.7	4252.11	951.864	1337.75	1189.05	1363.54	1210.55	1.81119	2.05e-31	2.58e-30	dbpA	2603169	2604551	-	1383	protein_coding	ATP-dependent RNA helicase DbpA && PF03880:DbpA RNA binding domain|PF00270:DEAD/DEAH box helicase|PF00271:Helicase conserved C-terminal domain	DEAD	4149	3990	4727	3533	681	1672	1560	1430	76.8576	72.9996	89.9101	75.7227	20.996	44.1349	37.7664	42.7223
DN756_RS01710	79300.2	91641.1	94856.6	64816.7	82653.7	26122.5	19831	23841.2	24603.7	23599.6	1.80836	3.55e-26	3.39e-25	tuf	354395	355579	+	1185	protein_coding	elongation factor Tu && PF03143:Elongation factor Tu C-terminal domain|PF00009:Elongation factor Tu GTP binding domain|PF03144:Elongation factor Tu domain 2	GTP_EFTU	77073	92940	95430	55762	18689	24786	31279	25803	1666.29	1984.51	2118.42	1394.84	672.479	763.583	883.767	899.69
DN756_RS17950	17399.7	17083.9	18899.7	15663.1	17261.6	440.29	5478.2	6568.73	7237.23	4931.11	1.80747	0.00178938	0.0029869	carA	3873481	3874656	-	1176	protein_coding	glutamine-hydrolyzing carbamoyl-phosphate synthase small subunit && PF00988:Carbamoyl-phosphate synthase small chain, CPSase domain|PF00117:Glutamine amidotransferase class-I	CPSase_sm_chain	16911	17326	19014	13475	315	6847	8618	7590	368.407	372.787	425.315	339.646	11.4213	212.55	245.359	266.671
DN756_RS10955	3989.03	5100.7	4604.17	3604.55	4324.61	2900.32	1074.52	521.352	457.69	1238.47	1.80487	0.00038673	0.000698795	DN756_RS10955	2387968	2389188	+	1221	protein_coding	imidazolonepropionase && PF01979:Amidohydrolase family	Amidohydro_1	3877	5173	4632	3101	2075	1343	684	480	81.3478	107.201	99.7925	75.282	72.4626	40.154	18.7561	16.243
DN756_RS17630	14652.5	13218.6	14206.1	12592.1	13667.3	2395.73	3480.38	4779.82	4996.45	3913.1	1.80403	6.95e-14	3.1e-13	murE	3795672	3797159	-	1488	protein_coding	UDP-N-acetylmuramoyl-L-alanyl-D-glutamate--2%2C6-diaminopimelate ligase && PF01225:Mur ligase family, catalytic domain|PF08245:Mur ligase middle domain|PF02875:Mur ligase family, glutamate ligase domain	-	14241	13406	14292	10833	1714	4350	6271	5240	245.19	227.964	252.659	215.8	49.1156	106.722	141.103	145.502
DN756_RS01540	240153	292248	277898	213946	256061	79263.3	68265.1	73855.9	72281.7	73416.5	1.80233	1.63e-37	2.59e-36	secY	328561	329892	+	1332	protein_coding	preprotein translocase subunit SecY && PF00344:SecY translocase	-	233408	296390	279578	184058	56708	85322	96897	75805	4489.28	5630.27	5521.33	4095.96	1815.31	2338.43	2435.62	2351.44
DN756_RS10370	1834.52	1383.39	1960.15	1240.26	1604.58	342.447	449.649	551.078	497.738	460.228	1.79956	5.63e-16	2.92e-15	DN756_RS10370	2260937	2262130	+	1194	protein_coding	multidrug effflux MFS transporter && PF07690:Major Facilitator Superfamily	MFS_1	1783	1403	1972	1067	245	562	723	522	38.2571	29.7319	43.4458	26.489	8.74929	17.183	20.2739	18.0637
DN756_RS13815	4235.97	4801.94	5054.45	4703	4698.84	1768.15	1147.33	1227.16	1280.58	1355.8	1.79478	3.02e-25	2.79e-24	DN756_RS13815	3000761	3002569	+	1809	protein_coding	ABC transporter substrate-binding protein && PF00496:Bacterial extracellular solute-binding proteins, family 5 Middle	-	4117	4870	5085	4046	1265	1434	1610	1343	58.3053	68.1178	73.9431	66.2967	29.8169	28.9387	29.7982	30.6746
DN756_RS20930	12026.8	11075	11890.1	9757.03	11187.2	3346.2	3367.57	3242.44	2983.57	3234.94	1.79016	2.25e-53	6.83e-52	grxC	4496524	4496772	-	249	protein_coding	glutaredoxin 3 && PF00462:Glutaredoxin	-	11689	11232	11962	8394	2394	4209	4254	3129	1202.66	1141.37	1263.72	999.251	409.955	617.089	572.007	519.215
DN756_RS19520	1456.92	1740.33	1793.16	1329.76	1580.04	239.014	432.847	551.84	600.718	456.105	1.79014	2.11e-10	7.12e-10	DN756_RS19520	4208013	4208972	+	960	protein_coding	HpcH/HpaI aldolase/citrate lyase family protein && PF15617:C-C_Bond_Lyase of the TIM-Barrel fold	-	1416	1765	1804	1144	171	541	724	630	37.7883	46.5204	49.4322	35.3232	7.59515	20.5728	25.2505	27.1151
DN756_RS17625	15005.4	14798.3	15320.4	13655.7	14694.9	2149.73	3722.81	5385.01	5764.99	4255.64	1.78761	7.37e-10	2.37e-09	murF	3794299	3795675	-	1377	protein_coding	UDP-N-acetylmuramoyl-tripeptide--D-alanyl-D-alanine ligase && PF08245:Mur ligase middle domain|PF02875:Mur ligase family, glutamate ligase domain|PF01225:Mur ligase family, catalytic domain	-	14584	15008	15413	11748	1538	4653	7065	6046	271.336	275.778	294.441	252.892	47.6248	123.358	171.783	181.416
DN756_RS14775	8417.41	7399.13	8960.83	7947.21	8181.14	3059.66	2271.45	1967.26	2196.91	2373.82	1.78598	3.31e-25	3.04e-24	grpE	3200030	3200608	-	579	protein_coding	nucleotide exchange factor GrpE && PF01025:GrpE	-	8181	7504	9015	6837	2189	2839	2581	2304	361.987	327.932	409.574	350.019	161.205	179.001	149.249	164.416
DN756_RS17160	3083.6	3196.69	3133.06	1977.21	2847.64	233.423	352.839	1401.7	1314.91	825.718	1.78543	0.000455845	0.000818653	cysC	3691794	3692435	-	642	protein_coding	adenylyl-sulfate kinase && PF01583:Adenylylsulphate kinase	-	2997	3242	3152	1701	167	441	1839	1379	119.596	127.776	129.151	78.537	11.0916	25.0768	95.9069	88.7504
DN756_RS20940	4176.29	3940.15	5151.86	4462.38	4432.67	680.702	1484.96	1396.37	1590.47	1288.13	1.78189	2.13e-11	7.78e-11	gpmM	4497722	4499269	+	1548	protein_coding	2%2C3-bisphosphoglycerate-independent phosphoglycerate mutase && PF06415:BPG-independent PGAM N-terminus (iPGM_N)|PF01676:Metalloenzyme superfamily	-	4059	3996	5183	3839	487	1856	1832	1668	67.1759	65.3167	88.0755	73.5109	13.4143	43.7698	39.6239	44.5211
DN756_RS20660	25664.8	31402.9	31788.8	19767.5	27156	7114.52	7656.84	8249.4	8642.72	7915.87	1.77841	1.23e-21	9.42e-21	ppc	4445322	4447958	+	2637	protein_coding	phosphoenolpyruvate carboxylase && PF00311:Phosphoenolpyruvate carboxylase	-	24944	31848	31981	17006	5090	9570	10823	9064	242.338	305.592	319.027	191.16	82.3036	132.486	137.417	142.02
DN756_RS04385	9411.32	9585.14	9794.79	7753.09	9136.09	3267.93	2569.08	2410.87	2415.27	2665.79	1.77776	8.81e-30	1.02e-28	DN756_RS04385	969814	970566	-	753	protein_coding	M48 family metallopeptidase && PF01435:Peptidase family M48	Peptidase_M48	9147	9721	9854	6670	2338	3211	3163	2533	311.207	326.653	344.241	262.564	132.392	155.673	140.639	138.989
DN756_RS02365	11774.7	10529.8	12199.3	11451.8	11488.9	1316.68	3775.61	4052.67	4256.52	3350.37	1.7775	6.37e-08	1.72e-07	aroQ	500755	501207	-	453	protein_coding	type II 3-dehydroquinate dehydratase && PF01220:Dehydroquinase class II	-	11444	10679	12273	9852	942	4719	5317	4464	647.21	596.489	712.685	644.66	88.6674	380.294	392.981	407.162
DN756_RS06465	4372.81	4501.2	4618.08	3941.64	4358.43	628.985	1179.33	1546.52	1733.5	1272.09	1.77574	9.36e-10	2.98e-09	mgtE	1406016	1407491	-	1476	protein_coding	magnesium transporter && PF03448:MgtE intracellular N domain|PF01769:Divalent cation transporter	-	4250	4565	4646	3391	450	1474	2029	1818	73.768	78.2572	82.8014	68.0999	12.9998	36.4568	46.0255	50.8919
DN756_RS19480	25797.5	29919.9	30588.1	22716.4	27255.5	8196.38	7462.41	7939.18	8252.73	7962.67	1.7753	8.02e-39	1.38e-37	DN756_RS19480	4200327	4201364	-	1038	protein_coding	TerC/Alx family metal homeostasis membrane protein && PF03741:Integral membrane protein TerC family	-	25073	30344	30773	19543	5864	9327	10416	8655	618.834	739.683	779.861	558.083	240.884	328.029	335.975	344.517
DN756_RS12165	5977.89	5435.95	5760.18	6501.2	5918.81	3077.83	1048.11	1395.61	1402.63	1731.05	1.77459	2.71e-08	7.61e-08	DN756_RS12165	2621286	2622830	-	1545	protein_coding	TerC family protein && PF03741:Integral membrane protein TerC family|PF03471:Transporter associated domain	-	5810	5513	5795	5593	2202	1310	1831	1471	96.3414	90.2879	98.6666	107.305	60.7715	30.9536	39.6792	39.3392
DN756_RS13860	10568.8	8876.19	10463.7	11256.5	10291.3	1983.4	3205.95	3461.96	3379.28	3007.65	1.77415	6.84e-18	4.04e-17	yejK	3012544	3013548	-	1005	protein_coding	nucleoid-associated protein YejK && PF04245:37-kD nucleoid-associated bacterial protein	-	10272	9002	10527	9684	1419	4007	4542	3544	261.851	226.643	275.539	285.623	60.2043	145.553	151.316	145.703
DN756_RS14770	60584.5	64342	73209.4	46330.2	61116.6	14561.7	17425.9	19931.8	19579.6	17874.8	1.77359	3.11e-21	2.32e-20	DN756_RS14770	3198642	3199922	+	1281	protein_coding	citrate synthase && PF00285:Citrate synthase	Citrate_synt	58883	65254	73652	39858	10418	21780	26150	20534	1177.62	1288.93	1512.45	922.298	346.774	620.693	683.48	662.316
DN756_RS01310	269.571	320.458	276.33	319.655	296.503	71.285	84.8093	114.332	73.4211	85.9617	1.77345	4.07e-18	2.44e-17	tauC	299855	300709	+	855	protein_coding	taurine ABC transporter permease TauC && PF00528:Binding-protein-dependent transport system inner membrane component	BPD_transp_1	262	325	278	275	51	106	150	77	7.85056	9.61806	8.5531	9.53392	2.5434	4.52593	5.87392	3.72105
DN756_RS18435	4147.48	4684.6	4377.54	3546.43	4189.01	792.521	1091.32	1503.08	1513.24	1225.04	1.7728	2.89e-14	1.33e-13	DN756_RS18435	3980461	3981693	+	1233	protein_coding	restriction endonuclease subunit S && PF01420:Type I restriction modification DNA specificity domain	-	4031	4751	4404	3051	567	1364	1972	1587	83.7558	97.4972	93.957	73.3473	19.6079	40.3849	53.5485	53.1808
DN756_RS14595	2435.4	3270.64	3312.97	2332.9	2837.98	739.407	846.492	793.461	943.033	830.598	1.7722	1.72e-23	1.43e-22	galE	3166568	3167584	+	1017	protein_coding	UDP-glucose 4-epimerase GalE && PF16363:GDP-mannose 4,6 dehydratase	-	2367	3317	3333	2007	529	1058	1041	989	59.627	82.5267	86.2103	58.4967	22.1792	37.978	34.2715	40.1806
DN756_RS07355	62850.2	70167.5	71487.8	46264	62692.4	25116.1	11044.4	18606.3	18790.1	18389.2	1.7695	2.88e-11	1.04e-10	fadL	1594700	1595965	-	1266	protein_coding	long-chain fatty acid transporter FadL && PF03349:Outer membrane protein transport protein (OMPP1/FadL/TodX)	-	61085	71162	71920	39801	17969	13804	24411	19706	1236.14	1422.28	1494.38	931.891	605.203	398.051	645.587	643.141
DN756_RS08435	3284.24	3577.3	3982.92	2637.44	3370.48	742.202	988.908	1056.42	1166.16	988.423	1.76869	6.12e-19	3.9e-18	hflD	1836826	1837452	-	627	protein_coding	high frequency lysogenization protein HflD && PF04356:Protein of unknown function (DUF489)	-	3192	3628	4007	2269	531	1236	1386	1223	130.425	146.41	168.111	107.268	36.1109	71.9646	74.0114	80.5935
DN756_RS18730	8390.66	8910.7	9607.92	7025.44	8483.68	1888.35	2331.45	2920.03	2828.14	2491.99	1.76688	6.29e-21	4.54e-20	truB	4044450	4045424	-	975	protein_coding	tRNA pseudouridine(55) synthase TruB && PF09157:Pseudouridine synthase II TruB, C-terminal|PF16198:tRNA pseudouridylate synthase B C-terminal domain|PF01509:TruB family pseudouridylate synthase (N terminal domain)	-	8155	9037	9666	6044	1351	2914	3831	2966	214.282	234.525	260.788	183.749	59.0829	109.107	131.556	125.692
DN756_RS20185	5912.04	5223.96	5017.67	5892.11	5511.45	722.634	1706.59	1913.91	2134.93	1619.52	1.76614	6.85e-09	2.02e-08	yigB	4346420	4347136	-	717	protein_coding	5-amino-6-(5-phospho-D-ribitylamino)uracil phosphatase YigB && PF13419:Haloacid dehalogenase-like hydrolase	-	5746	5298	5048	5069	517	2133	2511	2239	205.311	186.966	185.202	209.56	30.7456	108.602	117.255	129.026
DN756_RS17960	167.71	210.023	176.93	168.545	180.802	61.5008	44.8049	53.3547	55.3042	53.7412	1.76434	2.39e-19	1.55e-18	DN756_RS17960	3876457	3876558	+	102	protein_coding	gluconate 5-dehydrogenase && -	-	163	213	178	145	44	56	70	58	40.9405	52.8384	45.9055	42.1379	18.3935	20.0427	22.9774	23.4946
DN756_RS13825	2723.49	2960.05	2966.07	2287.57	2734.29	1066.48	611.267	760.686	790.469	807.225	1.76239	1.66e-18	1.02e-17	DN756_RS13825	3003682	3004707	+	1026	protein_coding	ABC transporter permease subunit && PF12911:N-terminal TM domain of oligopeptide transport permease C|PF00528:Binding-protein-dependent transport system inner membrane component	BPD_transp_1	2647	3002	2984	1968	763	764	998	829	66.0955	74.0344	76.5062	56.8568	31.7094	27.184	32.5676	33.3848
DN756_RS09705	592.645	730.644	750.463	578.866	663.155	190.093	203.222	182.168	207.868	195.838	1.76004	1.41e-29	1.6e-28	DN756_RS09705	2114542	2115480	-	939	protein_coding	DMT family transporter && PF00892:EamA-like transporter family	DUF6	576	741	755	498	136	254	239	218	15.7153	19.9675	21.1508	15.7206	6.17568	9.87498	8.52188	9.5925
DN756_RS14740	189285	232733	227582	154368	200992	29425.3	59375.3	72088.3	76646	59383.7	1.75898	4.58e-09	1.37e-08	odhB	3190253	3191476	-	1224	protein_coding	2-oxoglutarate dehydrogenase complex dihydrolipoyllysine-residue succinyltransferase && PF00364:Biotin-requiring enzyme|PF00198:2-oxoacid dehydrogenases acyltransferase (catalytic domain)|PF02817:e3 binding domain	Biotin_lipoyl	183969	236032	228958	132803	21052	74211	94578	80382	3850.6	4879.32	4920.62	3216.11	733.37	2213.37	2587.09	2713.43
DN756_RS10775	49365.5	50469.7	57260.9	38086.6	48795.6	2569.05	15505.7	19328.1	20373.9	14444.2	1.75621	0.000304243	0.000555351	prs	2347874	2348821	+	948	protein_coding	ribose-phosphate diphosphokinase && PF13793:N-terminal domain of ribose phosphate pyrophosphokinase|PF14572:Phosphoribosyl synthetase-associated domain	-	47979	51185	57607	32766	1838	19380	25358	21367	1296.61	1366.17	1598.5	1024.52	82.6701	746.3	895.591	931.272
DN756_RS17230	52143.5	50264.6	57710.1	45740.9	51464.8	13957.9	17280.3	14890.5	14944.5	15268.3	1.75297	2.13e-42	4.27e-41	pyrG	3706319	3707956	-	1638	protein_coding	CTP synthase (glutamine hydrolyzing) && PF06418:CTP synthase N-terminus|PF00117:Glutamine amidotransferase class-I	CTP_synth_N	50679	50977	58059	39351	9986	21598	19536	15673	792.647	787.463	932.397	712.109	259.949	481.357	399.323	395.348
DN756_RS17435	229298	262093	269171	172085	233162	117316	47567.6	55390.6	56508.5	69195.6	1.7526	1.45e-08	4.16e-08	acnB	3753908	3756505	-	2598	protein_coding	bifunctional aconitate hydratase 2/2-methylisocitrate dehydratase && PF06434:Aconitate hydratase 2 N-terminus|PF00330:Aconitase family (aconitate hydratase)|PF11791:Aconitate B N-terminal domain	Aconitase	222858	265808	270798	148045	83932	59453	72671	59263	2197.63	2588.8	2741.9	1689.12	1377.53	835.416	936.537	942.509
DN756_RS08540	2738.92	2121.92	2317.99	2052.77	2307.9	512.972	656.872	676.08	893.45	684.844	1.75144	4.2e-18	2.52e-17	mgtA	1862328	1865027	+	2700	protein_coding	magnesium-translocating P-type ATPase && PF00702:haloacid dehalogenase-like hydrolase|PF00122:E1-E2 ATPase|PF00690:Cation transporter/ATPase, N-terminus|PF00689:Cation transporting ATPase, C-terminus	E1-E2_ATPase	2662	2152	2332	1766	367	821	887	937	25.2586	20.1673	22.7201	19.3879	5.7958	11.1006	10.9992	14.3389
DN756_RS20825	42483.2	42143.7	42585.6	35194.6	40601.7	5346.37	12868.6	14123.8	15906.6	12061.3	1.75106	1.22e-08	3.54e-08	tpiA	4477258	4478025	+	768	protein_coding	triose-phosphate isomerase && PF00121:Triosephosphate isomerase	-	41290	42741	42843	30278	3825	16084	18530	16682	1377.37	1408.16	1467.45	1168.61	212.364	764.541	807.825	897.487
DN756_RS04470	6643.59	6289.85	6526.55	7073.09	6633.27	2195.86	1997.82	1841.5	1854.6	1972.44	1.75064	8.33e-59	3.06e-57	DN756_RS04470	985425	986003	+	579	protein_coding	YecA family protein && PF03695:Uncharacterised protein family (UPF0149)	-	6457	6379	6566	6085	1571	2497	2416	1945	285.705	278.769	298.31	311.521	115.693	157.437	139.708	138.798
DN756_RS05895	8353.62	9001.42	9665.57	8816.67	8959.32	1828.25	3003.53	2963.47	2851.98	2661.81	1.75026	7.72e-21	5.53e-20	pxpB	1276417	1277073	+	657	protein_coding	5-oxoprolinase subunit PxpB && PF02682:Allophanate hydrolase subunit 1	-	8119	9129	9724	7585	1308	3754	3888	2991	316.594	351.583	389.336	342.212	84.8894	208.592	198.136	188.101
DN756_RS21500	33611	32799.1	35682.3	26470.9	32140.8	8598.93	9407.43	9910.26	10309.5	9556.52	1.74977	1.73e-36	2.66e-35	DN756_RS21500	4608846	4610045	-	1200	protein_coding	trans-2-enoyl-CoA reductase family protein && PF07055:Enoyl reductase FAD binding domain|PF12241:Trans-2-enoyl-CoA reductase catalytic region|PF12242:NAD(P)H binding domain of trans-2-enoyl-CoA reductase	-	32667	33264	35898	22773	6152	11758	13002	10812	697.418	701.396	786.926	562.528	218.598	357.701	362.771	372.277
DN756_RS20295	9423.67	8446.29	9113.91	7531.07	8628.73	1333.45	2408.26	3064.08	3454.61	2565.1	1.74969	4.29e-10	1.41e-09	rffA	4365712	4366842	-	1131	protein_coding	dTDP-4-amino-4%2C6-dideoxygalactose transaminase && PF01041:DegT/DnrJ/EryC1/StrS aminotransferase family	-	9159	8566	9169	6479	954	3010	4020	3623	207.468	191.64	213.258	169.805	35.9664	97.1565	119.005	132.357
DN756_RS00515	9941.2	8803.23	9677.5	7472.95	8973.72	1892.55	2465.07	3109.06	3213.37	2670.01	1.7484	2.49e-17	1.42e-16	DN756_RS00515	115948	117237	+	1290	protein_coding	dicarboxylate/amino acid:cation symporter && PF00375:Sodium:dicarboxylate symporter family	SDF	9662	8928	9736	6429	1354	3081	4079	3370	191.886	175.119	198.534	147.727	44.7549	87.1907	105.869	107.94
DN756_RS21005	20625.3	18539.2	22137.2	17633.3	19733.8	10147.6	5109.36	4128.89	4197.4	5895.82	1.74318	7.87e-09	2.31e-08	rpmB	4511338	4511574	-	237	protein_coding	50S ribosomal protein L28 && PF00830:Ribosomal L28 family	-	20046	18802	22271	15170	7260	6386	5417	4402	2166.93	2007.36	2471.93	1897.33	1306.17	983.668	765.268	767.437
DN756_RS01550	97680.4	105569	109295	84594.7	99284.8	25746.5	30720.2	31103.5	31279.3	29712.4	1.74046	1.55e-37	2.48e-36	rpsM	330190	330546	+	357	protein_coding	30S ribosomal protein S13 && PF00416:Ribosomal protein S13/S18	-	94937	107065	109956	72777	18420	38396	40807	32804	6812.91	7588.38	8102.06	6042.7	2200.05	3926.32	3827.1	3796.64
DN756_RS02400	2063.97	2080.51	2144.04	1788.91	2019.36	223.639	644.87	751.539	795.237	603.821	1.73997	3.98e-07	9.88e-07	mreD	509282	509770	+	489	protein_coding	rod shape-determining protein MreD && PF04093:rod shape-determining protein MreD	-	2006	2110	2157	1539	160	806	986	834	105.096	109.18	116.034	93.2899	13.9515	60.172	67.5105	70.469
DN756_RS18180	9921.65	11939.8	13456.7	9332.76	11162.7	1833.84	3779.61	3822.48	3943.76	3344.93	1.73826	6.68e-11	2.33e-10	deoA	3926718	3928040	-	1323	protein_coding	thymidine phosphorylase && PF02885:Glycosyl transferase family, helical bundle domain|PF00591:Glycosyl transferase family, a/b domain|PF07831:Pyrimidine nucleoside phosphorylase C-terminal domain	Glycos_trans_3N	9643	12109	13538	8029	1312	4724	5015	4136	186.732	231.589	269.178	179.89	42.2849	130.352	126.915	129.17
DN756_RS01390	49026.9	42749.1	55039.3	41771.4	47146.7	23325.6	14003.1	9539.82	9833.67	14175.5	1.73386	5.97e-09	1.77e-08	rpsL	312961	313335	+	375	protein_coding	30S ribosomal protein S12 && PF00164:Ribosomal protein S12/S23	Ribosomal_S12	47650	43355	55372	35936	16688	17502	12516	10313	3255.35	2925.35	3884.22	2840.56	1897.51	1703.82	1117.47	1136.3
DN756_RS03100	1840.7	1928.66	1667.92	1121.7	1639.74	676.508	464.851	377.294	468.179	496.708	1.72585	2.33e-12	9.23e-12	DN756_RS03100	664456	665688	+	1233	protein_coding	pyridoxal phosphate-dependent aminotransferase && PF00155:Aminotransferase class I and II	Aminotran_1_2	1789	1956	1678	965	484	581	495	491	37.1717	40.1399	35.7992	23.199	16.7376	17.2021	13.4414	16.4535
DN756_RS17585	12228.4	11627.2	12434.8	12385.2	12168.9	2710.23	3615.59	4120.51	4361.41	3701.93	1.71638	1.92e-23	1.59e-22	ftsA	3784997	3786253	-	1257	protein_coding	cell division protein FtsA && PF14450:Cell division protein FtsA|PF02491:SHS2 domain inserted in FTSA	-	11885	11792	12510	10655	1939	4519	5406	4574	242.231	237.368	261.798	251.26	65.7739	131.243	143.994	150.35
DN756_RS08440	7250.64	7075.71	8147.75	6540.72	7253.7	989.603	2439.47	2615.91	2797.63	2210.65	1.71371	1.42e-08	4.07e-08	mnmA	1837510	1838625	-	1116	protein_coding	tRNA 2-thiouridine(34) synthase MnmA && PF03054:tRNA methyl transferase	-	7047	7176	8197	5627	708	3049	3432	2934	161.773	162.7	193.213	149.457	27.0508	99.7381	102.964	108.627
DN756_RS00345	766.528	657.678	609.317	1197.25	807.694	174.718	243.227	333.848	233.613	246.351	1.70903	1.7e-09	5.3e-09	DN756_RS00345	73152	74267	-	1116	protein_coding	DUF262 domain-containing protein && PF03235:Protein of unknown function DUF262	-	745	667	613	1030	125	304	438	245	17.1024	15.1228	14.4491	27.3576	4.77592	9.94437	13.1405	9.07075
DN756_RS18940	19166.3	16712.1	15389	20004.6	17818	6084.38	5002.95	5311.84	5416.95	5454.03	1.70817	1.01e-35	1.49e-34	DN756_RS18940	4080690	4084565	-	3876	protein_coding	translocation/assembly module TamB && PF04357:Family of unknown function (DUF490)	-	18628	16949	15482	17210	4353	6253	6969	5681	123.125	110.645	105.072	131.614	47.8868	58.8942	60.1991	60.5595
DN756_RS03455	6005.67	6479.17	7079.21	5535.26	6274.83	1160.13	2029.02	2133.43	2363.78	1921.59	1.70656	2.14e-13	9.16e-13	ftsP	726050	727474	+	1425	protein_coding	cell division protein FtsP && PF07731:Multicopper oxidase|PF07732:Multicopper oxidase	-	5837	6571	7122	4762	830	2536	2799	2479	104.94	116.677	131.472	99.0557	24.8356	64.9684	65.7644	71.8791
DN756_RS17880	24731.6	21406.6	22314.1	24406.5	23214.7	4906.08	7220.79	7852.29	8486.34	7116.38	1.70559	6.16e-19	3.91e-18	lptD	3859008	3861350	+	2343	protein_coding	LPS assembly protein LptD && PF03968:OstA-like protein|PF04453:Organic solvent tolerance protein	-	24037	21710	22449	20997	3510	9025	10302	8900	262.829	234.454	252.04	265.638	63.8772	140.619	147.215	156.949
DN756_RS19355	13194.6	13471.1	13592.8	11600.6	12964.8	3376.95	4330.07	4163.95	4038.16	3977.29	1.70426	1.01e-40	1.91e-39	uvrA	4165682	4168525	+	2844	protein_coding	excinuclease ABC subunit UvrA && PF00005:ABC transporter	ABC_tran	12824	13662	13675	9980	2416	5412	5463	4235	115.521	121.55	126.486	104.017	36.2225	69.4698	64.3139	61.5269
DN756_RS07455	8417.41	8885.07	9800.75	7390.42	8623.41	2616.58	2343.46	2709.66	2916.82	2646.63	1.70422	1.01e-34	1.42e-33	DN756_RS07455	1618724	1619734	+	1011	protein_coding	aspartate-semialdehyde dehydrogenase && PF01118:Semialdehyde dehydrogenase, NAD binding domain|PF02774:Semialdehyde dehydrogenase, dimerisation domain	-	8181	9011	9860	6358	1872	2929	3555	3059	207.31	225.524	256.549	186.412	78.9525	105.764	117.731	125.017
DN756_RS06955	19327.8	17538.4	21565.6	16440.7	18718.2	4752.33	6039.86	5955.91	6255.1	5750.8	1.70236	1.32e-29	1.51e-28	gltX	1514066	1515481	-	1416	protein_coding	glutamate--tRNA ligase && PF00749:tRNA synthetases class I (E and Q), catalytic domain	-	18785	17787	21696	14144	3400	7549	7814	6560	339.87	317.841	403.052	296.083	102.383	194.623	184.762	191.418
DN756_RS16310	3762.68	4712.21	4140.97	2886.19	3875.51	1141.96	1124.92	1285.85	1215.74	1192.12	1.70075	6.54e-22	5.06e-21	malZ	3501082	3502911	-	1830	protein_coding	maltodextrin glucosidase && PF02903:Alpha amylase, N-terminal ig-like domain|PF00128:Alpha amylase, catalytic domain	-	3657	4779	4166	2483	817	1406	1687	1275	51.1964	66.0779	59.8843	40.2189	19.0363	28.048	30.8651	28.7873
DN756_RS17300	3679.34	3668.01	3312.97	3490.63	3537.74	666.724	1172.93	1164.66	1347.33	1087.91	1.6999	1.47e-14	6.96e-14	fhuB	3724724	3726721	-	1998	protein_coding	Fe(3+)-hydroxamate ABC transporter permease FhuB && PF01032:FecCD transport family	-	3576	3720	3333	3003	477	1466	1528	1413	45.853	47.1105	43.8818	44.5517	10.1797	26.7859	25.6054	29.2205
DN756_RS13390	6391.51	6198.15	7670.63	6547.7	6702	1940.07	1974.62	2100.65	2245.54	2065.22	1.69803	1.31e-44	2.95e-43	macA	2903096	2904208	-	1113	protein_coding	macrolide transporter subunit MacA && PF16576:Barrel-sandwich domain of CusB or HlyD membrane-fusion	-	6212	6286	7717	5633	1388	2468	2756	2355	142.989	142.906	182.389	150.02	53.1748	80.9502	82.9062	87.4252
DN756_RS14060	4031.22	4157.08	4561.43	4102.05	4212.94	1224.42	1248.94	1349.87	1375.93	1299.79	1.69587	4.62e-63	1.98e-61	ampH	3047146	3048312	+	1167	protein_coding	D-alanyl-D-alanine-carboxypeptidase/endopeptidase AmpH && PF00144:Beta-lactamase	Beta-lactamase	3918	4216	4589	3529	876	1561	1771	1443	86.012	91.4113	103.441	89.6366	32.007	48.8315	50.8102	51.0901
DN756_RS15605	182.115	180.442	208.738	198.767	192.516	51.7166	52.0057	55.6413	78.1888	59.3881	1.69435	5.55e-17	3.09e-16	DN756_RS15605	3353341	3353805	-	465	protein_coding	hypothetical protein && -	-	177	183	210	171	37	65	73	82	9.75182	9.95791	11.8799	10.9005	3.39281	5.10303	5.25621	7.28622
DN756_RS17550	1581.41	1388.32	1882.62	1435.54	1571.97	300.515	513.656	530.498	595.951	485.155	1.69339	3.12e-13	1.32e-12	mutT	3777922	3778308	-	387	protein_coding	8-oxo-dGTP diphosphatase MutT && PF00293:NUDIX domain	NUDIX	1537	1408	1894	1235	215	642	696	625	101.749	92.058	128.74	94.5934	23.6886	60.5609	60.2145	66.7283
DN756_RS13265	30374.1	29294.8	30533.4	27504.3	29426.6	8141.86	9319.42	9175.49	9759.29	9099.01	1.69315	4.63e-60	1.76e-58	serC	2866361	2867446	-	1086	protein_coding	3-phosphoserine/phosphohydroxythreonine transaminase && PF00266:Aminotransferase class-V	Aminotran_5	29521	29710	30718	23662	5825	11648	12038	10235	696.413	692.218	744.06	645.842	228.706	391.552	371.131	389.403
DN756_RS02660	14858.3	12206	14066	13735.9	13716.5	4514.72	4380.48	4120.51	3965.7	4245.35	1.69216	9.99e-53	2.94e-51	murA	567041	568303	+	1263	protein_coding	UDP-N-acetylglucosamine 1-carboxyvinyltransferase && PF00275:EPSP synthase (3-phosphoshikimate 1-carboxyvinyltransferase)	EPSP_synthase	14441	12379	14151	11817	3230	5475	5406	4159	292.927	248	294.733	277.338	109.046	158.252	143.31	136.059
DN756_RS16455	11759.3	8886.05	9871.33	13834.7	11087.8	4039.48	3308.36	3282.08	3102.76	3433.17	1.69162	2.62e-20	1.83e-19	DN756_RS16455	3537811	3538833	-	1023	protein_coding	FAD:protein FMN transferase && PF02424:ApbE family	-	11429	9012	9931	11902	2890	4135	4306	3254	286.219	222.903	255.366	344.865	120.457	147.56	140.929	131.427
DN756_RS01270	486.668	453.571	466.182	528.884	483.826	82.4669	160.818	166.924	185.937	149.036	1.68944	3.78e-12	1.47e-11	DN756_RS01270	293604	294314	+	711	protein_coding	hypothetical protein && -	-	473	460	469	455	59	201	219	195	17.0434	16.3704	17.3519	18.9691	3.53829	10.3203	10.3128	11.332
DN756_RS05095	1216.16	1032.37	1089.41	1093.8	1107.93	155.15	403.244	394.063	422.41	343.717	1.6849	9.89e-09	2.88e-08	DN756_RS05095	1117526	1118686	+	1161	protein_coding	MFS transporter && PF07690:Major Facilitator Superfamily	MFS_1	1182	1047	1096	941	111	504	517	443	26.0826	22.8184	24.8327	24.0249	4.07664	15.8477	14.9094	15.7657
DN756_RS18765	21027.6	14197.8	15580.8	31628.4	20608.6	9828.94	5130.16	5260.77	5480.84	6425.18	1.68159	1.49e-07	3.9e-07	secG	4051096	4051431	-	336	protein_coding	preprotein translocase subunit SecG && PF03840:Preprotein translocase SecG subunit	-	20437	14399	15675	27210	7032	6412	6902	5748	1558.27	1084.33	1227.19	2400.46	892.382	696.662	687.763	706.836
DN756_RS17110	16887.3	18066.9	19074.7	14333.3	17090.6	3530.7	5307.78	6051.95	6425.78	5329.05	1.68099	4.89e-15	2.38e-14	mutS	3681787	3684342	+	2556	protein_coding	DNA mismatch repair protein MutS && PF05190:MutS family domain IV|PF01624:MutS domain I|PF05188:MutS domain II|PF05192:MutS domain III|PF00488:MutS domain V	-	16413	18323	19190	12331	2526	6634	7940	6739	164.51	181.387	197.496	143.002	42.1389	94.7507	104.007	108.937
DN756_RS13385	14229.6	13463.2	15959.5	13175.6	14207	4365.16	3955.63	4727.99	4698	4436.69	1.67905	2.08e-43	4.31e-42	macB	2901147	2903096	-	1950	protein_coding	macrolide ABC transporter ATP-binding protein/permease MacB && PF00005:ABC transporter|PF12704:MacB-like periplasmic core domain|PF02687:FtsX-like permease family|PF07673:Protein of unknown function (DUF1602)	ABC_tran	13830	13654	16056	11335	3123	4944	6203	4927	181.699	177.172	216.595	172.303	68.2887	92.5575	106.505	104.397
DN756_RS13820	3028.04	3397.84	3486.92	2862.95	3193.94	1362.8	823.29	870.444	939.219	998.938	1.67899	1.05e-17	6.11e-17	DN756_RS13820	3002579	3003679	+	1101	protein_coding	microcin C ABC transporter permease YejB && PF00528:Binding-protein-dependent transport system inner membrane component	BPD_transp_1	2943	3446	3508	2463	975	1029	1142	985	68.4807	79.195	83.8141	66.3104	37.7597	34.119	34.7282	36.9649
DN756_RS10735	23206.8	22966.5	23610.3	19757	22385.1	7206.77	6025.46	7036.72	7705.41	6993.59	1.67856	2.57e-39	4.49e-38	kdsA	2340273	2341127	-	855	protein_coding	3-deoxy-8-phosphooctulonate synthase && PF00793:DAHP synthetase I family	-	22555	23292	23753	16997	5156	7531	9232	8081	675.837	689.304	730.798	589.265	257.133	321.554	361.52	390.517
DN756_RS02425	27282.2	28755.4	30982.7	22846.6	27466.7	5971.17	8303.31	9755.53	10396.2	8606.56	1.67403	6.26e-16	3.24e-15	tldD	516731	518176	+	1446	protein_coding	metalloprotease TldD && PF01523:Putative modulator of DNA gyrase	-	26516	29163	31170	19655	4272	10378	12799	10903	469.791	510.31	567.04	402.911	125.972	262.007	296.354	311.544
DN756_RS05370	23442.4	22966.5	27594.2	20747.4	23687.6	11472.7	6295.09	5899.51	6037.7	7426.25	1.67368	2.29e-11	8.34e-11	frr	1177516	1178073	+	558	protein_coding	ribosome recycling factor && PF01765:Ribosome recycling factor	-	22784	23292	27761	17849	8208	7868	7740	6332	1046.07	1056.19	1308.72	948.166	627.212	514.752	464.419	468.865
DN756_RS00895	18863.8	18455.4	20454.4	17718.2	18872.9	8354.32	5287.78	4940.65	5108.97	5922.93	1.6723	1.22e-16	6.62e-16	ompR	223284	224003	+	720	protein_coding	two-component system response regulator OmpR && PF00072:Response regulator receiver domain|PF00486:Transcriptional regulatory protein, C terminal	Response_reg	18334	18717	20578	15243	5977	6609	6482	5358	652.364	657.77	751.823	627.542	353.966	335.098	301.425	307.476
DN756_RS01265	256.195	191.289	247.504	208.066	225.764	68.4895	81.6089	69.3611	63.8859	70.8364	1.66839	3.43e-18	2.06e-17	DN756_RS01265	292887	293366	+	480	protein_coding	Hcp family type VI secretion system effector && PF05638:Type VI secretion system effector, Hcp	-	249	194	249	179	49	102	91	67	13.29	10.2266	13.6459	11.0539	4.35277	7.75759	6.34751	5.76733
DN756_RS07600	6419.29	5473.42	7056.34	4968.02	5979.27	1684.28	2087.43	1803.39	1991.91	1891.75	1.65988	2.41e-25	2.24e-24	DN756_RS07600	1648969	1650183	-	1215	protein_coding	pyridoxal phosphate-dependent aminotransferase && PF00155:Aminotransferase class I and II	Aminotran_1_2	6239	5551	7099	4274	1205	2609	2366	2089	131.554	115.602	153.697	104.271	42.2885	78.3909	65.1991	71.0401
DN756_RS08260	17397.6	17428	19273.5	15271.4	17342.6	4003.14	5459.8	5917.8	6578.34	5489.77	1.65924	1.34e-19	8.85e-19	fabD	1800617	1801546	+	930	protein_coding	ACP S-malonyltransferase && PF00698:Acyl transferase domain	Acyl_transf_1	16909	17675	19390	13138	2864	6824	7764	6899	465.801	480.891	548.454	418.746	131.311	267.87	279.515	306.51
DN756_RS02705	20961.7	19849.7	21488.1	18834.1	20283.4	8009.08	6225.48	5858.35	5736.38	6457.32	1.65164	1.1e-28	1.19e-27	sspB	575231	575746	+	516	protein_coding	ClpXP protease specificity-enhancing factor && PF04386:Stringent starvation protein B	-	20373	20131	21618	16203	5730	7781	7686	6016	1011.51	987.156	1102.07	930.787	473.496	550.495	498.717	481.725
DN756_RS21185	19229.1	19557.8	22791.2	18254	19958	1617.19	6179.87	9166.34	8509.22	6368.16	1.64789	0.00010968	0.000210662	glnA	4547016	4548425	+	1410	protein_coding	glutamate--ammonia ligase && PF00120:Glutamine synthetase, catalytic domain|PF03951:Glutamine synthetase, beta-Grasp domain	-	18689	19835	22929	15704	1157	7724	12026	8924	339.572	355.945	427.771	330.138	34.9885	199.982	285.565	261.506
DN756_RS04555	2293.41	2305.33	2416.39	1929.55	2236.17	396.96	776.885	849.864	826.703	712.603	1.64785	3.46e-11	1.24e-10	creB	1004454	1005152	+	699	protein_coding	two-component system response regulator CreB && PF00486:Transcriptional regulatory protein, C terminal|PF00072:Response regulator receiver domain	Response_reg	2229	2338	2431	1660	284	971	1115	867	81.6955	84.6325	91.4856	70.394	17.3242	50.7119	53.4073	51.2487
DN756_RS05650	115.236	101.561	39.7596	163.896	105.113	22.3639	38.4042	25.1529	47.6761	33.3993	1.64595	0.000180958	0.000337646	DN756_RS05650	1231934	1232269	+	336	protein_coding	YgaC family protein && PF09400:Protein of unknown function (DUF2002)	-	112	103	40	141	16	48	33	50	8.53973	7.75654	3.1316	12.439	2.03045	5.21519	3.28835	6.14854
DN756_RS17315	9850.66	10106.8	9823.62	9443.19	9806.05	3227.39	3077.94	2948.23	3296.32	3137.47	1.64454	8.85e-82	6.88e-80	mrcB	3728886	3731366	-	2481	protein_coding	bifunctional glycosyl transferase/transpeptidase && PF00912:Transglycosylase|PF14814:Bifunctional transglycosylase second domain|PF00905:Penicillin binding protein transpeptidase domain|PF14812:Transmembrane domain of transglycosylase PBP1 at N-terminal	-	9574	10250	9883	8124	2309	3847	3868	3457	98.8626	104.536	104.787	97.0617	39.6834	56.6061	52.1991	57.5723
DN756_RS16150	110692	113885	119253	86840.4	107668	44930.5	26412.5	32291	34253.3	34471.8	1.64314	2.47e-16	1.32e-15	cyoB	3471287	3473278	+	1992	protein_coding	cytochrome o ubiquinol oxidase subunit I && PF00115:Cytochrome C and Quinol oxidase polypeptide I	-	107583	115499	119974	74709	32145	33012	42365	35923	1383.63	1467.1	1584.32	1111.7	688.074	604.993	712.067	745.117
DN756_RS09460	4937.68	4445.98	4626.04	4141.57	4537.82	1713.64	1436.16	1274.42	1401.68	1456.47	1.64099	2.99e-33	4.05e-32	azoR	2057384	2057989	-	606	protein_coding	FMN-dependent NADH-azoreductase && PF02525:Flavodoxin-like fold	Flavodoxin_2	4799	4509	4654	3563	1226	1795	1672	1470	202.882	188.268	202.022	174.28	86.2639	108.133	92.3776	100.227
DN756_RS07935	323.074	281.017	204.762	358.014	291.717	93.6489	90.4099	80.7943	109.655	93.627	1.64084	6.08e-13	2.51e-12	DN756_RS07935	1731053	1731367	+	315	protein_coding	hypothetical protein && -	-	314	285	206	308	67	113	106	115	25.5379	22.8931	17.2029	28.9831	9.06934	13.0959	11.2667	15.0844
DN756_RS15060	5110.53	4801.94	4848.69	5491.09	5063.06	1742.99	1527.37	1663.9	1574.26	1627.13	1.63834	1.35e-56	4.68e-55	lipB	3254145	3254846	+	702	protein_coding	lipoyl(octanoyl) transferase LipB && PF03099:Biotin/lipoate A/B protein ligase family	BPL_LipA_LipB	4967	4870	4878	4724	1247	1909	2183	1651	181.269	175.534	182.789	199.47	75.7427	99.2743	104.117	97.1742
DN756_RS20355	6913.16	6395.35	7205.44	7232.34	6936.57	2349.61	1989.02	2289.68	2290.36	2229.67	1.63786	1.72e-52	5.04e-51	rep	4380404	4382425	-	2022	protein_coding	DNA helicase Rep && PF13361:UvrD-like helicase C-terminal domain|PF00580:UvrD/REP helicase N-terminal domain	UvrD-helicase	6719	6486	7249	6222	1681	2486	3004	2402	85.1312	81.1644	94.3066	91.2124	35.4485	44.8836	49.7418	49.0832
DN756_RS14110	109702	113980	119683	88565.4	107983	52342.7	29769.7	28088.2	28644.7	34711.3	1.63737	1.32e-11	4.94e-11	gyrA	3060068	3062761	-	2694	protein_coding	DNA topoisomerase (ATP-hydrolyzing) subunit A && PF00521:DNA gyrase/topoisomerase IV, subunit A|PF03989:DNA gyrase C-terminal domain, beta-propeller	-	106621	115596	120406	76193	37448	37208	36851	30041	1013.94	1085.71	1175.7	838.344	592.71	504.204	457.989	460.742
DN756_RS20610	1470.29	3848.45	1596.35	1426.24	2085.33	526.95	711.278	664.647	778.073	670.237	1.63716	1.74e-06	4.04e-06	DN756_RS20610	4430280	4431743	+	1464	protein_coding	dihydrolipoyl dehydrogenase && PF02852:Pyridine nucleotide-disulphide oxidoreductase, dimerisation domain|PF07992:Pyridine nucleotide-disulphide oxidoreductase	Pyr_redox_2	1429	3903	1606	1227	377	889	872	816	25.0067	67.4571	28.8569	24.8432	10.9802	22.1681	19.9424	23.0298
DN756_RS08245	2097.92	2069.67	2366.69	1724.97	2064.81	515.768	668.873	772.881	697.978	663.875	1.63485	1.25e-20	8.89e-20	rpmF	1798387	1798554	+	168	protein_coding	50S ribosomal protein L32 && PF01783:Ribosomal L32p protein family	-	2039	2099	2381	1484	369	836	1014	732	310.938	316.135	372.816	261.836	93.6544	181.662	202.084	180.029
DN756_RS14885	35597.8	43921.5	39446.5	29015.4	36995.3	12438.5	13740.7	10616.8	10896.8	11923.2	1.6336	6.16e-21	4.46e-20	DN756_RS14885	3219457	3221490	-	2034	protein_coding	PTS transporter subunit EIIC && PF00358:phosphoenolpyruvate-dependent sugar phosphotransferase system, EIIA 1|PF02378:Phosphotransferase system, EIIC|PF00367:phosphotransferase system, EIIB	-	34598	44544	39685	24962	8899	17174	13929	11428	435.778	554.126	513.24	363.775	186.553	308.24	229.283	232.146
DN756_RS05905	4413.97	4915.33	5625.99	4272.92	4807.05	1316.68	1552.17	1631.89	1697.27	1549.5	1.6326	9.18e-28	9.5e-27	pxpA	1278014	1278751	+	738	protein_coding	5-oxoprolinase subunit PxpA && PF03746:LamB/YcsF family	-	4290	4985	5660	3676	942	1940	2141	1780	148.925	170.914	201.746	147.647	54.4259	95.9651	97.1322	99.6563
DN756_RS00790	4540.52	5419.19	4336.78	4641.39	4734.47	1480.21	1204.93	1600.64	1851.74	1534.38	1.62564	9.26e-22	7.11e-21	glpD	199193	200707	-	1515	protein_coding	glycerol-3-phosphate dehydrogenase && PF01266:FAD dependent oxidoreductase|PF16901:C-terminal domain of alpha-glycerophosphate oxidase	DAO	4413	5496	4363	3993	1059	1506	2100	1942	74.6254	91.7918	75.7561	78.1253	29.8054	36.2894	46.4098	52.9636
DN756_RS19495	9130.43	10731.9	10970.7	7877.46	9677.62	3947.23	2755.5	3003.11	2845.31	3137.79	1.62545	5.05e-19	3.22e-18	DN756_RS19495	4203058	4203651	-	594	protein_coding	TerD family protein && PF02342:TerD domain	-	8874	10884	11037	6777	2824	3444	3940	2984	382.735	463.631	488.776	338.186	202.717	211.663	222.082	207.565
DN756_RS08200	7422.46	8152.45	8749.11	6443.08	7691.78	930.898	2725.1	2975.67	3342.09	2493.44	1.62478	2.99e-06	6.79e-06	pyrC	1789283	1790329	-	1047	protein_coding	dihydroorotase && PF01979:Amidohydrolase family	Amidohydro_1	7214	8268	8802	5543	666	3406	3904	3505	176.52	199.813	221.146	156.929	27.1231	118.759	124.844	138.319
DN756_RS18150	2628.83	2795.38	2801.07	2384.05	2652.33	749.191	775.285	939.805	983.081	861.84	1.62067	1.41e-29	1.6e-28	nadR	3919530	3920801	-	1272	protein_coding	multifunctional transcriptional regulator/nicotinamide-nucleotide adenylyltransferase/ribosylnicotinamide kinase NadR && PF13521:AAA domain|PF01381:Helix-turn-helix	HTH_3	2555	2835	2818	2051	536	969	1233	1031	51.4599	56.3944	58.2772	47.7951	17.9676	27.8102	32.4548	33.4898
DN756_RS05175	9656.2	9033.96	10496.5	8850.38	9509.27	2858.39	3028.33	3153.26	3381.19	3105.29	1.61432	3.81e-46	9.51e-45	thyA	1136332	1137126	+	795	protein_coding	thymidylate synthase && PF00303:Thymidylate synthase	-	9385	9162	10560	7614	2045	3785	4137	3546	302.435	291.604	349.415	283.89	109.683	173.807	174.229	184.295
DN756_RS18140	45559.6	51770.2	51348.6	35249.2	45981.9	21617.5	13010.2	12770.8	13222.5	15155.3	1.60137	3.94e-12	1.53e-11	ettA	3916430	3918097	+	1668	protein_coding	energy-dependent translational throttle protein EttA && PF12848:ABC transporter|PF00005:ABC transporter	ABC_tran	44280	52504	51659	30325	15466	16261	16755	13867	680.107	796.464	814.695	538.902	395.36	355.893	336.319	343.501
DN756_RS18745	40085.8	41057.1	44301.2	34213.6	39914.4	14050.1	12744.6	12569.6	13295.9	13165.1	1.6003	2.84e-40	5.31e-39	nusA	4048603	4050090	-	1488	protein_coding	transcription termination/antitermination protein NusA && PF14520:Helix-hairpin-helix domain|PF08529:NusA N-terminal domain|PF13184:NusA-like KH domain	-	38960	41639	44569	29434	10052	15929	16491	13944	670.782	708.056	787.907	586.342	288.045	390.799	371.063	387.191
DN756_RS04965	359.085	362.857	503.954	355.689	395.396	90.8534	113.612	204.272	110.608	129.837	1.59913	1.47e-08	4.23e-08	yapM	1093761	1095947	-	2187	protein_coding	autotransporter YapM && PF03797:Autotransporter beta-domain	-	349	368	507	306	65	142	268	116	4.08829	4.25764	6.09824	4.14741	1.26729	2.37032	4.10288	2.19154
DN756_RS17580	68097.6	77339.8	74376.4	54992.3	68701.5	12363.1	21491.9	27825.2	29036.6	22679.2	1.59892	5.9e-09	1.75e-08	ftsZ	3783773	3784924	-	1152	protein_coding	cell division protein FtsZ && PF00091:Tubulin/FtsZ family, GTPase domain|PF12327:FtsZ family, C-terminal domain	Tubulin	66185	78436	74826	47310	8845	26862	36506	30452	1471.88	1722.79	1708.62	1217.32	327.383	851.243	1061	1092.21
DN756_RS21135	10173.7	10235.9	10188.4	9581.51	10044.9	1956.84	2762.7	3955.87	4597.88	3318.32	1.59762	8.9e-10	2.84e-09	recG	4533911	4535992	+	2082	protein_coding	ATP-dependent DNA helicase RecG && PF00270:DEAD/DEAH box helicase|PF01336:OB-fold nucleic acid binding domain|PF00271:Helicase conserved C-terminal domain	DEAD	9888	10381	10250	8243	1400	3453	5190	4822	121.673	126.162	129.505	117.357	28.672	60.5458	83.4622	95.6946
DN756_RS08995	23894.1	23192.3	26641	21751.7	23869.7	6222.76	7596.83	8786	8941.17	7886.69	1.59749	9.64e-24	8.19e-23	arnT	1964121	1965785	+	1665	protein_coding	lipid IV(A) 4-amino-4-deoxy-L-arabinosyltransferase && PF02366:Dolichyl-phosphate-mannose-protein mannosyltransferase	-	23223	23521	26802	18713	4452	9495	11527	9377	357.33	357.447	423.446	333.146	114.012	208.185	231.796	232.697
DN756_RS18000	15190.6	12501.8	15564.9	14787.8	14511.3	5767.1	4584.5	4411.67	4431.01	4798.57	1.5969	9.79e-28	1.01e-26	rpsT	3882776	3883039	+	264	protein_coding	30S ribosomal protein S20 && PF01649:Ribosomal protein S20	-	14764	12679	15659	12722	4126	5730	5788	4647	1432.73	1215.21	1560.29	1428.42	666.402	792.353	734.053	727.294
DN756_RS04250	4019.9	3051.75	3739.39	4612.33	3855.84	1354.41	1366.55	1130.36	1253.88	1276.3	1.59536	3.26e-22	2.57e-21	trmB	938162	938881	+	720	protein_coding	tRNA (guanosine(46)-N7)-methyltransferase TrmB && PF02390:Putative methyltransferase	-	3907	3095	3762	3968	969	1708	1483	1315	139.02	108.767	137.446	163.359	57.3855	86.6011	68.9623	75.4631
DN756_RS17135	9027.54	8397.97	9582.08	9521.07	9132.16	3172.88	3081.14	2892.59	2946.38	3023.25	1.59519	1.81e-62	7.61e-61	truD	3688235	3689284	-	1050	protein_coding	tRNA pseudouridine(13) synthase TruD && PF01142:tRNA pseudouridine synthase D (TruD)	-	8774	8517	9640	8191	2270	3851	3795	3090	214.079	205.243	241.509	231.234	92.1823	133.891	121.011	121.593
DN756_RS17415	11563.8	11611.4	13696.2	10136	11751.8	6137.5	3152.34	3002.35	3278.21	3892.6	1.59456	9.26e-10	2.95e-09	speE	3750033	3750923	+	891	protein_coding	polyamine aminopropyltransferase && PF01564:Spermine/spermidine synthase	-	11239	11776	13779	8720	4391	3940	3939	3438	323.158	334.418	406.804	290.097	210.134	161.431	148.017	159.43
DN756_RS12845	1168.83	1152.66	1088.42	1476.23	1221.53	306.106	410.445	428.362	471.993	404.227	1.59199	6.08e-18	3.6e-17	DN756_RS12845	2772773	2776195	-	3423	protein_coding	type VI secretion system membrane subunit && PF06744:Type VI secretion protein IcmF C-terminal|PF06761:Intracellular multiplication and human macrophage-killing	-	1136	1169	1095	1270	219	513	562	495	8.50231	8.64127	8.41496	10.9977	2.72803	5.47115	5.49709	5.97502
DN756_RS10295	4228.77	5725.84	4554.47	3077.99	4396.77	2043.5	1409.75	1168.47	1232.9	1463.66	1.5878	4.7e-10	1.54e-09	DN756_RS10295	2245024	2245575	-	552	protein_coding	NAD(P)H nitroreductase && PF00881:Nitroreductase family	Nitroreductase	4110	5807	4582	2648	1462	1762	1533	1293	190.752	266.185	218.354	142.195	112.933	116.529	92.9836	96.7833
DN756_RS04590	22393.9	18709.8	23579.5	20953.1	21409.1	9918.4	7182.38	5773.74	5649.61	7131.03	1.58628	1.07e-13	4.68e-13	prfB	1012427	1013525	+	1099	protein_coding	- && PF03462:PCRF domain|PF00472:RF-1 domain	-	21765	18975	23722	18026	7096	8977	7575	5925	507.372	436.872	567.804	486.191	275.313	298.196	230.775	222.757
DN756_RS18865	1937.41	1749.21	1647.04	2678.13	2002.95	525.552	764.083	714.191	667.465	667.823	1.58272	4.54e-14	2.06e-13	DN756_RS18865	4068481	4069704	-	1224	protein_coding	site-specific integrase && PF00589:Phage integrase family|PF13356:Domain of unknown function (DUF4102)	Phage_integrase	1883	1774	1657	2304	376	955	937	700	39.4125	36.6726	35.6112	55.7964	13.0984	28.4833	25.6307	23.6297
DN756_RS19485	5756.68	6702.99	6829.71	4591.41	5970.2	1782.12	1868.2	2154.77	2167.35	1993.11	1.58251	2.73e-20	1.9e-19	DN756_RS19485	4201386	4201841	-	456	protein_coding	tellurite resistance TerB family protein && PF05099:Tellurite resistance protein TerB	-	5595	6798	6871	3950	1275	2335	2827	2273	314.341	377.213	396.369	256.766	119.222	186.935	207.57	205.957
DN756_RS05170	7887.52	7676.2	8399.23	7049.85	7753.2	3994.75	2133.83	2075.5	2197.87	2600.49	1.57678	5.99e-11	2.1e-10	lgt	1135453	1136325	+	873	protein_coding	prolipoprotein diacylglyceryl transferase && PF01790:Prolipoprotein diacylglyceryl transferase	LGT	7666	7785	8450	6065	2858	2667	2723	2305	224.968	225.639	254.617	205.931	139.592	111.526	104.433	109.093
DN756_RS00340	151.248	153.82	102.381	208.066	153.879	36.3414	60.8066	56.4036	50.5366	51.022	1.57641	2.21e-08	6.25e-08	DN756_RS00340	72389	73159	-	771	protein_coding	hypothetical protein && -	-	147	156	103	179	26	76	74	53	4.88459	5.11965	3.51421	6.88182	1.4379	3.59855	3.21352	2.84029
DN756_RS09120	1751.18	1119.14	1150.05	2695.56	1678.98	252.992	677.674	650.165	669.372	562.551	1.57597	3.36e-05	6.81e-05	DN756_RS09120	1991712	1991788	-	77	protein_coding	tRNA-Val && -	-	1702	1135	1157	2319	181	847	853	702	566.284	372.971	395.264	892.719	100.23	401.569	370.904	376.693
DN756_RS13515	1416.79	1199.99	1353.82	1766.82	1434.35	192.889	485.653	568.609	676.047	480.799	1.57481	3.97e-06	8.93e-06	rlmC	2931090	2932220	-	1131	protein_coding	23S rRNA (uracil(747)-C(5))-methyltransferase RlmC && PF05958:tRNA (Uracil-5-)-methyltransferase	-	1377	1217	1362	1520	138	607	746	709	31.1915	27.2269	31.6781	39.8369	5.20269	19.5927	22.0841	25.9015
DN756_RS16215	3420.05	3189.79	3506.8	2878.06	3248.68	1035.73	1118.52	1123.5	1085.11	1090.71	1.57389	2.26e-45	5.27e-44	pgpA	3484478	3484963	-	486	protein_coding	phosphatidylglycerophosphatase A && PF04608:Phosphatidylglycerophosphatase A	-	3324	3235	3528	2476	741	1398	1474	1138	175.223	168.426	190.958	151.015	65.0119	105.012	101.546	96.7491
DN756_RS02015	820.031	1069.84	1058.6	870.624	954.773	212.457	284.831	409.307	373.78	320.094	1.57294	1.35e-11	5.03e-11	tssK	426994	428340	+	1347	protein_coding	type VI secretion system baseplate subunit TssK && PF05936:Bacterial Type VI secretion, VC_A0110, EvfL, ImpJ, VasE	-	797	1085	1065	749	152	356	537	392	15.1585	20.3813	20.7983	16.4823	4.81157	9.64829	13.3478	12.0243
DN756_RS06230	46495.9	45281.2	49648.9	38527.1	44988.3	22970.5	11722.9	12728.9	13110.9	15133.3	1.57195	7.83e-11	2.72e-10	ndk	1346596	1347024	+	429	protein_coding	nucleoside-diphosphate kinase && PF00334:Nucleoside diphosphate kinase	NDK	45190	45923	49949	33145	16434	14652	16700	13750	2698.67	2708.59	3062.77	2290.16	1633.42	1246.83	1303.35	1324.3
DN756_RS00190	76099.3	89157.3	81152.4	70131.2	79135	31786.1	25105.9	25195.6	24428.3	26629	1.57139	2.21e-27	2.24e-26	sodA	38139	38762	-	624	protein_coding	superoxide dismutase [Mn] && PF00081:Iron/manganese superoxide dismutases, alpha-hairpin domain|PF02777:Iron/manganese superoxide dismutases, C-terminal domain	-	73962	90421	81643	60334	22741	31379	33056	25619	3036.61	3666.53	3441.75	2866.04	1553.95	1835.79	1773.65	1696.36
DN756_RS02345	2609.28	2742.13	2842.81	2165.52	2589.94	770.157	880.896	878.828	955.428	871.328	1.57069	6.72e-29	7.36e-28	panF	495604	497058	-	1455	protein_coding	sodium/panthothenate symporter && PF00474:Sodium:solute symporter family	-	2536	2781	2860	1863	551	1101	1153	1002	44.6531	48.3624	51.7068	37.9537	16.1473	27.6244	26.532	28.4542
DN756_RS08255	9756	8800.27	10686.4	8635.34	9469.5	2412.51	3284.36	3534.37	3517.54	3187.19	1.57047	9.82e-21	7.01e-20	DN756_RS08255	1799629	1800579	+	951	protein_coding	ketoacyl-ACP synthase III && PF08541:3-Oxoacyl-[acyl-carrier-protein (ACP)] synthase III C terminal|PF08545:3-Oxoacyl-[acyl-carrier-protein (ACP)] synthase III	-	9482	8925	10751	7429	1726	4105	4637	3689	255.438	237.464	297.381	231.555	77.3876	157.58	163.252	160.276
DN756_RS00365	614.252	776.001	638.142	504.474	633.217	143.968	251.227	239.334	215.496	212.506	1.56918	2.77e-12	1.09e-11	DN756_RS00365	77599	78606	-	1008	protein_coding	iron chelate uptake ABC transporter family permease subunit && PF01032:FecCD transport family	-	597	787	642	434	103	314	314	226	15.1733	19.7553	16.754	12.7624	4.357	11.372	10.4297	9.2638
DN756_RS21410	17009.7	16874.8	18233.8	16153.6	17068	5145.1	5627.01	6006.98	6291.33	5767.61	1.56499	3.9e-46	9.68e-45	glmU	4591985	4593355	+	1371	protein_coding	bifunctional UDP-N-acetylglucosamine diphosphorylase/glucosamine-1-phosphate N-acetyltransferase GlmU && PF00132:Bacterial transferase hexapeptide (six repeats)|PF12804:MobA-like NTP transferase domain	Hexapep	16532	17114	18344	13897	3681	7033	7881	6598	308.925	315.852	351.967	300.461	114.483	187.271	192.463	198.846
DN756_RS00405	2710.11	3748.87	3629.06	2485.17	3143.3	1639.55	880.896	851.389	887.728	1064.89	1.56312	5.99e-09	1.78e-08	hutH	86579	88111	+	1533	protein_coding	histidine ammonia-lyase && PF00221:Aromatic amino acid lyase	-	2634	3802	3651	2138	1173	1101	1117	931	44.0189	62.7538	62.6491	41.34	32.6262	26.2188	24.3957	25.0928
DN756_RS00620	35648.2	35955.4	33651.6	35786.3	35260.4	10420.2	12319.7	12661.1	12663.7	12016.2	1.55287	3.62e-47	9.42e-46	gdhA	143440	144783	-	1344	protein_coding	NADP-specific glutamate dehydrogenase && PF02812:Glu/Leu/Phe/Val dehydrogenase, dimerisation domain|PF00208:Glutamate/Leucine/Phenylalanine/Valine dehydrogenase	-	34647	36465	33855	30787	7455	15398	16611	13281	660.438	686.51	662.626	679.005	236.515	418.247	413.809	408.294
DN756_RS05415	10055.4	9561.48	11848.4	8758.55	10056	1730.41	4001.24	3940.63	4081.07	3438.34	1.54789	2.71e-08	7.61e-08	fabZ	1186970	1187500	+	531	protein_coding	3-hydroxyacyl-ACP dehydratase FabZ && PF07977:FabA-like domain	-	9773	9697	11920	7535	1238	5001	5170	4280	471.519	462.075	590.509	420.624	99.4117	343.819	325.986	333.035
DN756_RS14620	32834.2	40282.1	32812.6	27134.6	33265.9	14087.9	11676.5	10067.3	9708.75	11385.1	1.54702	1.19e-16	6.46e-16	gpmA	3171833	3172585	+	753	protein_coding	2%2C3-diphosphoglycerate-dependent phosphoglycerate mutase && PF00300:Histidine phosphatase superfamily (branch 1)	-	31912	40853	33011	23344	10079	14594	13208	10182	1085.74	1372.77	1153.21	918.936	570.734	707.534	587.28	558.701
DN756_RS03265	248.993	307.64	288.257	237.126	270.504	81.0692	94.4103	99.8495	93.4451	92.1935	1.54596	3.41e-19	2.19e-18	DN756_RS03265	687465	687986	+	522	protein_coding	hypothetical protein && -	-	242	312	290	204	58	118	131	98	11.8771	15.1236	14.6141	11.5842	4.73771	8.25238	8.40241	7.75705
DN756_RS13250	323832	308150	354764	260739	311871	123481	101281	101985	101294	107010	1.54322	2.8e-26	2.69e-25	rpsA	2862050	2863723	-	1674	protein_coding	30S ribosomal protein S1 && PF00575:S1 RNA binding domain	S1	314737	312518	356909	224314	88343	126587	133802	106232	4816.79	4723.78	5608.5	3971.97	2250.24	2760.59	2676.15	2622.05
DN756_RS19875	7039.71	6750.32	6945.02	4355.45	6272.62	1968.02	2245.85	2264.53	2130.17	2152.14	1.54311	9.24e-17	5.09e-16	DN756_RS19875	4279859	4281670	-	1812	protein_coding	carbon starvation protein A && PF13722:5TM C-terminal transporter carbon starvation CstA|PF02554:Carbon starvation protein CstA	-	6842	6846	6987	3747	1408	2807	2971	2234	96.7365	95.598	101.433	61.2957	33.1326	56.5525	54.8969	50.9408
DN756_RS03505	4566.25	6409.16	4397.42	3627.79	4750.15	3463.61	1354.55	826.998	881.054	1631.55	1.54248	0.00043588	0.000783481	exbD	737509	737940	+	432	protein_coding	TonB system transport protein ExbD && PF02472:Biopolymer transport protein ExbD/TolR	-	4438	6500	4424	3121	2478	1693	1085	924	263.19	380.715	269.387	214.148	244.584	143.068	84.0909	88.375
DN756_RS16475	13574.2	14093.2	14247.9	11333.2	13312.1	4559.44	4150.05	4727.99	4890.61	4582.02	1.53876	1.45e-34	2.04e-33	DN756_RS16475	3541338	3542138	-	801	protein_coding	Na(+)-translocating NADH-quinone reductase subunit C && PF04205:FMN-binding domain	-	13193	14293	14334	9750	3262	5187	6203	5129	421.965	451.503	470.739	360.809	173.645	236.402	259.282	264.57
DN756_RS20925	22610	22439	24199.7	17038.2	21571.7	8717.73	7121.58	6998.61	6876.8	7428.68	1.53817	1.29e-21	9.8e-21	secB	4495960	4496436	-	477	protein_coding	protein-export chaperone SecB && PF02556:Preprotein translocase subunit SecB	-	21975	22757	24346	14658	6237	8901	9182	7212	1180.26	1207.17	1342.62	910.88	557.53	681.222	644.499	624.71
DN756_RS18440	1273.77	1381.42	1359.78	1420.43	1358.85	332.663	415.245	575.469	547.321	467.675	1.5357	7.78e-15	3.71e-14	DN756_RS18440	3981703	3984930	+	3228	protein_coding	type I restriction endonuclease subunit R && PF12008:Type I restriction and modification enzyme - subunit R C terminal|PF04851:Type III restriction enzyme, res subunit|PF04313:Type I restriction enzyme R protein N terminus (HSDR_N)	-	1238	1401	1368	1222	238	519	755	574	9.82545	10.9818	11.148	11.2213	3.1438	5.86951	7.83099	7.34716
DN756_RS03335	4999.41	4481.48	4288.08	5625.93	4848.72	2472.61	1362.55	1557.96	1307.28	1675.1	1.53434	7.55e-11	2.63e-10	DN756_RS03335	700711	701331	-	621	protein_coding	SH3 domain-containing protein && PF08239:Bacterial SH3 domain	SH3_3	4859	4545	4314	4840	1769	1703	2044	1371	200.457	185.188	182.74	231.025	121.464	100.113	110.203	91.2193
DN756_RS02025	1527.91	1610.18	1546.65	1373.94	1514.67	373.198	474.452	568.609	673.186	522.361	1.53372	1.49e-14	7.05e-14	tssH	429118	431721	+	2604	protein_coding	type VI secretion system ATPase TssH && PF07724:AAA domain (Cdc48 subfamily)|PF00004:ATPase family associated with various cellular activities (AAA)|PF10431:C-terminal, D2-small domain, of ClpB protein	AAA	1485	1633	1556	1182	267	593	746	706	14.61	15.8677	15.7186	13.4549	4.37201	8.31346	9.59182	11.2022
DN756_RS07335	277.802	199.177	244.522	331.279	263.195	44.7278	77.6085	128.051	110.608	90.249	1.53301	2.12e-06	4.89e-06	DN756_RS07335	1591492	1592058	+	567	protein_coding	DsbE family thiol:disulfide interchange protein && PF08534:Redoxin	-	270	202	246	285	32	97	168	116	12.1996	9.01443	11.4129	14.8993	2.40646	6.24535	9.9204	8.4531
DN756_RS01910	8031.57	8986.63	9376.32	7618.25	8503.19	2887.74	2941.92	2902.5	3056.99	2947.29	1.52863	2.9e-43	5.97e-42	metH	397808	401503	+	3696	protein_coding	methionine synthase && PF02310:B12 binding domain|PF00809:Pterin binding enzyme|PF02965:Vitamin B12 dependent methionine synthase, activation domain|PF02607:B12 binding domain|PF02574:Homocysteine S-methyltransferase	B12-binding	7806	9114	9433	6554	2066	3677	3808	3206	54.1081	62.3946	67.1371	52.5629	23.8347	36.3186	34.4959	35.8404
DN756_RS02635	4388.25	4129.47	4116.12	4189.22	4205.76	2103.61	1408.95	1267.56	1057.46	1459.39	1.52818	4.54e-12	1.74e-11	mlaE	564168	564950	+	783	protein_coding	lipid asymmetry maintenance ABC transporter permease subunit MlaE && PF02405:Permease MlaE	-	4265	4188	4141	3604	1505	1761	1663	1109	139.548	135.337	139.12	136.436	81.957	82.1042	71.1105	58.5209
DN756_RS09545	17565.3	17025.7	18391.8	16868.5	17462.8	6867.12	5572.61	5821	6021.49	6070.55	1.5248	1.4e-44	3.11e-43	DN756_RS09545	2077245	2078198	-	954	protein_coding	DUF1471 domain-containing protein && PF07338:Protein of unknown function (DUF1471)	-	17072	17267	18503	14512	4913	6965	7637	6315	458.46	457.972	510.198	450.904	219.589	266.527	268.026	273.506
DN756_RS07775	3193.7	2822.99	2737.45	3071.01	2956.29	626.19	985.708	1163.89	1331.12	1026.73	1.52444	7.09e-11	2.47e-10	menE	1689557	1690972	+	1416	protein_coding	o-succinylbenzoate--CoA ligase && PF00501:AMP-binding enzyme	AMP-binding	3104	2863	2754	2642	448	1232	1527	1396	56.1596	51.1597	51.1618	55.3063	13.4904	31.7626	36.106	40.7346
DN756_RS06100	1211.01	1427.76	1377.67	1027.55	1261	436.096	366.44	475.619	476.761	438.729	1.52373	1.06e-19	7.06e-19	hmpA	1320436	1321626	-	1191	protein_coding	NO-inducible flavohemoprotein && PF00042:Globin|PF00970:Oxidoreductase FAD-binding domain|PF00175:Oxidoreductase NAD-binding domain	NAD_binding_1	1177	1448	1386	884	312	458	624	500	25.318	30.7629	30.6123	22.0011	11.17	14.0385	17.5419	17.346
DN756_RS02415	10002.9	10292.1	9801.75	10834.6	10232.8	3497.16	3326.76	3738.64	3741.62	3576.04	1.51664	9.9e-59	3.58e-57	yhdP	511930	515853	+	3924	protein_coding	AsmA2 domain-containing protein YhdP && PF13502:AsmA-like C-terminal region|PF13116:Protein of unknown function	-	9722	10438	9861	9321	2502	4158	4905	3924	63.4734	67.3067	66.1054	70.4106	27.1875	38.6833	41.8517	41.3182
DN756_RS01820	52289.6	53986.8	54934.9	41129.7	50585.3	15695.3	16744.2	18906.6	19454.7	17700.2	1.51491	1.4e-24	1.25e-23	hupA	379478	379753	+	276	protein_coding	DNA-binding protein HU-alpha && PF00216:Bacterial DNA-binding protein	-	50821	54752	55267	35384	11229	20928	24805	20403	4717.37	5019.51	5267.47	3800.17	1734.78	2768.13	3009.08	3054.4
DN756_RS09225	64607.5	64144.8	69577.4	54854	63295.9	42364.2	14564	15254.1	16427.3	22152.4	1.51472	1.49e-05	3.15e-05	DN756_RS09225	2007835	2008302	-	468	protein_coding	glycine zipper 2TM domain-containing protein && PF05433:Glycine zipper 2TM domain	-	62793	65054	69998	47191	30309	18203	20013	17228	3437.41	3517.21	3934.46	2988.95	2761.45	1419.92	1431.76	1521
DN756_RS10075	5455.21	5952.63	6168.71	4217.12	5448.42	1654.93	2087.43	1904	1981.42	1906.94	1.51415	4.88e-20	3.34e-19	trpB	2202979	2204169	+	1191	protein_coding	tryptophan synthase subunit beta && PF00291:Pyridoxal-phosphate dependent enzyme	PALP	5302	6037	6206	3628	1184	2609	2498	2078	114.049	128.257	137.071	90.2943	42.3888	79.9706	70.2237	72.09
DN756_RS18665	3338.77	3583.21	4401.39	3028	3587.85	615.008	1573.77	1420.76	1418.84	1257.09	1.51205	2.16e-07	5.53e-07	DN756_RS18665	4029015	4029893	+	879	protein_coding	U32 family peptidase && PF01136:Peptidase family U32	-	3245	3634	4428	2605	440	1967	1864	1488	94.5782	104.608	132.515	87.8463	21.344	81.6927	71.0003	69.9448
DN756_RS16860	1237.76	844.037	813.085	1754.03	1162.23	290.731	440.848	443.606	452.923	407.027	1.51164	1.58e-07	4.13e-07	DN756_RS16860	3623645	3623737	-	93	protein_coding	tRNA-Ser && -	-	1203	856	818	1509	208	551	582	475	331.397	232.895	231.374	480.962	95.3656	216.29	209.529	211.034
DN756_RS13640	2623.69	3107.95	2278.23	2062.07	2517.98	792.521	913.7	892.548	934.451	883.305	1.51066	1.18e-19	7.82e-19	DN756_RS13640	2958292	2959374	-	1083	protein_coding	iron ABC transporter permease && PF01032:FecCD transport family	-	2550	3152	2292	1774	567	1142	1171	980	60.3222	73.6424	55.6713	48.5546	22.3237	38.4951	36.2019	37.3886
DN756_RS05985	23039.1	21330.7	23753.4	22474.7	22649.4	8139.07	7599.23	7866.01	8199.33	7950.91	1.51041	2.61e-71	1.47e-69	lepA	1293229	1295028	+	1800	protein_coding	elongation factor 4 && PF00009:Elongation factor Tu GTP binding domain|PF06421:GTP-binding protein LepA C-terminus|PF00679:Elongation factor G C-terminus|PF03144:Elongation factor Tu domain 2	GTP_EFTU	22392	21633	23897	19335	5823	9498	10320	8599	318.703	304.098	349.233	318.403	137.938	192.632	191.96	197.386
DN756_RS05430	3123.73	2773.69	2765.28	2907.12	2892.45	394.164	1014.51	1257.65	1393.09	1014.85	1.50999	7.57e-06	1.66e-05	rnhB	1189477	1190073	+	597	protein_coding	ribonuclease HII && PF01351:Ribonuclease HII	-	3036	2813	2782	2501	282	1268	1650	1461	130.285	119.224	122.582	124.178	20.1412	77.5377	92.5364	101.115
DN756_RS06265	27866.6	27316.8	31175.5	25059.8	27854.7	10986.3	9391.43	9444.55	9313.04	9783.82	1.50964	2.12e-35	3.08e-34	bamB	1353856	1355037	+	1182	protein_coding	outer membrane protein assembly factor BamB && PF13360:PQQ-like domain	-	27084	27704	31364	21559	7860	11738	12391	9767	587.031	593.055	698.006	540.65	283.541	362.531	350.988	341.417
DN756_RS11725	1723.4	1685.12	1638.1	1359.99	1601.65	355.027	484.053	678.367	734.211	562.915	1.50667	6.72e-10	2.17e-09	tcyL	2535624	2536286	-	663	protein_coding	cystine ABC transporter permease && PF00528:Binding-protein-dependent transport system inner membrane component	BPD_transp_1	1675	1709	1648	1170	254	605	890	770	64.7242	65.2227	65.3866	52.3091	16.3355	33.3127	44.9448	47.9864
DN756_RS20800	8700.35	10638.2	9547.29	7918.15	9201	2924.08	3280.36	3241.68	3529.94	3244.01	1.5038	1.75e-27	1.79e-26	glpK	4471867	4473390	+	1524	protein_coding	glycerol kinase GlpK && PF02782:FGGY family of carbohydrate kinases, C-terminal domain|PF00370:FGGY family of carbohydrate kinases, N-terminal domain	FGGY_N	8456	10789	9605	6812	2092	4100	4253	3702	142.15	179.129	165.79	132.493	58.5313	98.2125	93.4358	100.367
DN756_RS20945	6970.78	5532.58	5731.35	10268.5	7125.8	3383.94	2265.85	2099.13	2308.48	2514.35	1.50326	4.61e-09	1.38e-08	envC	4499279	4500649	+	1371	protein_coding	murein hydrolase activator EnvC && PF01551:Peptidase family M23	Peptidase_M23	6775	5611	5766	8834	2421	2832	2754	2421	126.601	103.555	110.632	190.996	75.2954	75.4091	67.2558	72.9623
DN756_RS02045	1865.39	1812.31	1626.17	1521.56	1706.36	420.721	633.669	662.361	688.442	601.298	1.50212	1.59e-15	7.98e-15	tssM	434624	438157	+	3534	protein_coding	type VI secretion system membrane subunit TssM && PF14331:ImcF-related N-terminal domain|PF06744:Type VI secretion protein IcmF C-terminal|PF06761:Intracellular multiplication and human macrophage-killing	-	1813	1838	1636	1309	301	792	869	722	13.1431	13.1598	12.1776	10.9794	3.63171	8.18138	8.23297	8.44135
DN756_RS07795	2264.6	2027.27	2645.01	2363.12	2325	522.757	927.301	930.659	908.706	822.356	1.49741	4.57e-12	1.76e-11	rlmF	1692972	1693937	+	966	protein_coding	23S rRNA (adenine(1618)-N(6))-methyltransferase RlmF && PF05971:Protein of unknown function (DUF890)	-	2201	2056	2661	2033	374	1159	1221	953	58.3725	53.8538	72.4624	62.3828	16.5084	43.8	42.3196	40.7621
DN756_RS16265	4573.45	4146.23	4538.56	4594.9	4463.28	1432.69	1631.38	1666.19	1593.33	1580.9	1.49604	2.47e-49	6.73e-48	yajC	3493446	3493781	-	336	protein_coding	preprotein translocase subunit YajC && PF02699:Preprotein translocase subunit	-	4445	4205	4566	3953	1025	2039	2186	1671	338.921	316.663	357.472	348.732	130.076	221.537	217.828	205.484
DN756_RS08780	6062.26	5514.83	6745.22	5528.29	5962.65	1091.64	2030.62	2735.57	2604.07	2115.47	1.49438	7.82e-08	2.08e-07	DN756_RS08780	1923677	1925068	-	1392	protein_coding	L-cystine transporter && PF00375:Sodium:dicarboxylate symporter family	SDF	5892	5593	6786	4756	781	2538	3589	2731	108.44	101.666	128.239	101.276	23.9234	66.5611	86.3251	81.0632
DN756_RS16230	12316.9	10561.3	12324.5	11591.3	11698.5	3455.23	4922.94	4042	4209.8	4157.49	1.49212	1.51e-24	1.34e-23	ribE	3486623	3487093	-	471	protein_coding	6%2C7-dimethyl-8-ribityllumazine synthase && PF00885:6,7-dimethyl-8-ribityllumazine synthase	-	11971	10711	12399	9972	2472	6153	5303	4415	651.141	575.412	692.486	627.576	223.789	476.907	376.967	387.303
DN756_RS04500	14438.5	16473.5	17144.4	10411.5	14617	1021.75	4451.69	7712.04	7605.29	5197.69	1.49157	0.00229006	0.00376467	gcvH	991999	992385	+	387	protein_coding	glycine cleavage system protein GcvH && PF01597:Glycine cleavage H-protein	-	14033	16707	17248	8957	731	5564	10118	7976	928.977	1092.34	1172.39	686.051	80.5411	524.861	875.36	851.56
DN756_RS02035	294.265	385.536	361.813	303.382	336.249	64.2963	124.814	140.247	145.889	118.811	1.49076	1.17e-08	3.41e-08	tagO	432512	433198	+	687	protein_coding	type VI secretion system-associated protein TagO && PF11319:Type VI secretion system VasI, EvfG, VC_A0118	-	286	391	364	261	46	156	184	153	10.6653	14.4009	13.9377	11.2613	2.85504	8.28964	8.96735	9.20186
DN756_RS07450	10000.9	9951.95	12017.4	8806.21	10194.1	4845.98	3059.53	3231.01	3378.33	3628.71	1.49075	2.04e-14	9.58e-14	pdxB	1617427	1618554	+	1128	protein_coding	4-phosphoerythronate dehydrogenase PdxB && PF02826:D-isomer specific 2-hydroxyacid dehydrogenase, NAD binding domain|PF00389:D-isomer specific 2-hydroxyacid dehydrogenase, catalytic domain|PF11890:Domain of unknown function (DUF3410)	2-Hacid_dh_C	9720	10093	12090	7576	3467	3824	4239	3543	220.761	226.402	281.944	199.084	131.056	123.759	125.822	129.779
DN756_RS04495	28581.7	32190.7	32654.6	20798.5	28556.4	1393.55	11010.8	14311.3	13930.9	10161.6	1.49062	0.00478672	0.00755818	gcvT	990833	991930	+	1098	protein_coding	glycine cleavage system aminomethyltransferase GcvT && PF01571:Aminomethyltransferase folate-binding domain|PF08669:Glycine cleavage T-protein C-terminal barrel domain	GCV_T	27779	32647	32852	17893	997	13762	18776	14610	648.156	752.334	787.054	483.043	38.7172	457.559	572.537	549.78
DN756_RS18975	5526.21	5416.23	6134.91	5803.77	5720.28	2380.36	1991.42	1887.23	1890.83	2037.46	1.49038	5.14e-33	6.87e-32	DN756_RS18975	4091217	4093187	+	1971	protein_coding	bifunctional 2'%2C3'-cyclic-nucleotide 2'-phosphodiesterase/3'-nucleotidase && PF02872:5'-nucleotidase, C-terminal domain|PF00149:Calcineurin-like phosphoesterase	Metallophos	5371	5493	6172	4993	1703	2489	2476	1983	69.8126	70.5169	82.3729	75.0896	36.8417	46.1006	42.0598	41.5697
DN756_RS13880	400.241	329.332	333.981	574.217	409.443	128.593	154.417	150.155	149.703	145.717	1.48608	4.71e-11	1.67e-10	DN756_RS13880	3016008	3016391	+	384	protein_coding	DUF927 domain-containing protein && -	-	389	334	336	494	92	193	197	157	25.9528	22.0082	23.0172	38.133	10.2157	18.3482	17.1766	16.8931
DN756_RS14255	1679.16	1322.26	1565.54	1934.2	1625.29	177.514	711.278	688.276	746.607	580.919	1.48261	0.000125927	0.000240188	DN756_RS14255	3098318	3098791	-	474	protein_coding	DUF1456 family protein && PF07308:Protein of unknown function (DUF1456)	-	1632	1341	1575	1664	127	889	903	783	88.2078	71.5847	87.4072	104.059	11.4245	68.4686	63.7841	68.2534
DN756_RS00360	685.245	688.245	604.347	502.149	619.997	116.013	229.625	253.816	287.01	221.616	1.47919	7.88e-08	2.1e-07	DN756_RS00360	76844	77602	-	759	protein_coding	ABC transporter ATP-binding protein && PF00005:ABC transporter	ABC_tran	666	698	608	432	83	287	333	301	22.4801	23.2693	21.0721	16.8712	4.66281	13.8041	14.6895	16.3857
DN756_RS02550	14426.2	13071.7	14612.7	11436.7	13386.8	5065.43	4732.52	4776.77	4663.67	4809.6	1.47701	1.91e-34	2.65e-33	ridA	551753	552139	-	387	protein_coding	2-iminobutanoate/2-iminopropanoate deaminase && PF01042:Endoribonuclease L-PSP	Ribonuc_L-PSP	14021	13257	14701	9839	3624	5915	6267	4891	928.183	866.771	999.266	753.607	399.29	557.971	542.19	522.189
DN756_RS06780	2112.33	2010.5	2376.63	1779.61	2069.77	684.895	772.884	788.888	726.583	743.313	1.47625	9.69e-28	1e-26	DN756_RS06780	1476478	1476948	+	471	protein_coding	YhcH/YjgK/YiaL family protein && PF04074:Domain of unknown function (DUF386)	-	2053	2039	2391	1531	490	966	1035	762	111.669	109.538	133.538	96.3516	44.3595	74.8728	73.5737	66.846
DN756_RS06255	31810.4	26238.1	29632.9	37220.6	31225.5	10846.5	11634.9	10959.8	11463.2	11226.1	1.47582	2.6e-26	2.51e-25	hisS	1351921	1353195	+	1275	protein_coding	histidine--tRNA ligase && PF13393:Histidyl-tRNA synthetase|PF03129:Anticodon binding domain	HGTP_anticodon	30917	26610	29812	32021	7760	14542	14379	12022	621.23	528.086	615.072	744.44	259.515	416.372	377.591	389.59
DN756_RS02390	23979.5	22128.4	25277.2	22329.4	23428.6	4682.45	10009.1	9323.35	9690.64	8426.38	1.47511	2.05e-09	6.32e-09	mreB	507043	508086	+	1044	protein_coding	rod shape-determining protein MreB && PF06723:MreB/Mbl protein	-	23306	22442	25430	19210	3350	12510	12232	10163	571.917	543.915	640.753	545.421	136.822	437.446	392.284	402.219
DN756_RS17235	5115.68	5119.44	5274.12	4837.83	5086.77	1603.21	2005.02	1854.46	1855.55	1829.56	1.47411	7.07e-41	1.37e-39	mazG	3708168	3709010	-	843	protein_coding	nucleoside triphosphate pyrophosphohydrolase && PF03819:MazG nucleotide pyrophosphohydrolase domain	-	4972	5192	5306	4162	1147	2506	2433	1946	151.102	155.839	165.571	146.345	58.0159	108.523	96.6313	95.3798
DN756_RS00475	1849.96	1735.4	1994.94	1722.65	1825.74	332.663	797.687	730.96	763.771	656.27	1.474	4.07e-08	1.12e-07	dppD	105946	106926	+	981	protein_coding	dipeptide ABC transporter ATP-binding protein && PF07673:Protein of unknown function (DUF1602)|PF00005:ABC transporter|PF08352:Oligopeptide/dipeptide transporter, C-terminal region	ABC_tran	1798	1760	2007	1482	238	997	959	801	46.9555	45.3956	53.8175	44.78	10.3447	37.1017	32.7305	33.7369
DN756_RS19070	41837	38233.1	45957.2	38442.3	41117.4	8130.68	16041.8	17526.3	17577.2	14819	1.47221	5.74e-09	1.71e-08	hflK	4108814	4110076	-	1263	protein_coding	FtsH protease activity modulator HflK && PF12221:Bacterial membrane protein N terminal|PF01145:SPFH domain / Band 7 family	-	40662	38775	46235	33072	5817	20050	22994	18434	824.804	776.817	962.969	776.179	196.384	579.534	609.557	603.056
DN756_RS14315	430.079	334.262	422.446	552.131	434.73	97.8421	175.219	176.833	176.401	156.574	1.465	3.88e-09	1.17e-08	dusC	3109219	3110157	-	939	protein_coding	tRNA dihydrouridine(16) synthase DusC && PF01207:Dihydrouridine synthase (Dus)	Dus	418	339	425	475	70	219	232	185	11.4045	9.13491	11.9061	14.9945	3.17866	8.51425	8.27228	8.14043
DN756_RS06575	26343.9	27430.2	30661.6	24090.4	27131.5	14150.8	8181.69	8405.65	8634.14	9843.06	1.463	1.27e-11	4.74e-11	bamC	1431746	1432804	+	1059	protein_coding	outer membrane protein assembly factor BamC && PF06804:NlpB/DapX lipoprotein	-	25604	27819	30847	20725	10124	10226	11028	9055	619.409	664.685	766.235	580.101	407.631	352.515	348.661	353.292
DN756_RS10790	16434.6	15171	19083.6	13868.4	16139.4	8228.52	5274.98	4852.23	5088.94	5861.17	1.46165	1.07e-11	4.05e-11	ychF	2350412	2351503	+	1092	protein_coding	redox-regulated ATPase YchF && PF06071:Protein of unknown function (DUF933)|PF01926:50S ribosome-binding GTPase	-	15973	15386	19199	11931	5887	6593	6366	5337	374.739	356.511	462.489	323.861	229.87	220.409	195.185	201.937
DN756_RS06815	6909.04	8327.96	6826.73	6998.7	7265.61	602.428	1372.95	3826.29	4765.7	2641.84	1.45934	0.00406435	0.00646466	cysA	1483220	1484311	+	1092	protein_coding	sulfate/thiosulfate ABC transporter ATP-binding protein CysA && PF00005:ABC transporter	ABC_tran	6715	8446	6868	6021	431	1716	5020	4998	157.539	195.703	165.445	163.437	16.8293	57.3671	153.916	189.11
DN756_RS06990	252.08	221.856	360.819	232.476	266.808	68.4895	85.6093	119.667	112.516	96.5703	1.45818	1.21e-08	3.51e-08	DN756_RS06990	1516613	1516750	+	138	protein_coding	RtT sRNA && -	-	245	225	363	200	49	107	157	118	45.4833	41.2547	69.1947	42.9592	15.1401	28.3056	38.0911	35.33
DN756_RS03240	380.692	393.424	335.969	418.457	382.136	116.013	134.415	168.448	134.447	138.331	1.45649	1.82e-17	1.05e-16	DN756_RS03240	683868	684878	+	1011	protein_coding	hypothetical protein && -	-	370	399	338	360	83	168	221	141	9.37597	9.986	8.79449	10.5549	3.50056	6.06633	7.31887	5.76248
DN756_RS05990	11894	12351.9	12366.2	11137.9	11937.5	5149.29	3667.6	4179.96	4431.01	4356.97	1.45463	6.93e-26	6.53e-25	lepB	1295038	1296036	+	999	protein_coding	signal peptidase I && PF10502:Signal peptidase, peptidase S26|PF00717:Peptidase S24-like	Peptidase_S24	11560	12527	12441	9582	3684	4584	5484	4647	296.454	317.287	327.593	284.312	157.241	167.512	183.796	192.198
DN756_RS06560	6587	6793.71	7336.65	6116.45	6708.45	3158.9	2051.42	2253.86	2338.03	2450.55	1.45379	1.23e-17	7.12e-17	bcp	1429640	1430110	-	471	protein_coding	thioredoxin-dependent thiol peroxidase && PF00578:AhpC/TSA family	-	6402	6890	7381	5262	2260	2564	2957	2452	348.225	370.142	412.23	331.158	204.597	198.731	210.2	215.1
DN756_RS15010	4995.3	5461.59	5711.47	4228.75	5099.28	2009.96	1803.4	1848.36	1788.81	1862.63	1.45352	8.66e-27	8.51e-26	lptE	3244180	3244803	+	624	protein_coding	LPS assembly lipoprotein LptE && PF04390:Lipopolysaccharide-assembly	-	4855	5539	5746	3638	1438	2254	2425	1876	199.329	224.604	242.229	172.816	98.262	131.867	130.116	124.219
DN756_RS18705	35774.7	37822.9	42163.1	27176.5	35734.3	14458.3	13162.2	11694.6	12901.1	13054.1	1.45289	7.37e-18	4.34e-17	DN756_RS18705	4038488	4040482	-	1995	protein_coding	DEAD/DEAH family ATP-dependent RNA helicase && PF12343:Cold shock protein DEAD box A|PF03880:DbpA RNA binding domain|PF00271:Helicase conserved C-terminal domain|PF00270:DEAD/DEAH box helicase	DEAD	34770	38359	42418	23380	10344	16451	15343	13530	446.506	486.513	559.31	347.381	221.084	301.035	257.496	280.218
DN756_RS05945	13088.6	12127.1	14461.6	12308.5	12996.4	6043.85	4331.67	4042.76	4600.74	4754.76	1.45115	1.73e-18	1.07e-17	srmB	1284758	1286083	-	1326	protein_coding	ATP-dependent RNA helicase SrmB && PF00270:DEAD/DEAH box helicase|PF00271:Helicase conserved C-terminal domain	DEAD	12721	12299	14549	10589	4324	5414	5304	4825	245.778	234.691	288.625	236.71	139.044	149.054	133.925	150.347
DN756_RS08250	5733.01	4776.3	5345.68	4984.29	5209.82	672.315	1926.61	2380.38	2641.25	1905.14	1.45082	5.26e-05	0.000104833	plsX	1798588	1799622	+	1035	protein_coding	phosphate acyltransferase PlsX && PF02504:Fatty acid synthesis protein	-	5572	4844	5378	4288	481	2408	3123	2770	137.923	118.422	136.686	122.806	19.816	84.9345	101.026	110.581
DN756_RS05720	881.765	1025.47	1248.45	1057.77	1053.36	142.57	395.243	429.887	577.834	386.383	1.44464	5.71e-05	0.000113417	ureG	1245255	1245917	+	663	protein_coding	urease accessory protein UreG && PF02492:CobW/HypB/UreG, nucleotide-binding domain	-	857	1040	1256	910	102	494	564	606	33.1156	39.6908	49.8335	40.6848	6.55991	27.2008	28.4819	37.7659
DN756_RS04505	37632.9	46671.5	43783.3	28092.4	39045.1	1688.48	8434.52	23082.8	24209	14353.7	1.44368	0.0148641	0.0217986	gcvP	992597	995476	+	2880	protein_coding	aminomethyl-transferring glycine dehydrogenase && PF02347:Glycine cleavage system P-protein	-	36576	47333	44048	24168	1208	10542	30284	25389	325.364	415.855	402.327	248.744	17.8849	133.628	352.066	364.246
DN756_RS01675	2340.74	2578.45	2671.85	2106.24	2424.32	635.974	831.291	1067.09	1027.9	890.564	1.44325	3.18e-13	1.35e-12	birA	350700	351659	+	960	protein_coding	bifunctional biotin--[acetyl-CoA-carboxylase] ligase/biotin operon repressor BirA && PF03099:Biotin/lipoate A/B protein ligase family|PF02237:Biotin protein ligase C terminal domain|PF08279:HTH domain	BPL_LipA_LipB	2275	2615	2688	1812	455	1039	1400	1078	60.7121	68.924	73.6551	55.9489	20.2093	39.5105	48.827	46.3969
DN756_RS17305	1501.16	2034.17	1512.85	1176.33	1556.13	283.742	705.677	628.061	669.372	571.713	1.44275	1.89e-06	4.36e-06	fhuD	3726718	3727770	-	1053	protein_coding	Fe(3+)-hydroxamate ABC transporter substrate-binding protein FhuD && PF01497:Periplasmic binding protein	Peripla_BP_2	1459	2063	1522	1012	203	882	824	702	35.4971	49.5725	38.0217	28.4877	8.22013	30.5779	26.2	27.5454
DN756_RS05715	974.365	1275.92	1307.1	949.666	1126.76	136.979	438.448	535.072	545.414	413.978	1.44234	0.000126069	0.000240348	DN756_RS05715	1244442	1245128	+	687	protein_coding	urease accessory protein UreF && PF01730:UreF	-	947	1294	1315	817	98	548	702	572	35.315	47.6593	50.3517	35.2509	6.08248	29.12	34.2124	34.4017
DN756_RS17355	11484.5	10784.1	12555.1	11162.4	11496.5	5317.02	3849.22	3776.75	3998.12	4235.28	1.44123	7.56e-21	5.43e-20	pcnB	3737521	3739029	+	1509	protein_coding	polynucleotide adenylyltransferase PcnB && PF01743:Poly A polymerase head domain|PF12627:Probable RNA and SrmB- binding site of polymerase A|PF12626:Polymerase A arginine-rich C-terminus	-	11162	10937	12631	9603	3804	4811	4955	4193	189.504	183.391	220.188	188.635	107.489	116.39	109.94	114.809
DN756_RS12625	785.048	1112.24	712.692	596.302	801.569	322.879	312.034	264.487	283.196	295.649	1.44074	5.62e-11	1.98e-10	DN756_RS12625	2717241	2718788	-	1548	protein_coding	aspartate aminotransferase family protein && PF00282:Pyridoxal-dependent decarboxylase conserved domain	-	763	1128	717	513	231	390	347	297	12.6275	18.4378	12.1841	9.82316	6.36286	9.19733	7.50519	7.92732
DN756_RS02060	811.8	998.843	1050.65	688.13	887.355	211.059	343.237	397.874	353.756	326.482	1.43881	1.8e-09	5.58e-09	DN756_RS02060	439611	441833	+	2223	protein_coding	type VI secretion system tip protein VgrG && PF05954:Phage late control gene D protein (GPD)	-	789	1013	1057	592	151	429	522	371	9.09291	11.5303	12.5078	7.89382	2.89633	7.04508	7.86202	6.89566
DN756_RS21520	2229.62	2098.26	2661.91	1770.31	2190.02	208.264	1046.51	941.33	1035.52	807.908	1.43765	0.000619744	0.00109721	rnpA	4613623	4613982	-	360	protein_coding	ribonuclease P protein component && PF00825:Ribonuclease P	-	2167	2128	2678	1523	149	1308	1235	1086	154.213	149.568	195.683	125.401	17.648	132.64	114.86	124.643
DN756_RS13650	4270.95	3171.05	4054.49	4468.2	3991.17	1221.63	1500.96	1554.91	1614.31	1472.95	1.43719	2.45e-18	1.5e-17	DN756_RS13650	2960980	2962491	-	1512	protein_coding	amino acid permease && PF00324:Amino acid permease	AA_permease	4151	3216	4079	3844	874	1876	2040	1693	70.3342	53.8188	70.9654	75.3592	24.6474	45.2949	45.1733	46.2643
DN756_RS19155	5416.11	5410.32	5230.38	5116.81	5293.4	1266.36	2113.83	2212.7	2221.7	1953.65	1.43711	7.65e-13	3.14e-12	mscM	4124555	4127896	+	3342	protein_coding	miniconductance mechanosensitive channel MscM && PF00924:Mechanosensitive ion channel|PF12795:Mechanosensitive ion channel porin domain|PF12794:Mechanosensitive ion channel inner membrane domain 1	-	5264	5487	5262	4402	906	2642	2903	2330	40.3529	41.5431	41.418	39.0435	11.5593	28.8599	29.0833	28.8065
DN756_RS03310	10688.2	9410.62	10264.9	10642.8	10251.6	2160.91	3846.82	4398.71	4752.35	3789.7	1.43532	4.06e-09	1.22e-08	tsaD	695664	696677	+	1014	protein_coding	tRNA (adenosine(37)-N6)-threonylcarbamoyltransferase complex transferase subunit TsaD && PF00814:Glycoprotease family	Peptidase_M22	10388	9544	10327	9156	1546	4808	5771	4984	262.458	238.157	267.905	267.653	65.0104	173.099	190.553	203.087
DN756_RS08390	6815.41	6516.64	7013.6	5802.61	6537.07	1284.53	2169.04	2794.26	3421.23	2417.27	1.43484	3.37e-07	8.41e-07	nagK	1827403	1828317	+	915	protein_coding	N-acetylglucosamine kinase && PF00480:ROK family	ROK	6624	6609	7056	4992	919	2711	3666	3588	185.466	182.761	202.853	161.718	42.8258	108.162	134.145	162.021
DN756_RS19825	6435.75	6843.01	6579.23	5428.32	6321.58	1476.02	2329.85	2649.44	2894.89	2337.55	1.43471	1.45e-10	4.96e-10	hemB	4270436	4271458	-	1023	protein_coding	porphobilinogen synthase && PF00490:Delta-aminolevulinic acid dehydratase	-	6255	6940	6619	4670	1056	2912	3476	3036	156.645	171.654	170.201	135.315	44.0149	103.916	113.765	122.622
DN756_RS02020	339.536	396.382	418.47	212.716	341.776	85.2624	90.4099	176.071	153.517	126.315	1.43181	6.39e-06	1.41e-05	icmH	428340	429107	+	768	protein_coding	type IVB secretion system protein IcmH/DotU && PF09850:Type VI secretion system protein DotU	-	330	402	421	183	61	113	231	161	11.0082	13.2445	14.42	7.06309	3.38672	5.37137	10.0706	8.66175
DN756_RS10065	366.287	542.313	480.098	355.689	436.097	136.979	184.82	137.198	186.89	161.472	1.43141	4.99e-11	1.76e-10	trpD	2200415	2201413	+	999	protein_coding	anthranilate phosphoribosyltransferase && PF00591:Glycosyl transferase family, a/b domain|PF02885:Glycosyl transferase family, helical bundle domain	Glycos_trans_3N	356	550	483	306	98	231	180	196	9.12956	13.9305	12.7182	9.07948	4.18285	8.4414	6.03268	8.10647
DN756_RS16340	1250.11	1211.82	1263.36	1179.82	1226.28	232.026	469.651	566.322	547.321	453.83	1.43102	8.24e-08	2.19e-07	sbcD	3510101	3511345	+	1245	protein_coding	exonuclease subunit SbcD && PF12320:Type 5 capsule protein repressor C-terminal domain|PF00149:Calcineurin-like phosphoesterase	Metallophos	1215	1229	1271	1015	166	587	743	574	25.0019	24.9777	26.8548	24.1658	5.68525	17.2122	19.9812	19.0495
DN756_RS04240	1367.4	1543.13	1585.42	1363.47	1464.86	377.391	561.661	590.713	639.813	542.395	1.4305	3.62e-14	1.65e-13	DN756_RS04240	936184	936456	-	273	protein_coding	oxidative damage protection protein && PF04362:Bacterial Fe(2+) trafficking	-	1329	1565	1595	1173	270	702	775	671	124.718	145.051	153.689	127.362	42.1708	93.8734	95.0478	101.555
DN756_RS05710	1556.72	2286.59	2053.59	1538.99	1858.97	219.446	717.678	900.17	929.683	691.744	1.42495	0.000263225	0.000483911	ureE	1243725	1244420	+	696	protein_coding	urease accessory protein UreE && PF02814:UreE urease accessory protein, N-terminal domain|PF05194:UreE urease accessory protein, C-terminal domain	-	1513	2319	2066	1324	157	897	1181	975	55.6923	84.3066	78.0847	56.3876	9.61837	47.0491	56.8125	57.8811
DN756_RS15065	11482.5	11696.2	13087.9	10015.1	11570.4	4250.54	4031.64	4425.39	4564.51	4318.02	1.42204	6.62e-31	8.22e-30	lipA	3255039	3256004	+	966	protein_coding	lipoyl synthase && PF04055:Radical SAM superfamily|PF16881:N-terminal domain of lipoyl synthase of Radical_SAM family	Radical_SAM	11160	11862	13167	8616	3041	5039	5806	4787	295.973	310.707	358.554	264.383	134.23	190.43	201.235	204.752
DN756_RS12080	2964.25	2859.47	2834.86	2221.31	2719.97	438.892	1543.37	1082.34	996.43	1015.26	1.42063	1.84e-05	3.83e-05	purT	2604864	2606045	+	1182	protein_coding	formate-dependent phosphoribosylglycinamide formyltransferase && PF02222:ATP-grasp domain	-	2881	2900	2852	1911	314	1929	1420	1045	62.4441	62.0798	63.4712	47.9234	11.3272	59.5776	40.223	36.5292
DN756_RS20300	3829.55	4127.5	4362.63	3563.86	3970.89	635.974	1607.38	1733.27	1962.35	1484.74	1.4185	6.13e-06	1.35e-05	rffC	4366844	4367581	-	738	protein_coding	dTDP-4-amino-4%2C6-dideoxy-D-galactose acyltransferase && PF00583:Acetyltransferase (GNAT) family	Acetyltransf_1	3722	4186	4389	3066	455	2009	2274	2058	129.207	143.52	156.442	123.146	26.2885	99.3783	103.166	115.221
DN756_RS17085	2532.12	3025.12	2845.8	1971.4	2593.61	781.339	763.283	1133.41	1203.34	970.343	1.41787	2.65e-10	8.85e-10	dhaL	3676326	3677000	-	675	protein_coding	dihydroxyacetone kinase subunit L && PF02734:DAK2 domain	-	2461	3068	2863	1696	559	954	1487	1262	93.4057	115.006	111.574	74.4778	35.3118	51.5956	73.7582	77.2497
DN756_RS17270	14095.9	12758.2	14831.3	10882.2	13141.9	6273.08	4585.3	4184.53	4640.79	4920.93	1.41757	4.92e-15	2.39e-14	mtnN	3718335	3719036	+	702	protein_coding	5'-methylthioadenosine/S-adenosylhomocysteine nucleosidase && PF01048:Phosphorylase superfamily	-	13700	12939	14921	9362	4488	5731	5490	4867	499.976	466.373	559.121	395.309	272.601	298.031	261.841	286.461
DN756_RS22210	121.41	111.421	108.345	120.888	115.516	37.7391	38.4042	41.1593	55.3042	43.1517	1.41675	3.93e-11	1.4e-10	DN756_RS22210	225348	225419	-	72	protein_coding	gluconate 5-dehydrogenase && -	-	118	113	109	104	27	48	54	58	41.987	39.7115	39.8235	42.816	15.9898	24.3375	25.111	33.2841
DN756_RS21380	50979.8	53928.6	56169.5	44787.7	51466.4	8169.82	18984.5	24022.6	25982.5	19289.8	1.41573	1.17e-05	2.51e-05	atpF	4585883	4586353	+	471	protein_coding	F0F1 ATP synthase subunit B && PF00430:ATP synthase B/B' CF(0)	-	49548	54693	56509	38531	5845	23728	31517	27249	2695.07	2938.2	3156.03	2424.9	529.145	1839.11	2240.41	2390.4
DN756_RS05630	2337.65	3729.14	3000.86	2284.08	2837.93	2127.37	836.091	687.514	611.207	1065.54	1.4145	0.000354308	0.000642749	nrdE	1227765	1229915	-	2151	protein_coding	class 1b ribonucleoside-diphosphate reductase subunit alpha && PF08343:Ribonucleotide reductase N-terminal|PF02867:Ribonucleotide reductase, barrel domain|PF00317:Ribonucleotide reductase, all-alpha domain	Ribonuc_red_lgC	2272	3782	3019	1965	1522	1045	902	641	27.0603	44.4888	36.9205	27.0786	30.1707	17.7355	14.0401	12.3129
DN756_RS09075	23778.8	28149	27551.4	21805.1	25321.1	20497.9	7195.99	5029.06	5300.63	9505.9	1.41359	0.000870403	0.00151557	sufB	1981776	1983287	+	1512	protein_coding	Fe-S cluster assembly protein SufB && PF01458:Uncharacterized protein family (UPF0051)	-	23111	28548	27718	18759	14665	8994	6598	5559	391.591	477.743	482.231	367.758	413.563	217.155	146.105	151.91
DN756_RS10745	1093.72	977.15	881.67	839.24	947.944	237.617	355.239	428.362	398.572	354.947	1.41307	2.11e-11	7.73e-11	DN756_RS10745	2342029	2342430	-	402	protein_coding	SirB2 family protein && PF04247:Invasion gene expression up-regulator, SirB	SirB	1063	991	887	722	170	444	562	418	67.7443	62.376	58.042	53.2373	18.0316	40.3204	46.8073	42.9627
DN756_RS17975	7243.44	7801.43	7587.14	5634.07	7066.52	2724.2	2616.29	2656.3	2674.63	2667.86	1.40551	2.28e-24	2.02e-23	lspA	3878066	3878575	-	510	protein_coding	signal peptidase II && PF01252:Signal peptidase (SPase) II	-	7040	7912	7633	4847	1949	3270	3485	2805	353.645	392.542	393.704	281.713	162.949	234.07	228.789	227.25
DN756_RS20935	4374.87	3735.06	4376.54	3430.19	3979.17	1526.34	1528.97	1467.25	1490.35	1503.23	1.40465	4.06e-29	4.47e-28	DN756_RS20935	4496891	4497325	-	435	protein_coding	rhodanese-like domain-containing protein && PF00581:Rhodanese-like domain	Rhodanese	4252	3788	4403	2951	1092	1911	1925	1563	250.42	220.339	266.259	201.087	107.04	160.376	148.165	148.46
DN756_RS10575	3227.65	3692.66	3932.23	3024.52	3469.26	1027.34	1219.33	1442.86	1550.43	1309.99	1.40422	2.84e-15	1.4e-14	ruvC	2301819	2302340	-	522	protein_coding	crossover junction endodeoxyribonuclease RuvC && PF02075:Crossover junction endodeoxyribonuclease RuvC	-	3137	3745	3956	2602	735	1524	1893	1626	153.961	181.531	199.357	147.755	60.0383	106.582	121.418	128.704
DN756_RS16805	20608.8	18072.8	20184	20589.3	19863.7	6751.11	8750.56	7410.97	7109.46	7505.52	1.40389	1.8e-28	1.91e-27	ffh	3615725	3617086	-	1362	protein_coding	signal recognition particle protein && PF02881:SRP54-type protein, helical bundle domain|PF00448:SRP54-type protein, GTPase domain|PF02978:Signal peptide binding domain	-	20030	18329	20306	17713	4830	10937	9723	7456	376.764	340.511	392.186	385.496	151.21	293.149	239.016	226.188
DN756_RS01815	6427.52	6377.61	6368.5	5616.63	6197.56	2552.28	2436.27	2246.23	2150.19	2346.24	1.40195	1.48e-36	2.3e-35	DN756_RS01815	378699	379289	+	591	protein_coding	YjaG family protein && PF04222:Protein of unknown function (DUF416)	-	6247	6468	6407	4832	1826	3045	2947	2255	270.8	276.919	285.176	242.351	131.742	188.091	166.954	157.652
DN756_RS15975	32976.2	35911	35460.6	30769.4	33779.3	13688.1	11488.5	12618.4	13420.8	12803.9	1.39968	2.51e-35	3.64e-34	DN756_RS15975	3434040	3437192	+	3153	protein_coding	multidrug efflux RND transporter permease subunit && PF00873:AcrB/AcrD/AcrF family	ACR_tran	32050	36420	35675	26471	9793	14359	16555	14075	260.417	292.271	297.636	248.858	132.435	166.252	175.796	184.444
DN756_RS06250	15275	16161.9	16837.2	13203.5	15369.4	4121.95	6456.71	6231.07	6526.85	5834.14	1.39719	9.81e-14	4.31e-13	ispG	1350585	1351712	+	1128	protein_coding	flavodoxin-dependent (E)-4-hydroxy-3-methylbut-2-enyl-diphosphate synthase && PF04551:GcpE protein	-	14846	16391	16939	11359	2949	8070	8175	6845	337.183	367.677	395.024	298.494	111.475	261.175	242.651	250.73
DN756_RS06235	12779.9	10762.5	13118.7	12822.2	12370.8	6108.14	4332.47	4101.45	4267.01	4702.27	1.39595	6.82e-16	3.5e-15	trmG/rlmN	1347286	1348482	+	1197	protein_coding	bifunctional tRNA (adenosine(37)-C2)-methyltransferase TrmG/ribosomal RNA large subunit methyltransferase RlmN && PF04055:Radical SAM superfamily	Radical_SAM	12421	10915	13198	11031	4370	5415	5381	4475	265.845	230.728	290.041	273.165	155.668	165.148	150.512	154.469
DN756_RS04130	138.901	192.275	160.033	153.434	161.161	46.1256	44.0048	100.612	52.4437	60.7964	1.39531	5.33e-06	1.19e-05	tssC	907346	908896	+	1551	protein_coding	type VI secretion system contractile sheath large subunit && PF05943:Type VI secretion protein, EvpB/VC_A0108, tail sheath	-	135	195	161	132	33	55	132	55	2.22991	3.18121	2.73061	2.52271	0.907222	1.29455	2.84948	1.46518
DN756_RS00595	16087.8	17402.3	17187.1	12506.1	15795.8	4061.85	7035.97	6308.81	6656.53	6015.79	1.39249	6.5e-11	2.28e-10	gorA	136286	137638	-	1353	protein_coding	glutathione-disulfide reductase && PF07992:Pyridine nucleotide-disulphide oxidoreductase|PF02852:Pyridine nucleotide-disulphide oxidoreductase, dimerisation domain	Pyr_redox_2	15636	17649	17291	10759	2906	8794	8277	6981	296.069	330.06	336.176	235.71	91.5818	237.278	204.823	213.187
DN756_RS13360	2490.96	2084.46	2646	2414.27	2408.92	336.856	986.508	1086.91	1258.65	917.231	1.39193	6.59e-05	0.000130138	infA	2897004	2897222	+	219	protein_coding	translation initiation factor IF-1 && PF01176:Translation initiation factor 1A / IF-1	-	2421	2114	2662	2077	241	1233	1426	1320	283.215	244.248	319.749	281.124	46.9228	205.536	218.011	249.041
DN756_RS18235	1489.84	942.639	1088.42	2126	1411.72	199.878	718.478	657.025	575.927	537.827	1.39045	0.000459515	0.000824883	DN756_RS18235	3938836	3938922	+	87	protein_coding	tRNA-Leu && -	-	1448	956	1095	1829	143	898	862	604	426.398	278.041	331.085	623.16	70.0855	376.812	331.735	286.853
DN756_RS17365	1303.61	1255.21	1482.04	1269.32	1327.55	483.62	532.058	510.681	499.645	506.501	1.38873	1.51e-34	2.1e-33	panB	3739785	3740582	+	798	protein_coding	3-methyl-2-oxobutanoate hydroxymethyltransferase && PF02548:Ketopantoate hydroxymethyltransferase	-	1267	1273	1491	1092	346	665	670	524	40.6761	40.3641	49.1496	40.5625	18.4878	30.4219	28.1109	27.1312
DN756_RS20860	23294.2	24062	25437.2	21097.2	23472.7	6464.57	10425.9	9523.05	9470.37	8970.98	1.38744	6.69e-15	3.21e-14	pfkA	4484908	4485891	-	984	protein_coding	6-phosphofructokinase && PF00365:Phosphofructokinase	PFK	22640	24403	25591	18150	4625	13031	12494	9932	589.45	627.506	684.128	546.747	200.414	483.449	425.118	417.045
DN756_RS18815	6595.23	5845.15	6963.9	5238.86	6160.79	2260.15	2451.47	2155.53	2555.44	2355.65	1.387	1.77e-23	1.47e-22	cgtA	4061132	4062304	-	1173	protein_coding	Obg family GTPase CgtA && PF01926:50S ribosome-binding GTPase|PF01018:GTP1/OBG	-	6410	5928	7006	4507	1617	3064	2828	2680	139.999	127.873	157.115	113.892	58.7791	95.3583	80.7206	94.4013
DN756_RS16155	23267.5	25224.5	25485.9	17734.5	22928.1	10424.4	7136.78	8609.16	8972.64	8785.74	1.38405	2.83e-14	1.31e-13	DN756_RS16155	3473268	3473882	+	615	protein_coding	cytochrome o ubiquinol oxidase subunit III && PF00510:Cytochrome c oxidase subunit III	-	22614	25582	25640	15257	7458	8920	11295	9410	942.036	1052.52	1096.7	735.358	517.081	529.49	614.914	632.202
DN756_RS21930	617.338	605.419	549.677	742.762	628.799	213.855	295.232	224.09	227.892	240.267	1.38394	1.92e-15	9.58e-15	yscE	4670857	4671057	+	201	protein_coding	type III secretion system co-chaperone YscE && PF08988:Type III secretion system, cytoplasmic E component of needle	-	600	614	553	639	153	369	294	239	76.4752	77.2934	72.3726	94.2344	32.4569	67.019	48.9727	49.1296
DN756_RS02010	210.924	306.654	252.474	232.476	250.632	54.512	106.412	102.898	117.283	95.2763	1.38389	7.46e-08	2e-07	tssJ	426446	426991	+	546	protein_coding	type VI secretion system lipoprotein TssJ && PF12790:Type VI secretion lipoprotein, VasD, EvfM, TssJ, VC_A0113	-	205	311	254	200	39	133	135	123	9.61893	14.4124	12.2373	10.8578	3.04567	8.89256	8.27836	9.30794
DN756_RS04335	2015.61	1997.69	2303.08	2045.79	2090.54	580.064	928.901	805.656	884.868	799.872	1.38388	3.88e-15	1.9e-14	rsmE	961235	961966	-	732	protein_coding	16S rRNA (uracil(1498)-N(3))-methyltransferase && PF04452:RNA methyltransferase	-	1959	2026	2317	1760	415	1161	1057	928	68.5628	70.0323	83.2645	71.2699	24.174	57.9014	48.3467	52.3815
DN756_RS14465	960.99	900.24	1053.63	914.795	957.414	448.676	338.437	321.653	365.199	368.491	1.38324	6.73e-20	4.57e-19	betB	3139229	3140701	+	1473	protein_coding	betaine-aldehyde dehydrogenase && PF00171:Aldehyde dehydrogenase family	Aldedh	934	913	1060	787	321	423	422	383	16.2446	15.6833	18.9299	15.8371	9.29209	10.4835	9.59208	10.7433
DN756_RS09215	919.834	1030.4	1070.53	703.241	931	213.855	487.253	392.538	330.872	356.13	1.38298	2.41e-07	6.13e-07	DN756_RS09215	2006959	2007558	-	600	protein_coding	TetR/AcrR family transcriptional regulator && PF00440:Bacterial regulatory proteins, tetR family|PF16925:Bacterial transcriptional repressor C-terminal	TetR_N	894	1045	1077	605	153	609	515	347	38.1726	44.0692	47.2182	29.8888	10.8731	37.0539	28.7382	23.8957
DN756_RS02335	11921.8	9173.97	10811.6	12613	11130.1	5873.32	3558.79	3605.25	4046.74	4271.03	1.38223	4.5e-11	1.6e-10	dusB	493093	494058	-	966	protein_coding	tRNA dihydrouridine synthase DusB && PF01207:Dihydrouridine synthase (Dus)	Dus	11587	9304	10877	10851	4202	4448	4730	4244	307.298	243.704	296.195	332.964	185.477	168.095	163.941	181.526
DN756_RS18045	79033.7	95727.2	92921.3	69125.7	84202	31769.3	28812.7	33872.6	35091.5	32386.6	1.37847	1.08e-19	7.17e-19	tal	3894979	3895932	-	954	protein_coding	transaldolase && PF00923:Transaldolase	-	76814	97084	93483	59469	22729	36012	44440	36802	2062.8	2574.95	2577.68	1847.77	1015.88	1378.06	1559.66	1593.91
DN756_RS02235	942.47	978.136	1059.59	947.341	981.885	308.902	332.036	461.899	404.293	376.783	1.37834	1.07e-16	5.88e-16	DN756_RS02235	476782	477735	+	954	protein_coding	ABC transporter permease && PF02653:Branched-chain amino acid transport system / permease component	BPD_transp_2	916	992	1066	815	221	415	606	424	24.5987	26.3108	29.3937	25.3229	9.87768	15.8806	21.268	18.3636
DN756_RS08035	2658.67	2396.04	2306.06	2239.91	2400.17	540.927	1123.32	1002.31	1022.17	922.183	1.37832	3.82e-09	1.15e-08	DN756_RS08035	1749091	1750335	-	1245	protein_coding	mechanosensitive ion channel family protein && PF00924:Mechanosensitive ion channel	-	2584	2430	2320	1927	387	1404	1315	1072	53.1727	49.3864	49.0189	45.8793	13.2542	41.1686	35.3638	35.5768
DN756_RS16445	1313.9	1479.04	1441.29	1552.94	1446.79	135.581	541.659	833.858	713.234	556.083	1.37793	0.00139031	0.00235319	DN756_RS16445	3536379	3537326	+	948	protein_coding	glycerophosphoryl diester phosphodiesterase && PF03009:Glycerophosphoryl diester phosphodiesterase family	-	1277	1500	1450	1336	97	677	1094	748	34.5102	40.0362	40.2351	41.7737	4.36289	26.0704	38.6378	32.6013
DN756_RS05120	5454.18	5440.88	5690.6	5178.41	5441.02	2847.21	1823.4	1843.79	1866.99	2095.35	1.37778	4.5e-14	2.04e-13	aas	1125280	1127436	+	2157	protein_coding	bifunctional acyl-ACP--phospholipid O-acyltransferase/long-chain-fatty-acid--ACP ligase && PF01553:Acyltransferase|PF00501:AMP-binding enzyme|PF13193:AMP-binding enzyme C-terminal domain	AMP-binding	5301	5518	5725	4455	2037	2279	2419	1958	62.9612	64.7294	69.8185	61.2213	40.2673	38.5711	37.5482	37.5063
DN756_RS09520	4535.38	4644.18	5072.34	3548.75	4450.16	638.769	1689.78	2011.47	2510.62	1712.66	1.37711	0.000124087	0.000237119	DN756_RS09520	2071220	2072719	-	1500	protein_coding	carboxypeptidase M32 && PF02074:Carboxypeptidase Taq (M32) metallopeptidase	-	4408	4710	5103	3053	457	2112	2639	2633	75.2863	79.4511	89.491	60.331	12.9908	51.4009	58.9049	72.5272
DN756_RS04805	672.899	472.306	536.755	532.371	553.583	169.127	197.622	195.888	288.917	212.888	1.37643	1.76e-10	5.99e-10	DN756_RS04805	1051836	1052840	-	1005	protein_coding	sugar ABC transporter permease && PF02653:Branched-chain amino acid transport system / permease component	BPD_transp_2	654	479	540	458	121	247	257	303	16.6716	12.0598	14.1342	13.5084	5.1337	8.9722	8.5619	12.4571
DN756_RS20280	7442.01	6213.93	6388.38	7261.4	6826.43	1748.58	2254.65	3020.64	3494.66	2629.63	1.37584	2.49e-09	7.63e-09	wzyE	4361985	4363349	-	1365	protein_coding	ECA oligosaccharide polymerase && PF06899:WzyE protein	-	7233	6302	6427	6247	1251	2818	3963	3665	135.754	116.82	123.857	135.657	39.0783	75.3661	97.2063	110.939
DN756_RS02195	3473.56	3548.7	2848.78	3553.4	3356.11	788.328	1620.98	1339.2	1426.47	1293.74	1.37405	3.25e-09	9.85e-09	DN756_RS02195	465119	466474	+	1356	protein_coding	NCS2 family permease && PF00860:Permease family	-	3376	3599	2866	3057	564	2026	1757	1496	63.7835	67.1571	55.5983	66.8252	17.735	54.5441	43.3826	45.5841
DN756_RS20025	7912.22	7377.44	7157.73	8536.53	7745.98	2947.84	3076.34	2927.65	3011.22	2990.76	1.37276	2.07e-42	4.18e-41	ftsE	4313412	4314080	-	669	protein_coding	cell division ATP-binding protein FtsE && PF00005:ABC transporter|PF07673:Protein of unknown function (DUF1602)	ABC_tran	7690	7482	7201	7344	2109	3845	3841	3158	294.487	282.984	283.147	325.395	134.419	209.816	192.23	195.042
DN756_RS04815	1684.3	1723.57	1763.34	1677.32	1712.13	416.528	656.872	791.936	780.934	661.568	1.36942	1.67e-10	5.69e-10	DN756_RS04815	1054958	1056064	-	1107	protein_coding	ABC transporter ATP-binding protein && PF07673:Protein of unknown function (DUF1602)|PF00005:ABC transporter	ABC_tran	1637	1748	1774	1443	298	821	1039	819	37.8849	39.9543	42.1552	38.6388	11.4784	27.0747	31.4247	30.5687
DN756_RS20085	1253.2	1246.33	1289.21	1357.66	1286.6	300.515	469.651	591.475	627.417	497.265	1.36867	4.19e-09	1.26e-08	glpC	4323751	4325046	-	1296	protein_coding	anaerobic glycerol-3-phosphate dehydrogenase subunit C && PF13183:4Fe-4S dicluster domain|PF02754:Cysteine-rich domain	-	1218	1264	1297	1168	215	587	776	658	24.0773	24.6781	26.3257	26.7142	7.07367	16.5349	20.0475	20.9779
DN756_RS19920	1064.91	1034.34	1016.85	1177.49	1073.4	218.048	471.251	464.186	505.366	414.713	1.36856	1.23e-07	3.23e-07	DN756_RS19920	4291464	4292420	-	957	protein_coding	AEC family transporter && PF03547:Membrane transport protein	-	1035	1049	1023	1013	156	589	609	530	27.7073	27.7353	28.1196	31.3763	6.95063	22.4684	21.3063	22.8826
DN756_RS04230	3371.7	3432.35	3901.42	3220.96	3481.61	768.76	1379.35	1542.71	1702.04	1348.21	1.36771	2.77e-08	7.74e-08	mltC	934925	936001	-	1077	protein_coding	membrane-bound lytic murein transglycosylase MltC && PF01464:Transglycosylase SLT domain|PF11873:Domain of unknown function (DUF3393)	-	3277	3481	3925	2771	550	1724	2024	1785	77.9518	81.7821	95.867	76.2651	21.775	58.4372	62.9213	68.48
DN756_RS15320	1389.01	1554.96	1405.5	1144.95	1373.61	401.153	513.656	539.645	672.233	531.672	1.36764	1.68e-12	6.7e-12	DN756_RS15320	3313283	3315046	-	1764	protein_coding	bifunctional alpha/beta hydrolase/class I SAM-dependent methyltransferase && PF12147:Putative methyltransferase|PF12146:Serine aminopeptidase, S33	-	1350	1577	1414	985	287	642	708	705	19.6065	22.6205	21.0861	16.5517	6.93736	13.2863	13.4381	16.5132
DN756_RS16885	2293.41	2255.04	2143.05	2551.43	2310.73	1032.93	844.892	796.51	916.334	897.667	1.36619	6.69e-25	6.07e-24	pncC	3629436	3629924	-	489	protein_coding	nicotinamide-nucleotide amidase && PF02464:Competence-damaged protein	-	2229	2287	2156	2195	739	1056	1045	961	116.78	118.339	115.98	133.055	64.4387	78.8357	71.5501	81.1999
DN756_RS10880	557.662	536.397	481.092	513.773	522.231	114.615	193.621	259.914	238.38	201.633	1.36609	4.01e-08	1.1e-07	DN756_RS10880	2369233	2371395	+	2163	protein_coding	SEL1-like repeat protein && PF08238:Sel1 repeat	-	542	544	484	442	82	242	341	250	6.4196	6.36374	5.88618	6.05718	1.61647	4.08439	5.27838	4.77556
DN756_RS19565	27131	35526.5	32811.7	21555.2	29256.1	7933.6	11598.9	12387.4	13498	11354.5	1.36539	2.81e-09	8.59e-09	DN756_RS19565	4217461	4218300	+	840	protein_coding	hemin ABC transporter substrate-binding protein && PF01497:Periplasmic binding protein	Peripla_BP_2	26369	36030	33010	18544	5676	14497	16252	14156	804.229	1085.31	1033.74	654.378	288.121	630.038	647.785	696.31
DN756_RS20885	7919.42	11106.6	7372.43	7154.46	8388.22	4456.01	3395.57	2766.06	2411.46	3257.27	1.36508	2.03e-08	5.75e-08	cpxP	4489208	4489696	-	489	protein_coding	cell-envelope stress modulator CpxP && PF07813:LTXXQ motif family protein	-	7697	11264	7417	6155	3188	4244	3629	2529	403.253	582.846	398.992	373.099	277.985	316.836	248.474	213.688
DN756_RS16480	20540.9	20766.7	21952.3	17147.5	20101.8	7423.42	7713.64	7805.79	8277.52	7805.09	1.3648	1.14e-30	1.39e-29	DN756_RS16480	3542128	3543369	-	1242	protein_coding	NADH:ubiquinone reductase (Na(+)-transporting) subunit B && PF03116:NQR2, RnfD, RnfE family	-	19964	21061	22085	14752	5311	9641	10241	8681	411.805	429.069	467.758	352.074	182.333	283.379	276.073	288.795
DN756_RS01320	8991.53	9031.98	9195.41	7195.14	8603.52	5796.45	2585.08	2522.15	2482.97	3346.66	1.36272	6.16e-06	1.36e-05	DN756_RS01320	301567	302547	-	981	protein_coding	glycosyltransferase family 9 protein && PF01075:Glycosyltransferase family 9 (heptosyltransferase)	-	8739	9160	9251	6190	4147	3231	3309	2604	228.222	236.263	248.065	187.037	180.25	120.236	112.936	109.676
DN756_RS06090	3267.78	3336.71	3724.49	2808.31	3284.32	951.864	1204.93	1403.23	1565.68	1281.43	1.35694	1.08e-12	4.37e-12	glnB	1318507	1318845	+	339	protein_coding	nitrogen regulatory protein P-II && PF00543:Nitrogen regulatory protein P-II	-	3176	3384	3747	2416	681	1506	1841	1642	240.019	252.581	290.756	211.253	85.6562	162.178	181.827	200.131
DN756_RS06290	45312.6	51237.8	51891.3	35723.5	46041.3	12955.7	19296.5	19092.6	20680.9	18006.4	1.35435	2.69e-11	9.75e-11	guaB	1359903	1361366	+	1464	protein_coding	IMP dehydrogenase && PF00571:CBS domain|PF00478:IMP dehydrogenase / GMP reductase domain	CBS	44040	51964	52205	30733	9269	24118	25049	21689	770.676	898.114	938.028	622.255	269.962	601.407	572.865	612.124
DN756_RS17605	5545.76	4367.1	4741.34	7197.47	5462.92	1429.89	1834.6	2571.7	2713.72	2137.48	1.35328	1.72e-07	4.45e-07	murG	3789635	3790705	-	1071	protein_coding	undecaprenyldiphospho-muramoylpentapeptide beta-N-acetylglucosaminyltransferase && PF03033:Glycosyltransferase family 28 N-terminal domain|PF04101:Glycosyltransferase family 28 C-terminal domain	-	5390	4429	4770	6192	1023	2293	3374	2846	128.933	104.637	117.159	171.375	40.7284	78.1596	105.477	109.796
DN756_RS08180	3441.66	3242.05	3563.46	2747.87	3248.76	1260.77	1295.34	1287.37	1247.21	1272.67	1.35204	1.5e-28	1.61e-27	solA	1786599	1787714	-	1116	protein_coding	N-methyl-L-tryptophan oxidase && PF01266:FAD dependent oxidoreductase	DAO	3345	3288	3585	2364	902	1619	1689	1308	76.7887	74.5483	84.5026	62.7897	34.463	52.9603	50.6721	48.4267
DN756_RS04735	1196.61	1080.68	1097.37	1690.1	1266.19	564.689	400.844	513.73	509.18	497.111	1.34994	3.27e-11	1.18e-10	DN756_RS04735	1038519	1040051	+	1533	protein_coding	S-type pyocin domain-containing protein && PF06958:S-type Pyocin|PF05488:PAAR motif	-	1163	1096	1104	1454	404	501	674	534	19.4358	18.09	18.944	28.1143	11.237	11.9306	14.7204	14.3926
DN756_RS18170	13344.8	16057.4	16711	11638.9	14438	5574.21	5874.24	5484.1	5754.5	5671.76	1.34803	3.22e-19	2.07e-18	deoD	3924519	3925238	-	720	protein_coding	purine-nucleoside phosphorylase && PF01048:Phosphorylase superfamily	-	12970	16285	16812	10013	3988	7342	7195	6035	461.501	572.302	614.231	412.227	236.175	372.263	334.581	346.327
DN756_RS19230	79393.8	88301.4	90075.5	60411.3	79545.5	6670.04	42382.2	37224.1	38762.6	31259.7	1.34745	0.00306934	0.0049528	aspA	4140011	4141447	+	1437	protein_coding	aspartate ammonia-lyase && PF10415:Fumarase C C-terminus|PF00206:Lyase	-	77164	89553	90620	51972	4772	52972	48837	40652	1375.7	1576.86	1658.87	1072.06	141.597	1345.73	1137.88	1168.87
DN756_RS09875	4164.98	3222.33	3269.24	4328.71	3746.31	1086.05	1405.75	1626.56	1784.04	1475.6	1.3433	3.31e-11	1.19e-10	rsxC	2159983	2162079	+	2097	protein_coding	electron transport complex subunit RsxC && PF01512:Respiratory-chain NADH dehydrogenase 51 Kd subunit|PF10531:SLBB domain|PF13375:RnfC Barrel sandwich hybrid domain|PF13237:4Fe-4S dicluster domain	-	4048	3268	3289	3724	777	1757	2134	1871	49.4547	39.4324	41.2582	52.64	15.7992	30.5873	34.0721	36.8652
DN756_RS03835	8027.45	17255.4	4614.11	3982.32	8469.83	953.262	3509.98	5924.66	2970.22	3339.53	1.34252	0.0148075	0.0217232	cueP	802859	803446	+	588	protein_coding	copper-binding periplasmic metallochaperone CueP && -	-	7802	17500	4642	3426	682	4387	7773	3115	339.934	753.062	207.67	172.709	49.4559	272.369	442.603	218.888
DN756_RS18520	1425.02	1260.14	1332.94	1618.04	1409.03	380.187	559.261	628.823	651.255	554.882	1.34157	2.43e-11	8.86e-11	DN756_RS18520	4002026	4002904	+	879	protein_coding	ABC transporter ATP-binding protein && PF00005:ABC transporter|PF07673:Protein of unknown function (DUF1602)	ABC_tran	1385	1278	1341	1392	272	699	825	683	40.367	36.7885	40.1315	46.9413	13.1944	29.0306	31.4245	32.105
DN756_RS13260	11331.2	12189.2	13270.8	9299.06	11522.6	3107.19	4434.08	5151.78	5492.28	4546.33	1.34142	4.98e-10	1.62e-09	aroA	2864902	2866188	-	1287	protein_coding	3-phosphoshikimate 1-carboxyvinyltransferase && PF00275:EPSP synthase (3-phosphoshikimate 1-carboxyvinyltransferase)	EPSP_synthase	11013	12362	13351	8000	2223	5542	6759	5760	219.226	243.041	272.885	184.254	73.6499	157.201	175.836	184.92
DN756_RS03325	1050.5	1052.09	1168.93	1212.36	1120.97	276.753	524.857	433.698	530.158	441.367	1.34139	1.29e-09	4.04e-09	bacA	698259	699077	+	819	protein_coding	undecaprenyl-diphosphate phosphatase && PF02673:Bacitracin resistance protein BacA	-	1021	1067	1176	1043	198	656	569	556	31.938	32.9648	37.7719	37.749	10.3084	29.2407	23.2612	28.0499
DN756_RS07490	13321.1	12987.9	13007.4	11024	12585.1	2511.75	6279.89	5609.87	5505.63	4976.78	1.33815	1.06e-06	2.53e-06	purF	1625839	1627356	+	1518	protein_coding	amidophosphoribosyltransferase && PF00156:Phosphoribosyl transferase domain|PF13522:Glutamine amidotransferase domain	Pribosyltran	12947	13172	13086	9484	1797	7849	7360	5774	218.506	219.558	226.767	185.193	50.4763	188.76	162.334	157.161
DN756_RS20240	12910.6	13253.2	13106.8	12690.9	12990.4	6166.85	4416.48	4869.76	5124.22	5144.33	1.33687	2.77e-23	2.28e-22	hemY	4356609	4357829	+	1221	protein_coding	protoheme IX biogenesis protein HemY && PF07219:HemY protein N-terminus	HemY_N	12548	13441	13186	10918	4412	5520	6389	5374	263.284	278.539	284.081	265.053	154.075	165.041	175.194	181.854
DN756_RS07630	37231.7	38822.7	45684.8	30820.6	38139.9	12737.6	13680.7	16081.9	17902.4	15100.6	1.33665	1.11e-13	4.88e-13	nuoF	1656429	1657814	+	1386	protein_coding	NADH-quinone oxidoreductase subunit NuoF && PF10531:SLBB domain|PF01512:Respiratory-chain NADH dehydrogenase 51 Kd subunit|PF10589:NADH-ubiquinone oxidoreductase-F iron-sulfur binding region	-	36186	39373	45961	26515	9113	17099	21099	18775	668.872	718.795	872.311	567.065	280.356	450.376	509.685	559.703
DN756_RS20120	5627.04	4944.91	5943.07	4958.72	5368.44	1763.95	2362.66	2214.22	2159.73	2125.14	1.33611	5.28e-21	3.84e-20	yigL	4331238	4332047	-	810	protein_coding	sugar/pyridoxal phosphate phosphatase YigL && PF08282:haloacid dehalogenase-like hydrolase	Hydrolase_3	5469	5015	5979	4266	1262	2953	2905	2265	172.977	156.659	194.173	156.114	66.4333	133.09	120.078	115.538
DN756_RS16825	15867.7	17055.3	18388.8	14175.2	16371.8	5975.36	6665.53	6730.32	6643.18	6503.6	1.33176	4.54e-27	4.5e-26	gshA	3620167	3621765	-	1599	protein_coding	glutamate--cysteine ligase && PF04262:Glutamate-cysteine ligase	-	15422	17297	18500	12195	4275	8331	8830	6967	247.091	273.711	304.346	226.068	113.998	190.203	184.891	180.027
DN756_RS05425	4790.54	3865.22	4496.82	5179.57	4583.04	806.499	1879.41	2187.54	2410.5	1820.99	1.33095	2.03e-05	4.22e-05	lpxB	1188296	1189480	+	1185	protein_coding	lipid-A-disaccharide synthase && PF02684:Lipid-A-disaccharide synthetase	-	4656	3920	4524	4456	577	2349	2870	2528	100.661	83.7024	100.427	111.463	20.762	72.3657	81.0899	88.1454
DN756_RS21025	2984.83	2524.22	3045.59	2987.32	2885.49	1095.83	1224.93	1133.41	1136.6	1147.69	1.3293	6.38e-32	8.19e-31	dut	4513894	4514352	+	459	protein_coding	dUTP diphosphatase && PF00692:dUTPase	-	2901	2560	3064	2570	784	1531	1487	1192	161.92	141.123	175.599	165.968	72.8307	121.767	108.468	107.301
DN756_RS10335	37323.2	34790.9	35645.5	32952.4	35178	17245.4	13000.6	13113.1	12836.3	14048.8	1.32439	6.17e-21	4.46e-20	DN756_RS10335	2252888	2253637	-	750	protein_coding	MipA/OmpV family protein && PF06629:MltA-interacting protein MipA	-	36275	35284	35861	28349	12338	16249	17204	13462	1239.11	1190.38	1257.78	1120.42	701.447	790.921	768.018	741.634
DN756_RS07400	2063.97	2017.41	2403.47	2149.24	2158.52	690.486	995.309	807.943	958.289	863.007	1.32095	1.08e-16	5.92e-16	DN756_RS07400	1605756	1606562	+	807	protein_coding	TSUP family transporter && PF01925:Sulfite exporter TauE/SafE	-	2006	2046	2418	1849	494	1244	1060	1005	63.6829	64.1508	78.8184	67.9154	26.1014	56.2749	43.978	51.4557
DN756_RS19370	7556.22	6735.53	7037.46	6846.43	7043.91	2601.2	2747.5	2946.7	2986.43	2820.46	1.31995	1.06e-39	1.92e-38	alr	4170883	4171962	-	1080	protein_coding	alanine racemase && PF01168:Alanine racemase, N-terminal domain|PF00842:Alanine racemase, C-terminal domain	Ala_racemase_N	7344	6831	7080	5890	1861	3434	3866	3132	174.21	160.041	172.447	161.658	73.474	116.077	119.851	119.823
DN756_RS02405	1697.68	1701.88	1901.51	1608.74	1727.45	181.707	749.682	901.695	932.544	691.407	1.31978	0.00130718	0.00222713	maf	509784	510377	+	594	protein_coding	septum formation inhibitor Maf && PF02545:Maf-like protein	Maf	1650	1726	1913	1384	130	937	1183	978	71.1644	73.5232	84.7176	69.0644	9.33186	57.5866	66.6809	68.0289
DN756_RS08130	5747.42	5190.43	5577.28	5499.23	5503.59	2869.57	2145.03	1852.93	1958.53	2206.52	1.31959	6.09e-15	2.93e-14	DN756_RS08130	1773601	1775136	+	1536	protein_coding	glucan biosynthesis protein G && PF04349:Periplasmic glucan biosynthesis protein, MdoG	-	5586	5264	5611	4731	2053	2681	2431	2054	93.1698	86.7151	96.0935	91.2991	56.9913	63.7197	52.9904	55.2523
DN756_RS07655	3062	3209.51	3611.17	2797.85	3170.13	1285.93	1156.13	1248.5	1392.14	1270.67	1.31948	5.99e-24	5.15e-23	nuoK	1662731	1663033	+	303	protein_coding	NADH-quinone oxidoreductase subunit NuoK && PF00420:NADH-ubiquinone/plastoquinone oxidoreductase chain 4L	-	2976	3255	3633	2407	920	1445	1638	1460	251.626	271.818	315.404	235.471	129.466	174.098	180.998	199.091
DN756_RS07405	2248.14	2171.23	2286.18	1827.26	2133.2	472.438	986.508	907.792	1049.83	854.141	1.31895	1.9e-07	4.9e-07	DN756_RS07405	1606662	1607204	+	543	protein_coding	elongation factor P hydroxylase && PF04315:Elongation factor P hydroxylase	-	2185	2202	2300	1572	338	1233	1191	1101	103.09	102.609	111.423	85.8139	26.5417	82.8955	73.437	83.7777
DN756_RS08400	6655.93	6878.51	6607.06	4620.47	6190.49	834.454	2253.05	3234.82	3613.85	2484.04	1.31704	0.000688332	0.00121031	cobB	1828366	1829202	+	837	protein_coding	NAD-dependent protein deacylase && PF02146:Sir2 family	SIR2	6469	6976	6647	3975	597	2816	4244	3790	198.005	210.888	208.903	140.772	30.4131	122.822	169.767	187.092
DN756_RS06120	1775.88	1799.49	2117.2	1590.14	1820.68	711.452	688.875	718.764	804.772	730.966	1.31687	4.52e-22	3.53e-21	DN756_RS06120	1324889	1326046	+	1158	protein_coding	3-phenylpropionate MFS transporter && PF01306:LacY proton/sugar symporter	-	1726	1825	2130	1368	509	861	943	844	38.1854	39.8772	48.3856	35.0173	18.7422	27.1433	27.265	30.1145
DN756_RS10270	2509.48	2021.35	2732.48	2744.38	2501.92	964.444	988.108	1022.89	1046.01	1005.36	1.31483	5.05e-21	3.69e-20	xthA	2240161	2240967	+	807	protein_coding	exodeoxyribonuclease III && PF03372:Endonuclease/Exonuclease/phosphatase family	Exo_endo_phos	2439	2050	2749	2361	690	1235	1342	1097	77.429	64.2762	89.6079	86.7216	36.4575	55.8678	55.6778	56.1661
DN756_RS19925	3442.69	3683.79	4195.64	2923.39	3561.38	1942.87	1252.94	1199.72	1339.7	1433.8	1.31393	2.21e-10	7.44e-10	ugpQ	4292521	4293270	-	750	protein_coding	glycerophosphodiester phosphodiesterase && PF03009:Glycerophosphoryl diester phosphodiesterase family	-	3346	3736	4221	2515	1390	1566	1574	1405	114.296	126.042	148.047	99.3989	79.025	76.2252	70.2662	77.4027
DN756_RS09245	12907.5	12647.7	14337.3	10005.8	12474.6	5248.53	4648.51	4968.85	5210.99	5019.22	1.31362	1.05e-19	7e-19	tyrS	2011268	2012542	+	1275	protein_coding	tyrosine--tRNA ligase && PF00579:tRNA synthetases class I (W and Y)	-	12545	12827	14424	8608	3755	5810	6519	5465	252.073	254.557	297.592	200.123	125.577	166.354	171.188	177.101
DN756_RS01170	10411.4	11915.1	12206.2	7599.65	10533.1	2430.68	4515.69	4833.17	5184.3	4240.96	1.31221	1.1e-06	2.6e-06	rpe	267588	268265	+	678	protein_coding	ribulose-phosphate 3-epimerase && PF00834:Ribulose-phosphate 3 epimerase family	-	10119	12084	12280	6538	1739	5644	6341	5437	382.361	450.974	476.446	285.838	109.366	303.896	313.135	331.338
DN756_RS04810	1793.37	1438.61	1498.94	1319.3	1512.55	391.369	776.885	634.921	630.278	608.363	1.3116	7.54e-09	2.22e-08	DN756_RS04810	1052911	1054419	-	1509	protein_coding	sugar ABC transporter ATP-binding protein && PF00005:ABC transporter	ABC_tran	1743	1459	1508	1135	280	971	833	661	29.5919	24.4645	26.288	22.2952	7.91189	23.4908	18.4824	18.0989
DN756_RS17650	5171.24	3669	3191.71	5886.3	4479.56	2332.84	1678.58	1647.9	1586.66	1811.49	1.30664	7.59e-08	2.03e-07	mraZ	3800254	3800712	-	459	protein_coding	division/cell wall cluster transcriptional repressor MraZ && PF02381:MraZ protein, putative antitoxin-like	-	5026	3721	3211	5064	1669	2098	2162	1664	280.527	205.124	184.023	327.029	155.044	166.863	157.705	149.79
DN756_RS20160	3696.83	3404.74	3654.91	3492.96	3562.36	1090.24	1361.75	1517.56	1798.34	1441.97	1.30386	5.77e-14	2.58e-13	corA	4339243	4340193	-	951	protein_coding	magnesium/cobalt transporter CorA && PF01544:CorA-like Mg2+ transporter protein	-	3593	3453	3677	3005	780	1702	1991	1886	96.7926	91.8726	101.709	93.6632	34.9724	65.3352	70.0961	81.9412
DN756_RS10770	16984	16173.8	17881.9	13701	16185.2	1828.25	7133.58	8226.53	9034.61	6555.74	1.30371	0.00125327	0.00213793	ispE	2346632	2347564	+	933	protein_coding	4-(cytidine 5'-diphospho)-2-C-methyl-D-erythritol kinase && PF00288:GHMP kinases N terminal domain	GHMP_kinases	16507	16403	17990	11787	1308	8916	10793	9475	453.265	444.848	507.218	374.478	59.7774	348.864	387.314	419.603
DN756_RS13630	1310.81	1319.3	1372.7	1447.17	1362.5	441.687	584.864	525.163	652.209	550.981	1.3036	1.03e-17	6.01e-17	DN756_RS13630	2955250	2957247	-	1998	protein_coding	ligand-gated channel protein && PF07715:TonB-dependent Receptor Plug Domain|PF00593:TonB dependent receptor	TonB_dep_Rec	1274	1338	1381	1245	316	731	689	684	16.3358	16.9446	18.1821	18.4705	6.74377	13.3564	11.5459	14.145
DN756_RS21420	42501.7	44036.8	46111.3	38623.6	42818.3	6615.53	17590.7	21684.9	23585.4	17369.1	1.30164	0.000143562	0.000271311	glmS	4593556	4595385	+	1830	protein_coding	glutamine--fructose-6-phosphate transaminase (isomerizing) && PF13522:Glutamine amidotransferase domain|PF01380:SIS domain	SIS	41308	44661	46390	33228	4733	21986	28450	24735	578.294	617.515	666.835	538.218	110.28	438.594	520.516	558.473
DN756_RS14745	318233	381801	381379	265144	336639	65023.1	144577	165935	170920	136614	1.30109	1.64e-05	3.44e-05	sucA	3191506	3194313	-	2808	protein_coding	2-oxoglutarate dehydrogenase E1 component && PF00676:Dehydrogenase E1 component|PF16078:2-oxoglutarate dehydrogenase N-terminus|PF16870:2-oxoglutarate dehydrogenase C-terminal|PF02779:Transketolase, pyrimidine binding domain	-	309295	387212	383684	228104	46520	180701	217703	179251	2821.9	3489.17	3594.36	2407.91	706.405	2349.26	2595.8	2637.58
DN756_RS00700	5114.65	4452.89	4819.86	5246.99	4908.6	2626.36	1667.38	1759.18	1923.25	1994.04	1.30068	3.31e-13	1.4e-12	gntR	161076	162071	+	996	protein_coding	gluconate operon transcriptional repressor GntR && PF00532:Periplasmic binding proteins and sugar binding domain of LacI family|PF00356:Bacterial regulatory proteins, lacI family	Peripla_BP_1	4971	4516	4849	4514	1879	2084	2308	2017	127.864	114.727	128.067	134.341	80.4412	76.3847	77.5853	83.6735
DN756_RS20015	55819.7	51461.6	51659.7	59176.9	54529.5	28923.5	20675.9	19442.5	19573.9	22153.9	1.29957	2.31e-14	1.08e-13	rpoH	4311301	4312158	-	858	protein_coding	RNA polymerase sigma factor RpoH && PF04542:Sigma-70 region 2|PF00140:Sigma-70 factor, region 1.2|PF04545:Sigma-70, region 4	Sigma70_r2	54252	52191	51972	50910	20693	25842	25508	20528	1619.92	1539.14	1593.41	1758.82	1028.37	1099.53	995.388	988.554
DN756_RS19505	2245.05	2726.36	2703.66	2048.12	2430.8	570.28	989.708	1153.99	1232.9	986.719	1.2995	2.92e-07	7.35e-07	DN756_RS19505	4205000	4206136	+	1137	protein_coding	phosphoribosyltransferase domain-containing protein && PF12500:TRSP domain C terminus to PRTase_2|PF15609:Phosphoribosyl transferase	-	2182	2765	2720	1762	408	1237	1514	1293	49.1654	61.5325	62.9294	45.9357	15.3007	39.7171	44.5829	46.9872
DN756_RS16465	8530.59	8934.37	9103.97	7083.56	8413.12	4208.61	3027.53	3365.92	3117.06	3429.78	1.29508	9.59e-16	4.89e-15	nqrE	3540113	3540709	-	597	protein_coding	NADH:ubiquinone reductase (Na(+)-transporting) subunit E && PF02508:Rnf-Nqr subunit, membrane protein	-	8291	9061	9159	6094	3011	3784	4416	3269	355.793	384.036	403.57	302.575	215.054	231.39	247.661	226.246
DN756_RS02665	4036.36	3456.02	3894.46	4389.15	3944	1674.5	1548.97	1557.96	1664.85	1611.57	1.29154	1.66e-28	1.77e-27	degS	568484	569572	-	1089	protein_coding	outer membrane-stress sensor serine endopeptidase DegS && PF13365:Trypsin-like peptidase domain|PF13180:PDZ domain	-	3923	3505	3918	3776	1198	1936	2044	1746	92.2903	81.4386	94.6415	102.78	46.9073	64.9001	62.8429	66.2457
DN756_RS07650	9074.87	9781.36	11193.3	8467.95	9629.38	4291.08	3528.39	3895.66	4050.56	3941.42	1.28907	4.22e-21	3.11e-20	nuoJ	1662189	1662734	+	546	protein_coding	NADH-quinone oxidoreductase subunit J && PF00499:NADH-ubiquinone/plastoquinone oxidoreductase chain 6	-	8820	9920	11261	7285	3070	4410	5111	4248	413.848	459.715	542.537	395.496	239.749	294.859	313.413	321.464
DN756_RS05900	5944.97	7110.22	7574.21	5356.26	6496.41	2181.88	2740.3	2718.04	2992.15	2658.09	1.2889	5.66e-14	2.54e-13	DN756_RS05900	1277067	1278017	+	951	protein_coding	biotin-dependent carboxyltransferase family protein && PF02626:Allophanate hydrolase subunit 2	-	5778	7211	7620	4608	1561	3425	3566	3138	155.655	191.86	210.775	143.627	69.9896	131.476	125.546	136.337
DN756_RS10515	14308.9	18654.6	17304.4	12050.4	15579.6	3810.25	6932.76	7247.86	7587.17	6394.51	1.28457	4.48e-07	1.1e-06	zwf	2289688	2291172	-	1485	protein_coding	glucose-6-phosphate dehydrogenase && PF02781:Glucose-6-phosphate dehydrogenase, C-terminal domain|PF00479:Glucose-6-phosphate dehydrogenase, NAD binding domain	G6PD_C	13907	18919	17409	10367	2726	8665	9509	7957	239.923	322.36	308.384	206.934	78.2728	213.015	214.393	221.393
DN756_RS20030	9865.06	9309.06	9636.74	10206.9	9754.44	5684.63	4038.84	3131.16	3196.2	4012.71	1.28193	2.22e-09	6.8e-09	ftsY	4314086	4315657	-	1572	protein_coding	signal recognition particle-docking protein FtsY && PF00448:SRP54-type protein, GTPase domain|PF02881:SRP54-type protein, helical bundle domain	-	9588	9441	9695	8781	4067	5048	4108	3352	156.258	151.962	162.233	165.576	110.315	117.229	87.4945	88.1034
DN756_RS07465	3810.01	3536.87	4166.81	3060.55	3643.56	1572.46	1512.17	1428.38	1489.4	1500.6	1.28036	6.01e-22	4.65e-21	DN756_RS07465	1620772	1621434	+	663	protein_coding	DedA family protein && PF09335:SNARE associated Golgi protein	-	3703	3587	4192	2633	1125	1890	1874	1562	143.089	136.895	166.323	117.718	72.3519	104.068	94.6366	97.3439
DN756_RS19150	4617.69	4233	5254.24	4506.55	4652.87	1997.38	2195.44	1753.85	1723.01	1917.42	1.2791	2.39e-20	1.68e-19	psd	4123632	4124513	+	882	protein_coding	phosphatidylserine decarboxylase && PF02666:Phosphatidylserine decarboxylase	-	4488	4293	5286	3877	1429	2744	2301	1807	130.362	123.158	157.653	130.296	69.0836	113.575	87.3476	84.6507
DN756_RS02880	4494.22	4813.77	5040.53	3532.48	4470.25	717.043	2140.23	2166.2	2342.8	1841.57	1.27886	0.000167623	0.000314475	DN756_RS02880	612347	613342	-	996	protein_coding	Gfo/Idh/MocA family oxidoreductase && PF01408:Oxidoreductase family, NAD-binding Rossmann fold	GFO_IDH_MocA	4368	4882	5071	3039	513	2675	2842	2457	112.354	124.025	133.93	90.4433	21.9619	98.0466	95.5362	101.926
DN756_RS01345	386.865	386.522	369.765	423.107	391.565	181.707	166.418	157.778	143.028	162.233	1.27576	1.23e-19	8.15e-19	DN756_RS01345	308349	308570	+	222	protein_coding	YheV family putative metal-binding protein && PF09526:Probable metal-binding protein (DUF2387)	-	376	392	372	364	130	208	207	150	43.3911	44.679	44.0793	48.6019	24.969	34.2041	31.2191	27.9177
DN756_RS21465	1331.39	1296.62	1209.69	1337.9	1293.9	462.654	452.049	531.26	696.071	535.508	1.27192	2.43e-13	1.04e-12	DN756_RS21465	4603594	4604349	+	756	protein_coding	amino acid ABC transporter permease && PF00528:Binding-protein-dependent transport system inner membrane component	BPD_transp_1	1294	1315	1217	1151	331	565	697	730	43.8508	44.0123	42.3461	45.1293	18.6688	27.2832	30.8684	39.8972
DN756_RS01720	14740	13840.8	16974.4	12995.4	14637.7	7514.28	5606.21	5785.18	5346.39	6063.01	1.27189	7.85e-15	3.74e-14	nusG	356215	356760	+	546	protein_coding	transcription termination/antitermination protein NusG && PF00467:KOW motif|PF02357:Transcription termination factor nusG	KOW	14326	14037	17077	11180	5376	7007	7590	5607	672.199	650.507	822.742	606.951	419.834	468.498	465.428	424.306
DN756_RS19040	8152.98	9836.58	10345.5	7236.99	8893	3480.38	3252.36	3818.67	4185.96	3684.34	1.27127	2.49e-14	1.16e-13	rlmB	4101602	4102342	-	741	protein_coding	23S rRNA (guanosine(2251)-2'-O)-methyltransferase RlmB && PF00588:SpoU rRNA Methylase family|PF08032:RNA 2'-O ribose methyltransferase substrate binding	SpoU_methylase	7924	9976	10408	6226	2490	4065	5010	4390	273.963	340.65	369.483	249.055	143.282	200.267	226.372	244.786
DN756_RS10080	3156.66	3608.85	3785.12	2407.29	3239.48	1164.32	1376.15	1375.79	1453.17	1342.36	1.27058	1.66e-12	6.64e-12	trpA	2204169	2204975	+	807	protein_coding	tryptophan synthase subunit alpha && PF00290:Tryptophan synthase alpha chain	-	3068	3660	3808	2071	833	1720	1805	1524	97.3974	114.757	124.128	76.0696	44.0132	77.8077	74.8871	78.0284
DN756_RS02240	2778.02	3383.05	3041.61	1948.15	2787.71	710.054	936.902	1441.34	1532.31	1155.15	1.27035	1.03e-05	2.21e-05	DN756_RS02240	477754	479391	+	1638	protein_coding	FGGY-family carbohydrate kinase && PF02782:FGGY family of carbohydrate kinases, C-terminal domain|PF00370:FGGY family of carbohydrate kinases, N-terminal domain	FGGY_N	2700	3431	3060	1676	508	1171	1891	1607	42.2294	53.0001	49.142	30.3295	13.2239	26.0982	38.6528	40.5362
DN756_RS08775	21257	16465.6	18357	22872.2	19738	5442.82	7312	9850.8	10138.8	8186.1	1.26957	4.79e-08	1.31e-07	DN756_RS08775	1922612	1923463	+	852	protein_coding	N-acetylmuramoyl-L-alanine amidase && PF01471:Putative peptidoglycan binding domain|PF01510:N-acetylmuramoyl-L-alanine amidase	PG_binding_1	20660	16699	18468	19677	3894	9139	12924	10633	621.235	495.931	570.197	684.58	194.88	391.586	507.879	515.653
DN756_RS01545	19986.3	21330.7	22087.5	17849.5	20313.5	8505.28	8348.91	8525.32	8353.8	8433.33	1.26831	5.42e-33	7.23e-32	rpmJ	329926	330042	+	117	protein_coding	50S ribosomal protein L36 && PF00444:Ribosomal protein L36	-	19425	21633	22221	15356	6085	10435	11185	8761	4253.44	4678.44	4996	3890.42	2217.61	3255.93	3200.76	3093.92
DN756_RS21375	21104.7	24382.4	25086.4	16096.7	21667.5	4031.1	8457.72	11084.1	12418.7	8997.89	1.26778	0.000121868	0.000233529	atpE	4585582	4585821	+	240	protein_coding	F0F1 ATP synthase subunit C && PF00137:ATP synthase subunit C	-	20512	24728	25238	13848	2884	10571	14542	13024	2189.59	2607.04	2766.23	1710.33	512.384	1607.95	2028.69	2242.2
DN756_RS16225	6572.59	6588.62	7902.23	6132.73	6799.04	2538.3	3011.53	2835.42	2919.68	2826.23	1.26607	1.37e-22	1.1e-21	nusB	3486186	3486602	-	417	protein_coding	transcription antitermination factor NusB && PF01029:NusB family	-	6388	6682	7950	5276	1816	3764	3720	3062	392.459	405.453	501.506	375.036	185.691	329.52	298.683	303.396
DN756_RS10005	125.525	168.61	100.393	135.999	132.632	47.5233	52.0057	61.739	58.1648	54.8582	1.26581	7.41e-08	1.98e-07	DN756_RS10005	2191434	2191733	-	300	protein_coding	hypothetical protein && -	-	122	171	101	117	34	65	81	61	10.4185	14.4226	8.85615	11.5603	4.83247	7.9097	9.03997	8.40136
DN756_RS09780	14739	16494.2	17823.3	13894	15737.6	3780.9	7933.67	7232.61	7227.69	6543.72	1.26581	1.99e-07	5.13e-07	DN756_RS09780	2133983	2135527	+	1545	protein_coding	YdgA family protein && PF06097:Bacterial protein of unknown function (DUF945)	-	14325	16728	17931	11953	2705	9916	9489	7580	237.537	273.959	305.296	229.326	74.6535	234.302	205.634	202.713
DN756_RS01155	17524.2	15920.4	17730.8	14778.5	16488.5	3723.59	8036.88	7925.46	7751.18	6859.28	1.26511	6.37e-07	1.55e-06	aroB	264055	265143	+	1089	protein_coding	3-dehydroquinate synthase && PF01761:3-dehydroquinate synthase	-	17032	16146	17838	12714	2664	10045	10398	8129	400.685	375.152	430.887	346.066	104.308	336.736	319.687	308.426
DN756_RS10540	9850.66	8488.68	9416.08	9438.54	9298.49	4082.81	3741.21	3949.01	3710.15	3870.8	1.2646	1.32e-38	2.23e-37	mepM	2295767	2297083	-	1317	protein_coding	murein DD-endopeptidase MepM && PF01551:Peptidase family M23|PF08525:Opacity-associated protein A N-terminal motif|PF04225:Opacity-associated protein A LysM-like domain	Peptidase_M23	9574	8609	9473	8120	2921	4676	5181	3891	186.24	165.401	189.211	182.757	94.5708	129.615	131.714	122.072
DN756_RS17970	7497.57	7776.78	7501.65	6675.56	7362.89	2548.09	3194.75	3205.86	3304.91	3063.4	1.26454	2.81e-22	2.22e-21	fkpB	3877540	3877998	-	459	protein_coding	FKBP-type peptidyl-prolyl cis-trans isomerase && PF00254:FKBP-type peptidyl-prolyl cis-trans isomerase	FKBP_C	7287	7887	7547	5743	1823	3993	4206	3466	406.726	434.78	432.52	370.878	169.35	317.581	306.803	312.002
DN756_RS10215	23444.4	21853.3	24317	20812.4	22606.8	11749.4	8588.14	8489.5	8840.1	9416.79	1.2637	8.67e-17	4.78e-16	hns	2230650	2231057	+	408	protein_coding	DNA-binding transcriptional regulator H-NS && PF00816:H-NS histone family	-	22786	22163	24464	17905	8406	10734	11138	9271	1430.78	1374.48	1577.29	1300.83	878.497	960.438	914.008	938.874
DN756_RS00025	1613.31	2182.07	1910.45	1778.44	1871.07	779.942	756.083	841.48	747.561	781.266	1.25987	4.32e-20	2.96e-19	yidA	6402	7211	+	810	protein_coding	sugar-phosphatase && PF08282:haloacid dehalogenase-like hydrolase	Hydrolase_3	1568	2213	1922	1530	558	945	1104	784	49.5937	69.13	62.4185	55.9901	29.3738	42.5907	45.6339	39.9919
DN756_RS16470	5041.6	5553.29	5405.32	4004.41	5001.15	2583.03	1768.19	1882.66	2145.42	2094.83	1.25631	3.51e-12	1.36e-11	DN756_RS16470	3540716	3541345	-	630	protein_coding	NADH:ubiquinone reductase (Na(+)-transporting) subunit D && PF02508:Rnf-Nqr subunit, membrane protein	-	4900	5632	5438	3445	1848	2210	2470	2250	199.26	226.2	227.062	162.089	125.076	128.062	131.268	147.565
DN756_RS20145	5183.58	4581.07	5122.04	5419.02	5076.43	1638.16	2273.85	2248.52	2335.17	2123.92	1.25614	4.05e-16	2.12e-15	pldA	4336598	4337476	-	879	protein_coding	phospholipase A && PF02253:Phospholipase A1	-	5038	4646	5153	4662	1172	2842	2950	2449	146.837	133.74	154.211	157.213	56.8525	118.033	112.366	115.117
DN756_RS13855	9406.18	10411.4	12328.5	9068.9	10303.7	4272.91	4121.25	4330.88	4536.85	4315.47	1.25563	3.29e-20	2.28e-19	rplY	3012172	3012456	+	285	protein_coding	50S ribosomal protein L25 && PF01386:Ribosomal L25p family	-	9142	10559	12403	7802	3057	5151	5682	4758	821.792	937.45	1144.79	811.458	457.364	659.804	667.513	689.796
DN756_RS17125	5596.17	5715	5762.17	5623.6	5674.23	1502.58	2468.27	2600.66	2931.12	2375.66	1.25545	3.05e-09	9.26e-09	DN756_RS17125	3686873	3687499	-	627	protein_coding	protein-L-isoaspartate(D-aspartate) O-methyltransferase && PF01135:Protein-L-isoaspartate(D-aspartate) O-methyltransferase (PCMT)	-	5439	5796	5797	4838	1075	3085	3412	3074	222.237	233.9	243.21	228.719	73.1058	179.62	182.198	202.571
DN756_RS20020	6972.84	6151.81	5897.35	8205.25	6806.81	3478.99	2475.47	2655.54	2798.59	2852.15	1.25543	5.27e-13	2.19e-12	ftsX	4312469	4313422	-	954	protein_coding	permease-like cell division protein FtsX && PF02687:FtsX-like permease family	-	6777	6239	5933	7059	2489	3094	3484	2935	181.993	165.477	163.595	219.331	111.247	118.397	122.274	127.116
DN756_RS17680	3580.56	3827.75	4108.17	3431.35	3736.96	1796.1	1536.97	1336.15	1613.36	1570.65	1.25178	8.47e-20	5.7e-19	ilvI	3804343	3806070	-	1728	protein_coding	acetolactate synthase 3 large subunit && PF02776:Thiamine pyrophosphate enzyme, N-terminal TPP binding domain|PF02775:Thiamine pyrophosphate enzyme, C-terminal TPP binding domain|PF00205:Thiamine pyrophosphate enzyme, central domain	TPP_enzyme_N	3480	3882	4133	2952	1285	1921	1753	1692	51.5942	56.8436	62.9168	50.6381	31.7081	40.5837	33.9658	40.4574
DN756_RS00145	564.864	591.615	669.95	504.474	582.726	356.425	211.223	193.601	223.124	246.093	1.25133	4.14e-08	1.13e-07	DN756_RS00145	28030	28260	+	231	protein_coding	hypothetical protein && -	-	549	600	674	434	255	264	254	234	60.8872	65.7218	76.7526	55.6907	47.0695	41.7215	36.815	41.8548
DN756_RS10565	5050.86	4463.73	5107.13	4662.31	4821.01	2060.28	2155.44	1827.78	2072	2028.87	1.24893	2.48e-30	2.92e-29	ruvA	2300898	2301512	-	615	protein_coding	Holliday junction branch migration protein RuvA && PF07499:RuvA, C-terminal domain|PF01330:RuvA N terminal domain|PF14520:Helix-hairpin-helix domain	-	4909	4527	5138	4011	1474	2694	2398	2173	204.495	186.254	219.768	193.322	102.196	159.915	130.55	145.991
DN756_RS02655	2056.77	1604.26	1729.54	1908.63	1824.8	799.51	799.287	680.654	795.237	768.672	1.24803	1.89e-20	1.33e-19	ibaG	566633	566887	+	255	protein_coding	BolA family iron metabolism protein IbaG && PF01722:BolA-like protein	-	1999	1627	1740	1642	572	999	893	834	200.834	161.442	179.496	190.87	95.6461	143.019	117.25	135.135
DN756_RS00550	1265.54	1458.33	1524.78	1217.01	1366.42	866.602	503.255	440.557	497.738	577.038	1.24698	1.94e-07	5.01e-07	yhjD	125082	126182	-	1101	protein_coding	inner membrane protein YhjD && PF03631:Virulence factor BrkB	Ribonuclease_BN	1230	1479	1534	1047	620	629	578	522	28.6209	33.99	36.6508	28.188	24.0113	20.856	17.577	19.5895
DN756_RS00015	7552.1	7169.38	7030.5	7267.21	7254.8	704.463	3536.39	4045.05	3939.95	3056.46	1.24679	0.003902	0.00622566	recF	2667	3752	+	1086	protein_coding	DNA replication/repair protein RecF && PF02463:RecF/RecN/SMC N terminal domain	SMC_N	7340	7271	7073	6252	504	4420	5307	4132	173.154	169.408	171.324	170.645	19.7885	148.58	163.615	157.207
DN756_RS10000	18496.5	17811.5	18558.8	15470.1	17584.2	7349.34	6806.34	7651.07	7833.18	7409.98	1.24678	1.35e-28	1.45e-27	topA	2188792	2191407	-	2616	protein_coding	type I DNA topoisomerase && PF01131:DNA topoisomerase|PF08272:Topoisomerase I zinc-ribbon-like|PF01396:Topoisomerase DNA binding C4 zinc finger|PF01751:Toprim domain	Topoisom_bac	17977	18064	18671	13309	5258	8507	10038	8215	176.054	174.721	187.748	150.804	85.7026	118.715	128.473	129.751
DN756_RS00875	9185.99	9502.32	8573.17	7853.05	8778.63	3592.2	3870.82	3796.57	3541.38	3700.24	1.24622	2.76e-31	3.46e-30	feoB	216566	218881	-	2316	protein_coding	Fe(2+) transporter permease subunit FeoB && PF02421:Ferrous iron transport protein B|PF07664:Ferrous iron transport protein B C terminus|PF07670:Nucleoside recognition	-	8928	9637	8625	6756	2570	4838	4981	3714	98.76	105.287	97.9638	86.4681	47.3158	76.2597	72.0081	66.2589
DN756_RS05440	12593.7	12046.3	14241.9	11132.1	12503.5	4486.76	5041.35	5719.63	5848.9	5274.16	1.24509	7.35e-18	4.34e-17	accA	1193731	1194690	+	960	protein_coding	acetyl-CoA carboxylase carboxyl transferase subunit alpha && PF03255:Acetyl co-enzyme A carboxylase carboxyltransferase alpha subunit	-	12240	12217	14328	9577	3210	6301	7504	6134	326.645	322.006	392.608	295.708	142.576	239.611	261.713	264.006
DN756_RS00885	21814.7	24255.2	25579.4	18579.5	22557.2	7114.52	9629.85	10245.6	11091.4	9520.34	1.24437	2.51e-11	9.13e-11	DN756_RS00885	219724	222099	-	2376	protein_coding	RNA-binding transcriptional accessory protein && PF12836:Helix-hairpin-helix motif|PF16921:Tex protein YqgF-like domain|PF00575:S1 RNA binding domain|PF09371:Tex-like protein N-terminal domain	S1	21202	24599	25734	15984	5090	12036	13442	11632	228.61	261.964	284.909	199.409	91.3445	184.928	189.418	202.278
DN756_RS04605	1339.62	1504.67	1331.95	1233.29	1352.38	848.431	427.247	557.938	456.737	572.588	1.24297	1.64e-07	4.26e-07	DN756_RS04605	1015485	1016699	+	1215	protein_coding	tyrosine-type recombinase/integrase && PF00589:Phage integrase family|PF13356:Domain of unknown function (DUF4102)	Phage_integrase	1302	1526	1340	1061	607	534	732	479	27.4537	31.7796	29.0117	25.8847	21.3022	16.0447	20.1715	16.2892
DN756_RS08345	4424.26	5308.76	4994.81	3615.01	4585.71	482.222	2093.03	2609.05	2581.18	1941.37	1.23965	0.00392457	0.00625925	DN756_RS08345	1816474	1817778	+	1305	protein_coding	NAD(P)/FAD-dependent oxidoreductase && PF07992:Pyridine nucleotide-disulphide oxidoreductase	Pyr_redox_2	4300	5384	5025	3110	345	2616	3423	2707	84.4157	104.391	101.291	70.6406	11.2725	73.1805	87.8212	85.7075
DN756_RS01670	5040.57	5489.2	5649.85	4207.82	5096.86	1744.39	2305.85	2355.23	2248.4	2163.47	1.23561	2.12e-14	9.93e-14	murB	349666	350703	+	1038	protein_coding	UDP-N-acetylmuramate dehydrogenase && PF02873:UDP-N-acetylenolpyruvoylglucosamine reductase, C-terminal domain|PF01565:FAD binding domain	FAD_binding_4	4899	5567	5684	3620	1248	2882	3090	2358	120.914	135.704	144.046	103.375	51.2659	101.36	99.6699	93.8615
DN756_RS09040	63545.7	73746.7	72842.7	52108.4	65560.9	27920	25810.8	27341.2	30318.2	27847.5	1.2353	3.49e-16	1.84e-15	ppsA	1972477	1974861	+	2385	protein_coding	phosphoenolpyruvate synthase && PF02896:PEP-utilising enzyme, TIM barrel domain|PF00391:PEP-utilising enzyme, mobile domain|PF01326:Pyruvate phosphate dikinase, PEP/pyruvate binding domain	-	61761	74792	73283	44829	19975	32260	35871	31796	663.424	793.481	808.276	557.154	357.116	493.792	503.568	550.84
DN756_RS09090	15241.1	18504.7	18630.4	13021	16349.3	9023.84	6573.52	6232.59	5978.58	6952.13	1.23394	4.89e-10	1.59e-09	sufS	1985515	1986735	+	1221	protein_coding	cysteine desulfurase SufS && PF00266:Aminotransferase class-V	Aminotran_5	14813	18767	18743	11202	6456	8216	8177	6270	310.808	388.91	403.802	271.947	225.455	245.648	224.224	212.174
DN756_RS08160	3266.75	2487.74	3194.69	3381.37	3082.64	732.418	1482.56	1473.35	1564.73	1313.27	1.22993	1.52e-06	3.55e-06	DN756_RS08160	1782902	1783969	+	1068	protein_coding	rhodanese-related sulfurtransferase && PF12368:Rhodanase C-terminal|PF00581:Rhodanese-like domain	Rhodanese	3175	2523	3214	2909	524	1853	1933	1641	76.1619	59.7745	79.1625	80.7379	20.9205	63.3391	60.5988	63.4861
DN756_RS07420	37528	35961.3	39792.5	33045.4	36581.8	19505.5	14116.7	13746.5	15091.4	15615	1.22834	3.8e-15	1.87e-14	fabB	1609959	1611182	+	1224	protein_coding	beta-ketoacyl-ACP synthase I && PF00109:Beta-ketoacyl synthase, N-terminal domain|PF02801:Beta-ketoacyl synthase, C-terminal domain	ketoacyl-synt	36474	36471	40033	28429	13955	17644	18035	15827	763.427	753.939	860.363	688.47	486.138	526.24	493.33	534.267
DN756_RS21460	904.4	1143.79	1016.85	926.418	997.865	290.731	384.042	464.186	568.299	426.814	1.22293	4.4e-08	1.2e-07	DN756_RS21460	4602855	4603592	+	738	protein_coding	amino acid ABC transporter permease && PF00528:Binding-protein-dependent transport system inner membrane component	BPD_transp_1	879	1160	1023	797	208	480	609	596	30.5139	39.7715	36.464	32.0116	12.0176	23.7439	27.6289	33.3681
DN756_RS18185	6018.02	7365.6	7880.36	5924.66	6797.16	2778.72	3347.57	2766.06	2776.65	2917.25	1.2202	1.24e-15	6.22e-15	deoC	3928161	3928958	-	798	protein_coding	deoxyribose-phosphate aldolase && PF01791:DeoC/LacD family aldolase	-	5849	7470	7928	5097	1988	4184	3629	2912	187.778	236.858	261.34	189.329	106.225	191.407	152.26	150.775
DN756_RS06975	581.327	412.158	524.827	713.703	558.004	150.956	284.031	231.712	288.917	238.904	1.21919	2.89e-06	6.58e-06	DN756_RS06975	1516104	1516236	+	133	protein_coding	RtT sRNA && -	-	565	418	528	614	108	355	304	303	108.833	79.5234	104.43	136.843	34.6245	97.4417	76.5288	94.1309
DN756_RS02340	3724.61	3603.92	4186.69	3339.52	3713.69	1237	1826.6	1711.92	1613.36	1597.22	1.21617	8.79e-14	3.89e-13	prmA	494647	495528	-	882	protein_coding	50S ribosomal protein L11 methyltransferase && PF06325:Ribosomal protein L11 methyltransferase (PrmA)	-	3620	3655	4212	2873	885	2283	2246	1692	105.149	104.855	125.622	96.5543	42.7844	94.4942	85.2598	79.2634
DN756_RS18430	6576.71	7232.49	7446.98	6459.36	6928.88	2503.36	3053.93	3192.14	3179.04	2982.12	1.21567	5e-21	3.67e-20	DN756_RS18430	3977868	3980459	+	2592	protein_coding	type I restriction-modification system subunit M && PF02384:N-6 DNA Methylase|PF12161:HsdM N-terminal domain	-	6392	7335	7492	5557	1791	3817	4188	3334	63.1782	71.6036	76.034	63.5492	29.4626	53.7595	54.0972	53.1461
DN756_RS19470	5265.9	5606.54	5867.53	4299.65	5259.9	1956.84	2285.05	2320.93	2496.32	2264.79	1.21528	6.35e-16	3.27e-15	DN756_RS19470	4198926	4199501	-	576	protein_coding	TerD family protein && PF02342:TerD domain	-	5118	5686	5903	3699	1400	2856	3045	2618	227.637	249.778	269.585	190.356	103.637	181.01	176.998	187.797
DN756_RS17755	878.678	741.49	871.73	891.547	845.861	150.956	396.043	420.74	490.11	364.462	1.21161	0.00015411	0.000289651	thiQ	3823034	3823744	+	711	protein_coding	thiamine ABC transporter ATP-binding protein ThiQ && PF07673:Protein of unknown function (DUF1602)|PF00005:ABC transporter	ABC_tran	854	752	877	767	108	495	552	514	30.7719	26.762	32.447	31.9765	6.47687	25.4158	25.994	29.87
DN756_RS00335	2404.53	2360.54	2157.95	2275.94	2299.74	1016.16	942.503	1051.09	969.731	994.871	1.20914	2.71e-35	3.92e-34	DN756_RS00335	71085	72353	+	1269	protein_coding	SAM-dependent methyltransferase && PF13659:Methyltransferase domain	-	2337	2394	2171	1958	727	1178	1379	1017	47.1805	47.7345	45.0032	45.7358	24.4278	33.8884	36.3836	33.1131
DN756_RS10605	2398.36	2165.31	2943.21	2089.96	2399.21	805.101	1088.12	1111.3	1144.23	1037.19	1.20868	2.58e-11	9.36e-11	cmoA	2308032	2308835	+	804	protein_coding	carboxy-S-adenosyl-L-methionine synthase CmoA && PF12847:Methyltransferase domain	-	2331	2196	2961	1798	576	1360	1458	1200	74.2765	69.1109	96.8785	66.2885	30.5476	61.752	60.7162	61.6689
DN756_RS15045	4327.54	4699.39	4790.04	4328.71	4536.42	1579.45	2008.22	2123.52	2154	1966.3	1.20509	5.68e-18	3.37e-17	rlpA	3250785	3251867	+	1083	protein_coding	endolytic peptidoglycan transglycosylase RlpA && PF05036:Sporulation related domain|PF03330:Rare lipoprotein A (RlpA)-like double-psi beta-barrel	-	4206	4766	4819	3724	1130	2510	2786	2259	99.4961	111.351	117.051	101.926	44.4899	84.6083	86.1303	86.1844
DN756_RS20965	35274.7	40293.9	37311.4	28490	35342.5	17132.2	14755.2	14598.6	14895	15345.2	1.20371	3.06e-16	1.63e-15	rfaD	4504313	4505245	+	933	protein_coding	ADP-glyceromanno-heptose 6-epimerase && PF01370:NAD dependent epimerase/dehydratase family	Epimerase	34284	40865	37537	24510	12257	18442	19153	15621	941.402	1108.26	1058.33	778.693	560.162	721.596	687.319	691.78
DN756_RS07395	5235.03	5489.2	5765.15	4411.24	5225.15	1705.25	2709.1	2368.95	2286.54	2267.46	1.2037	2.36e-11	8.61e-11	mepA	1604925	1605752	+	828	protein_coding	penicillin-insensitive murein endopeptidase && PF03411:Penicillin-insensitive murein endopeptidase	-	5088	5567	5800	3795	1220	3386	3108	2398	157.428	170.122	184.265	135.858	62.8262	149.288	125.676	119.663
DN756_RS02205	6770.14	7100.36	7032.49	6407.05	6827.51	4731.37	2204.24	2327.79	2600.25	2965.91	1.20354	3.39e-06	7.69e-06	DN756_RS02205	468177	469826	+	1650	protein_coding	Na+/H+ antiporter && PF00999:Sodium/hydrogen exchanger family	Na_H_Exchanger	6580	7201	7075	5512	3385	2755	3054	2727	102.166	110.428	112.794	99.0216	87.4754	60.9545	61.971	68.2877
DN756_RS17745	1303.61	1405.08	1621.2	1198.42	1382.08	462.654	681.674	613.579	643.627	600.384	1.20061	8.03e-12	3.05e-11	DN756_RS17745	3820472	3821464	+	993	protein_coding	thiamine ABC transporter substrate binding subunit && PF13343:Bacterial extracellular solute-binding protein	-	1267	1425	1631	1031	331	852	805	675	32.6883	36.3108	43.2066	30.7761	14.2131	31.3226	27.1425	28.0864
DN756_RS19365	7449.21	6588.62	7681.56	6405.89	7031.32	3311.26	3219.55	2807.98	2923.5	3065.57	1.19804	6.17e-23	5.03e-22	DN756_RS19365	4169504	4170697	-	1194	protein_coding	aspartate/tyrosine/aromatic aminotransferase && PF00155:Aminotransferase class I and II	Aminotran_1_2	7240	6682	7728	5511	2369	4024	3684	3066	155.346	141.603	170.258	136.814	84.6003	123.033	103.304	106.098
DN756_RS15015	2395.27	2616.91	2909.41	2501.45	2605.76	510.177	1247.34	1346.06	1437.91	1135.37	1.19748	6.81e-05	0.000134268	holA	3244800	3245834	+	1035	protein_coding	DNA polymerase III subunit delta && PF14840:Processivity clamp loader gamma complex DNA pol III C-term|PF06144:DNA polymerase III, delta subunit	-	2328	2654	2927	2152	365	1559	1766	1508	57.6246	64.883	74.3922	61.6321	15.0371	54.9887	57.1286	60.2008
DN756_RS15220	942.47	867.702	904.532	841.565	889.067	69.8872	494.454	473.333	511.087	387.19	1.19731	0.0108683	0.0162866	DN756_RS15220	3291633	3292112	-	480	protein_coding	Hcp family type VI secretion system effector && PF05638:Type VI secretion system effector, Hcp	-	916	880	910	724	50	618	621	536	48.89	46.3886	49.8707	44.7097	4.44161	47.0019	43.3165	46.1386
DN756_RS11175	201.664	241.576	140.153	189.468	193.215	62.8985	90.4099	79.2699	102.98	83.8896	1.19637	8.94e-07	2.15e-06	ripB	2442509	2443036	+	528	protein_coding	(R)-specific enoyl-CoA hydratase RipB/Ich && PF01575:MaoC like domain	-	196	245	141	163	45	113	104	108	9.51015	11.7409	7.02474	9.15079	3.63404	7.8129	6.59481	8.45144
DN756_RS06720	2915.89	2904.83	3499.84	2690.91	3002.87	1473.22	1177.73	1253.07	1343.51	1311.88	1.19595	1.3e-17	7.54e-17	hemF	1464340	1465269	-	930	protein_coding	oxygen-dependent coproporphyrinogen oxidase && PF01218:Coproporphyrinogen III oxidase	-	2834	2946	3521	2315	1054	1472	1644	1409	78.0697	80.153	99.5928	73.7858	48.3247	57.782	59.1864	62.5993
DN756_RS17635	4833.76	3923.39	3915.33	4944.77	4404.31	2269.94	1616.18	1872.75	1938.51	1924.34	1.19528	1.6e-13	6.9e-13	DN756_RS17635	3797146	3798909	-	1764	protein_coding	peptidoglycan glycosyltransferase FtsI && PF00905:Penicillin binding protein transpeptidase domain|PF03717:Penicillin-binding Protein dimerisation domain	-	4698	3979	3939	4254	1624	2020	2457	2033	68.2307	57.0749	58.7398	71.4832	39.2553	41.8043	46.6348	47.619
DN756_RS18515	1291.27	1118.15	1154.02	1587.81	1287.81	675.111	481.653	473.333	626.464	564.14	1.19293	7.19e-10	2.32e-09	DN756_RS18515	4001197	4002033	+	837	protein_coding	ABC transporter permease && PF12911:N-terminal TM domain of oligopeptide transport permease C|PF00528:Binding-protein-dependent transport system inner membrane component	BPD_transp_1	1255	1134	1161	1366	483	602	621	657	38.4135	34.2813	36.4881	48.376	24.6055	26.2566	24.841	32.4325
DN756_RS14895	7457.45	8996.49	8531.43	6331.49	7829.21	3472	3254.76	3468.82	3530.89	3431.62	1.19012	2.17e-16	1.16e-15	nagA	3222709	3223854	+	1146	protein_coding	N-acetylglucosamine-6-phosphate deacetylase && PF01979:Amidohydrolase family	Amidohydro_1	7248	9124	8583	5447	2484	4068	4551	3703	162.031	201.452	197.015	140.889	92.4226	129.588	132.961	133.509
DN756_RS08890	5747.42	4049.6	4523.65	6615.12	5233.95	2229.4	2233.04	2303.4	2452.46	2304.58	1.18325	1.14e-10	3.94e-10	DN756_RS08890	1944562	1945224	+	663	protein_coding	transglycosylase SLT domain-containing protein && PF01464:Transglycosylase SLT domain	-	5586	4107	4551	5691	1595	2791	3022	2572	215.85	156.74	180.567	254.437	102.579	153.679	152.61	160.287
DN756_RS03395	25987.9	27366.1	28811.8	21398.3	25891	9897.43	12176.5	11763.2	11793.2	11407.6	1.18236	1.54e-16	8.32e-16	tolC	714332	715726	-	1395	protein_coding	outer membrane channel protein TolC && PF02321:Outer membrane efflux protein	OEP	25258	27754	28986	18409	7081	15219	15433	12368	463.863	503.41	546.587	391.166	216.437	398.272	370.407	366.325
DN756_RS16910	1206.9	1058.99	937.334	1418.11	1155.33	236.219	577.663	593	627.417	508.575	1.18137	0.000111195	0.000213473	DN756_RS16910	3634440	3635927	-	1488	protein_coding	FGGY-family carbohydrate kinase && PF00370:FGGY family of carbohydrate kinases, N-terminal domain|PF02782:FGGY family of carbohydrate kinases, C-terminal domain	FGGY_N	1173	1074	943	1220	169	722	778	658	20.1958	18.263	16.6707	24.3031	4.84278	17.7134	17.5057	18.2711
DN756_RS21830	38859.4	37779.5	37298.5	33559.1	36874.1	16568.9	16428.2	16034.6	16023.9	16263.9	1.18098	4.23e-40	7.82e-39	lcrD	4653715	4655829	-	2115	protein_coding	SctV family type III secretion system export apparatus subunit LcrD && PF00771:FHIPEP family	-	37768	38315	37524	28871	11854	20533	21037	16805	457.487	458.383	466.706	404.628	238.982	354.413	333.025	328.299
DN756_RS06260	18820.6	18127.1	19751.6	18293.6	18748.2	8566.78	7932.87	8051.23	8534.97	8271.46	1.18073	2.13e-45	4.97e-44	DN756_RS06260	1353209	1353844	+	636	protein_coding	YfgM family protein && PF09976:Tetratricopeptide repeat	-	18292	18384	19871	15738	6129	9915	10563	8951	736.834	731.397	821.878	733.495	410.907	569.12	556.075	581.508
DN756_RS22305	456.83	454.557	515.881	490.525	479.449	143.968	219.224	272.871	205.961	210.506	1.17943	1.07e-08	3.12e-08	DN756_RS22305	2688243	2688932	+	690	protein_coding	ATP-binding cassette domain-containing protein && PF00005:ABC transporter	ABC_tran	444	461	519	422	103	274	358	216	16.4854	16.9053	19.7862	18.1288	6.36501	14.4967	17.3715	12.9344
DN756_RS11010	2649.41	2447.31	2728.51	2323.6	2537.21	1515.16	1085.72	933.707	972.592	1126.79	1.17285	4.47e-10	1.46e-09	chaA	2403392	2404492	+	1101	protein_coding	sodium-potassium/proton antiporter ChaA && PF01699:Sodium/calcium exchanger protein	Na_Ca_ex	2575	2482	2745	1999	1084	1357	1225	1020	59.9177	57.0407	65.5843	53.8183	41.981	44.9946	37.2522	38.2784
DN756_RS19350	17608.5	15497.3	17413.7	18601.6	17280.3	6621.12	8391.32	7676.22	7978.11	7666.69	1.1722	6.87e-21	4.95e-20	ssb1	4164676	4165224	-	549	protein_coding	single-stranded DNA-binding protein SSB1 && PF00436:Single-strand binding protein family	-	17114	15717	17519	16003	4737	10488	10071	8367	798.628	724.381	839.425	864.04	367.911	697.41	614.191	629.707
DN756_RS16660	11423.8	12527.4	13083.9	10380.1	11853.8	5079.4	5423.79	5360.62	5193.83	5264.41	1.17093	9.76e-25	8.81e-24	DN756_RS16660	3586016	3587182	-	1167	protein_coding	tRNA/rRNA methyltransferase && PF08032:RNA 2'-O ribose methyltransferase substrate binding|PF00588:SpoU rRNA Methylase family	SpoU_methylase	11103	12705	13163	8930	3634	6779	7033	5447	243.745	275.47	296.708	226.822	132.778	212.062	201.778	192.854
DN756_RS16725	19669.4	22932	21016	16841.8	20114.8	7807.8	8750.56	9513.91	9680.15	8938.1	1.17011	9.37e-16	4.78e-15	clpB	3599569	3602142	-	2574	protein_coding	ATP-dependent chaperone ClpB && PF10431:C-terminal, D2-small domain, of ClpB protein|PF02861:Clp amino terminal domain, pathogenicity island component|PF00004:ATPase family associated with various cellular activities (AAA)|PF07724:AAA domain (Cdc48 subfamily)	Clp_N	19117	23257	21143	14489	5586	10937	12482	10152	190.273	228.621	216.074	166.853	92.5345	155.116	162.36	162.961
DN756_RS17470	13033	13382.3	13297.6	14147.4	13465.1	6654.66	5861.44	5837.77	5599.08	5988.24	1.16936	9.08e-32	1.15e-30	pdhR	3763965	3764729	-	765	protein_coding	pyruvate dehydrogenase complex transcriptional repressor PdhR && PF00392:Bacterial regulatory proteins, gntR family|PF07729:FCD domain	GntR	12667	13572	13378	12171	4761	7326	7659	5872	424.207	448.903	460.018	471.595	265.368	349.602	335.207	317.151
DN756_RS18175	11315.8	14871.2	15798.5	9514.1	12874.9	5997.72	5779.83	5507.73	5621.96	5726.81	1.16885	5.54e-10	1.8e-09	deoB	3925363	3926586	-	1224	protein_coding	phosphopentomutase && PF01676:Metalloenzyme superfamily	-	10998	15082	15894	8185	4291	7224	7226	5896	230.196	311.779	341.583	198.218	149.482	215.459	197.66	199.029
DN756_RS13315	35605	33593.9	40344.1	31642.4	35296.3	10905.2	17993.2	16917.3	16992.7	15702.1	1.16846	1.33e-09	4.19e-09	serS	2881992	2883284	-	1293	protein_coding	serine--tRNA ligase && PF02403:Seryl-tRNA synthetase N-terminal domain|PF00587:tRNA synthetase class II core domain (G, H, P, S and T)	tRNA-synt_2b	34605	34070	40588	27222	7802	22489	22195	17821	685.655	666.72	825.742	624.06	257.287	634.95	574.725	569.475
DN756_RS01305	236.646	253.408	172.954	226.664	222.418	83.8647	101.611	102.898	105.841	98.5538	1.16703	1.12e-09	3.54e-09	tauB	299091	299858	+	768	protein_coding	taurine ABC transporter ATP-binding subunit && PF00005:ABC transporter|PF07673:Protein of unknown function (DUF1602)	ABC_tran	230	257	174	195	60	127	135	111	7.67241	8.46724	5.95982	7.52624	3.3312	6.03685	5.8854	5.97177
DN756_RS17965	13073.2	14029.2	14105.7	11556.4	13191.1	5351.96	5750.23	6122.83	6271.31	5874.08	1.16698	1.22e-22	9.81e-22	ispH	3876606	3877559	-	954	protein_coding	4-hydroxy-3-methylbut-2-enyl diphosphate reductase && PF02401:LytB protein	-	12706	14228	14191	9942	3829	7187	8033	6577	341.213	377.368	391.3	308.909	171.139	275.022	281.924	284.853
DN756_RS10860	2228.59	2272.79	2709.62	2309.65	2380.16	1397.74	828.891	998.495	1021.22	1061.59	1.16669	6.4e-10	2.07e-09	DN756_RS10860	2364865	2365524	+	660	protein_coding	class I SAM-dependent methyltransferase && PF08242:Methyltransferase domain	Methyltransf_12	2166	2305	2726	1987	1000	1036	1310	1071	84.0775	88.3684	108.649	89.2398	64.6052	57.3038	66.4554	67.0481
DN756_RS08135	8816.62	6938.65	7245.2	9079.37	8019.96	4591.59	3141.14	3312.57	3251.51	3574.2	1.16644	1.49e-10	5.09e-10	mdoH	1775129	1777738	+	2610	protein_coding	glucans biosynthesis glucosyltransferase MdoH && PF00535:Glycosyl transferase family 2	Glycos_transf_2	8569	7037	7289	7811	3285	3926	4346	3410	84.1114	68.2208	73.4636	88.7097	53.6668	54.9133	55.751	53.9827
DN756_RS06810	1555.69	1597.36	1653.01	1492.5	1574.64	269.765	465.651	1014.5	1058.41	702.082	1.16423	0.00259215	0.00422417	cysW	1482355	1483230	+	876	protein_coding	sulfate/thiosulfate ABC transporter permease CysW && PF00528:Binding-protein-dependent transport system inner membrane component	BPD_transp_1	1512	1620	1663	1284	193	582	1331	1110	44.2194	46.793	49.9382	43.4476	9.3943	24.2542	50.8718	52.3552
DN756_RS09610	10116.1	7630.84	9574.12	11334.4	9663.87	8516.46	2797.91	3247.02	2721.35	4320.68	1.16166	0.00190767	0.00317405	DN756_RS09610	2092348	2093142	+	795	protein_coding	DUF1460 domain-containing protein && PF07313:Protein of unknown function (DUF1460)	-	9832	7739	9632	9751	6093	3497	4260	2854	316.84	246.313	318.709	363.569	326.795	160.582	179.41	148.33
DN756_RS17615	12749.1	11447.7	12263.9	11765.6	12056.6	2854.19	4732.52	6779.1	7188.6	5388.6	1.16162	2.97e-05	6.06e-05	murD	3791904	3793220	-	1317	protein_coding	UDP-N-acetylmuramoyl-L-alanine--D-glutamate ligase && PF08245:Mur ligase middle domain|PF02875:Mur ligase family, glutamate ligase domain	-	12391	11610	12338	10122	2042	5915	8894	7539	241.038	223.057	246.436	227.817	66.1121	163.96	226.107	236.521
DN756_RS10020	4307.99	5080.98	4679.71	4587.92	4664.15	2030.92	2031.42	2072.45	2216.94	2087.93	1.15948	7.64e-31	9.45e-30	DN756_RS10020	2193414	2194175	+	762	protein_coding	YciK family oxidoreductase && PF00106:short chain dehydrogenase	adh_short	4187	5153	4708	3947	1453	2539	2719	2325	140.771	171.11	162.527	153.538	81.3059	121.64	119.47	126.069
DN756_RS04325	826.204	946.583	1104.32	746.249	905.84	183.105	423.246	487.052	526.344	404.937	1.15902	0.000219664	0.000408018	DN756_RS04325	959571	960134	-	564	protein_coding	YqgE/AlgH family protein && PF02622:Uncharacterized ACR, COG1678	-	803	960	1111	642	131	529	639	552	36.4756	43.0687	51.8179	33.7412	9.90384	34.2408	37.9337	40.4391
DN756_RS15920	5102.3	4737.85	6106.09	4700.67	5161.73	911.33	2655.49	2788.16	2899.66	2313.66	1.1572	0.000514912	0.000920716	recR	3421818	3422423	-	606	protein_coding	recombination protein RecR && PF02132:RecR protein|PF13662:Toprim domain	-	4959	4805	6143	4044	652	3319	3658	3041	209.646	200.628	266.657	197.808	45.8761	199.941	202.104	207.341
DN756_RS03820	721.257	630.07	633.172	548.644	633.286	170.525	312.034	315.555	334.686	283.2	1.15615	5.93e-07	1.45e-06	DN756_RS03820	796526	797818	+	1293	protein_coding	efflux RND transporter periplasmic adaptor subunit && PF13533:Biotin-lipoyl like	-	701	639	637	472	122	390	414	351	13.8894	12.5047	12.9594	10.8205	4.02321	11.0112	10.7202	11.2163
DN756_RS18230	6933.74	6322.39	7639.82	5668.94	6641.22	3526.51	2937.12	2666.97	2795.72	2981.58	1.15596	9.07e-14	4.01e-13	rsmC	3937536	3938579	+	1044	protein_coding	16S rRNA (guanine(1207)-N(2))-methyltransferase RsmC && PF08468:Methyltransferase small domain N-terminal|PF05175:Methyltransferase small domain	-	6739	6412	7686	4877	2523	3671	3499	2932	165.371	155.404	193.662	138.47	103.045	128.367	112.214	116.039
DN756_RS19570	10497.8	11852	11955.7	8945.69	10812.8	3621.56	5318.18	5040.5	5433.16	4853.35	1.15541	2.33e-10	7.84e-10	DN756_RS19570	4218297	4219301	+	1005	protein_coding	iron ABC transporter permease && PF01032:FecCD transport family	-	10203	12020	12028	7696	2591	6647	6613	5698	260.092	302.628	314.827	226.988	109.929	241.45	220.311	234.26
DN756_RS10225	13814	13400.1	14612.7	13499.9	13831.7	5979.55	6305.49	6372.84	6209.33	6216.8	1.15352	3.78e-47	9.78e-46	DN756_RS10225	2232202	2233548	-	1347	protein_coding	UDP-glucose/GDP-mannose dehydrogenase family protein && PF03721:UDP-glucose/GDP-mannose dehydrogenase family, NAD binding domain|PF03720:UDP-glucose/GDP-mannose dehydrogenase family, UDP binding domain|PF00984:UDP-glucose/GDP-mannose dehydrogenase family, central domain	-	13426	13590	14701	11614	4278	7881	8361	6512	255.355	255.283	287.094	255.575	135.42	213.59	207.823	199.751
DN756_RS17390	2793.46	2573.52	2936.25	2844.35	2786.89	1256.57	1592.97	993.922	1169.02	1253.12	1.1531	1.83e-11	6.72e-11	DN756_RS17390	3744746	3745672	-	927	protein_coding	ABC transporter ATP-binding protein && PF07673:Protein of unknown function (DUF1602)|PF00005:ABC transporter	ABC_tran	2715	2610	2954	2447	899	1991	1304	1226	75.0336	71.2411	83.8254	78.2454	41.3515	78.4078	47.0978	54.6452
DN756_RS13635	1557.75	1762.03	1366.74	1721.49	1602	451.472	883.296	759.161	788.562	720.623	1.15038	3.28e-07	8.22e-07	DN756_RS13635	2957507	2958295	-	789	protein_coding	ABC transporter ATP-binding protein && PF00005:ABC transporter	ABC_tran	1514	1787	1375	1481	323	1104	996	827	49.1603	57.3083	45.8428	55.6395	17.4557	51.0811	42.2654	43.3081
DN756_RS15650	1926.1	2407.87	2073.47	2417.75	2206.3	967.239	1048.91	949.714	1010.73	994.15	1.1497	9.69e-20	6.51e-19	DN756_RS15650	3359702	3360448	+	747	protein_coding	HNH endonuclease && PF13391:HNH endonuclease	-	1872	2442	2086	2080	692	1311	1246	1060	64.2023	82.7171	73.4579	82.5368	39.5	64.0693	55.8471	58.6309
DN756_RS00075	1700.77	1551.02	1866.72	1538.99	1664.37	949.069	653.671	633.397	774.259	752.599	1.14781	3.99e-11	1.42e-10	DN756_RS00075	15280	16545	-	1266	protein_coding	valine--pyruvate transaminase && PF00155:Aminotransferase class I and II	Aminotran_1_2	1653	1573	1878	1324	679	817	831	812	33.4506	31.4387	39.0218	30.9998	22.869	23.559	21.9771	26.5011
DN756_RS03350	23000	22138.2	23408.5	23320.9	22966.9	12722.3	9361.02	9395.76	9998.63	10369.4	1.14747	1.27e-16	6.9e-16	hldE	706104	707534	+	1431	protein_coding	bifunctional D-glycero-beta-D-manno-heptose-7-phosphate kinase/D-glycero-beta-D-manno-heptose 1-phosphate adenylyltransferase HldE && PF00294:pfkB family carbohydrate kinase|PF01467:Cytidylyltransferase-like	PfkB	22354	22452	23550	20063	9102	11700	12327	10486	400.204	396.995	432.909	415.586	271.212	298.479	288.417	302.769
DN756_RS18860	6704.29	7122.05	6703.48	7084.72	6903.64	3316.85	2994.73	3311.8	2864.38	3121.94	1.14516	8.78e-31	1.08e-29	DN756_RS18860	4067483	4068382	-	900	protein_coding	hypothetical protein && -	-	6516	7223	6744	6095	2373	3743	4345	3004	185.483	203.07	197.115	200.741	112.426	151.826	161.641	137.911
DN756_RS17280	1743.98	1991.77	2026.75	1605.25	1841.94	483.62	813.689	930.659	1101.32	832.321	1.14465	5.48e-06	1.22e-05	DN756_RS17280	3719878	3720492	+	615	protein_coding	TRIC cation channel family protein && PF03458:UPF0126 domain	-	1695	2020	2039	1381	346	1017	1221	1155	70.609	83.1087	87.2142	66.5615	23.989	60.369	66.4727	77.5975
DN756_RS08365	1493.96	1549.04	1407.49	1150.76	1400.31	595.439	519.257	631.872	788.562	633.783	1.14397	2.4e-10	8.06e-10	DN756_RS08365	1819743	1820282	+	540	protein_coding	glycine zipper 2TM domain-containing protein && PF05433:Glycine zipper 2TM domain	-	1452	1571	1416	990	426	649	829	827	68.8872	73.6127	68.9786	54.3433	33.6378	43.8752	51.4001	63.278
DN756_RS08980	14783.2	13191	17274.6	12875.7	14531.1	7521.26	6177.47	6447.54	6160.7	6576.74	1.14392	1.07e-14	5.09e-14	arnC	1960240	1961223	+	984	protein_coding	undecaprenyl-phosphate 4-deoxy-4-formamido-L-arabinose transferase && PF00535:Glycosyl transferase family 2	Glycos_transf_2	14368	13378	17379	11077	5381	7721	8459	6461	374.082	344.006	464.595	333.681	233.173	286.448	287.824	271.297
DN756_RS04300	2739.95	2828.9	3031.67	2245.72	2711.56	1098.63	1248.94	1301.09	1261.51	1227.54	1.14263	2.44e-16	1.3e-15	DN756_RS04300	955015	955713	-	699	protein_coding	YggS family pyridoxal phosphate-dependent enzyme && PF01168:Alanine racemase, N-terminal domain	Ala_racemase_N	2663	2869	3050	1932	786	1561	1707	1323	97.6022	103.854	114.78	81.9285	47.9465	81.5255	81.7635	78.2031
DN756_RS17385	2013.55	2034.17	2229.52	2166.68	2110.98	1133.57	1041.71	861.297	793.33	957.478	1.14201	7.55e-14	3.36e-13	DN756_RS17385	3743979	3744749	-	771	protein_coding	ABC transporter permease && PF01061:ABC-2 type transporter	ABC2_membrane	1957	2063	2243	1864	811	1302	1130	832	65.0282	67.7041	76.5279	71.6632	44.8516	61.6488	49.0713	44.5872
DN756_RS21130	1884.94	1954.3	2039.67	1694.75	1893.42	464.051	902.499	1025.17	1039.34	857.765	1.14075	8.52e-06	1.85e-05	trmH	4533218	4533910	+	693	protein_coding	tRNA (guanosine(18)-2'-O)-methyltransferase TrmH && PF12105:SpoU, rRNA methylase, C-terminal|PF00588:SpoU rRNA Methylase family	SpoU_methylase	1832	1982	2052	1458	332	1128	1345	1090	67.7263	72.367	77.8913	62.3633	20.4275	59.4215	64.9819	64.9882
DN756_RS08100	1159.57	1031.38	1215.65	1342.55	1187.29	307.504	629.669	643.305	569.252	537.433	1.14051	3.45e-06	7.8e-06	DN756_RS08100	1767672	1768316	-	645	protein_coding	acyl-homoserine-lactone synthase && PF00765:Autoinducer synthase	Autoind_synth	1127	1046	1223	1155	220	787	844	597	44.7641	41.0338	49.8783	53.0795	14.5437	44.5434	43.8113	38.2433
DN756_RS05925	5361.58	5634.14	5890.39	4911.06	5449.3	2376.17	2342.66	2454.32	2717.54	2472.67	1.14001	5.09e-24	4.39e-23	ung	1281331	1282017	-	687	protein_coding	uracil-DNA glycosylase && PF03167:Uracil DNA glycosylase superfamily	UDG	5211	5714	5926	4225	1700	2928	3220	2850	194.325	210.452	226.908	182.295	105.512	155.59	156.929	171.407
DN756_RS19575	6218.65	6527.48	6849.59	5372.53	6242.06	1323.66	2778.7	3467.29	3757.83	2831.87	1.13988	0.000154278	0.000289833	DN756_RS19575	4219294	4220094	+	801	protein_coding	heme ABC transporter ATP-binding protein && PF00005:ABC transporter	ABC_tran	6044	6620	6891	4622	947	3473	4549	3941	193.311	209.12	226.305	171.042	50.4114	158.285	190.146	203.29
DN756_RS05725	1085.49	1307.47	1488	1156.57	1259.38	353.629	586.464	609.006	734.211	570.828	1.13958	1.75e-06	4.07e-06	DN756_RS05725	1245914	1246879	+	966	protein_coding	urease accessory protein UreD && PF01774:UreD urease accessory protein	-	1055	1326	1497	995	253	733	799	770	27.9796	34.7325	40.7652	30.5317	11.1675	27.701	27.6932	32.9348
DN756_RS04295	4216.42	4484.44	4986.85	3365.1	4263.2	1513.76	1844.2	2136.48	2244.59	1934.76	1.13929	1.8e-09	5.6e-09	DN756_RS04295	954061	954882	-	822	protein_coding	pyrroline-5-carboxylate reductase && PF14748:Pyrroline-5-carboxylate reductase dimerisation|PF03807:NADP oxidoreductase coenzyme F420-dependent	F420_oxidored	4098	4548	5017	2895	1083	2305	2803	2354	127.722	139.997	160.553	104.395	56.1782	102.369	114.171	118.325
DN756_RS21525	3855.28	3623.64	4349.71	3150.06	3744.67	2669.69	1437.76	1317.86	1392.14	1704.36	1.13668	1.21e-05	2.59e-05	rpmH	4614001	4614141	-	141	protein_coding	50S ribosomal protein L34 && PF00468:Ribosomal protein L34	-	3747	3675	4376	2710	1910	1797	1729	1460	680.816	659.49	816.4	569.711	577.598	465.261	410.562	427.834
DN756_RS03115	2082.49	1693.99	1471.11	2174.82	1855.6	876.386	832.091	807.181	861.983	844.41	1.13606	2.72e-12	1.07e-11	DN756_RS03115	667716	668343	+	628	protein_coding	transcriptional regulator && PF08348:YheO-like PAS domain|PF13309:HTH domain	-	2024	1718	1480	1871	627	1040	1059	904	82.5689	69.2203	61.9936	88.3118	42.5715	60.4563	56.4598	59.4771
DN756_RS04585	17190.8	19468.1	21500	14573.9	18183.2	5442.82	8427.32	9154.91	10087.3	8278.09	1.1351	5.83e-07	1.43e-06	recJ	1010515	1012248	+	1734	protein_coding	single-stranded-DNA-specific exonuclease RecJ && PF02272:DHHA1 domain|PF01368:DHH family	-	16708	19744	21630	12538	3894	10533	12011	10579	246.854	288.109	328.135	214.33	95.7543	221.754	231.917	252.079
DN756_RS21785	998.03	812.484	738.535	621.874	792.731	314.493	406.444	386.441	335.64	360.754	1.1337	2.9e-09	8.83e-09	yopM	4646369	4647598	-	1230	protein_coding	type III secretion system effector YopM && PF12468:Type III secretion system leucine rich repeat protein	-	970	824	743	535	225	508	507	352	20.2038	16.9509	15.8902	12.893	7.79989	15.0774	13.8009	11.8244
DN756_RS00350	551.489	517.663	475.128	595.14	534.855	184.502	244.027	289.64	254.59	243.19	1.12999	1.84e-10	6.24e-10	DN756_RS00350	74301	75075	-	775	protein_coding	SAM-dependent DNA methyltransferase && PF02384:N-6 DNA Methylase|PF12161:HsdM N-terminal domain	-	536	525	478	512	132	305	380	267	17.7186	17.1407	16.2245	19.5827	7.26245	14.367	16.4167	14.2348
DN756_RS20805	7187.87	7062.89	8272.99	6166.44	7172.55	4829.21	2867.51	2591.51	2854.84	3285.77	1.12685	1.04e-06	2.48e-06	glpX	4473643	4474653	+	1011	protein_coding	class II fructose-bisphosphatase && PF03320:Bacterial fructose-1,6-bisphosphatase, glpX-encoded	-	6986	7163	8323	5305	3455	3584	3400	2994	177.028	179.273	216.558	155.539	145.716	129.415	112.598	122.361
DN756_RS12840	817.973	878.548	902.544	766.01	841.269	155.15	415.245	455.802	513.948	385.036	1.12481	0.000543066	0.000968116	tssA	2771128	2772729	-	1602	protein_coding	type VI secretion system protein TssA && PF16989:Type VI secretion, EvfE, EvfF, ImpA, BimE, VC_A0119, VasJ|PF06812:ImpA, N-terminal, type VI secretion system	-	795	891	908	659	111	519	598	539	12.7136	14.073	14.9097	12.1935	2.95442	11.827	12.498	13.9017
DN756_RS17890	3822.35	4078.2	4388.47	4067.17	4089.05	905.739	1944.21	2364.38	2282.73	1874.26	1.12474	7.53e-05	0.000147768	pdxA	3862706	3863701	+	996	protein_coding	4-hydroxythreonine-4-phosphate dehydrogenase PdxA && PF04166:Pyridoxal phosphate biosynthetic protein PdxA	-	3715	4136	4415	3499	648	2430	3102	2394	95.5575	105.073	116.605	104.133	27.7413	89.0666	104.276	99.313
DN756_RS06570	19285.6	20091.2	21024.9	18522.6	19731.1	13330.3	7748.05	7362.19	7797.9	9059.61	1.12318	3.22e-07	8.07e-07	dapA	1430847	1431728	+	882	protein_coding	4-hydroxy-tetrahydrodipicolinate synthase && PF00701:Dihydrodipicolinate synthetase family	-	18744	20376	21152	15935	9537	9684	9659	8178	544.451	584.548	630.853	535.536	461.057	400.824	366.663	383.107
DN756_RS08335	2253.28	2087.41	2344.83	1773.79	2114.83	617.803	936.902	1109.02	1219.55	970.819	1.12202	1.01e-06	2.41e-06	nagZ	1814410	1815429	+	1020	protein_coding	beta-N-acetylhexosaminidase && PF00933:Glycosyl hydrolase family 3 N terminal domain	Glyco_hydro_3	2190	2117	2359	1526	442	1171	1455	1279	55.0059	52.5159	60.8377	44.3465	18.4771	41.9107	47.7602	51.8097
DN756_RS15040	1652.41	1749.21	1659.97	1952.8	1753.6	733.816	771.284	889.499	824.796	804.849	1.12171	7.42e-20	5.01e-19	mrdB	3249663	3250775	+	1113	protein_coding	peptidoglycan glycosyltransferase MrdB && PF01098:Cell cycle protein	-	1606	1774	1670	1680	525	964	1167	865	36.9671	40.33	39.4699	44.7424	20.1129	31.6191	35.1058	32.1116
DN756_RS14910	4293.59	5346.22	5584.24	3538.29	4690.59	1382.37	2052.22	2678.41	2511.58	2156.14	1.12083	8.03e-06	1.75e-05	asnB	3226277	3227941	+	1665	protein_coding	asparagine synthase B && PF00733:Asparagine synthase|PF13537:Glutamine amidotransferase domain	-	4173	5422	5618	3044	989	2565	3514	2634	64.2095	82.3977	88.759	54.192	25.3276	56.2395	70.6628	65.3646
DN756_RS20315	17558.1	19504.6	18589.6	13975.3	17406.9	4029.7	7904.06	9610.71	10472.5	8004.25	1.12069	0.00010825	0.000208305	wecC	4369799	4371061	-	1263	protein_coding	UDP-N-acetyl-D-mannosamine dehydrogenase && PF00984:UDP-glucose/GDP-mannose dehydrogenase family, central domain|PF03721:UDP-glucose/GDP-mannose dehydrogenase family, NAD binding domain|PF03720:UDP-glucose/GDP-mannose dehydrogenase family, UDP binding domain	-	17065	19781	18702	12023	2883	9879	12609	10983	346.153	396.292	389.52	282.172	97.3313	285.547	334.257	359.301
DN756_RS17200	14795.5	15952.9	15066.9	12052.7	14467	4381.93	4474.09	8505.5	9269.18	6657.68	1.11958	7.54e-05	0.000147947	cysI	3698673	3700403	-	1731	protein_coding	assimilatory sulfite reductase (NADPH) hemoprotein subunit && PF03460:Nitrite/Sulfite reductase ferredoxin-like half domain|PF01077:Nitrite and sulphite reductase 4Fe-4S domain	-	14380	16179	15158	10369	3135	5592	11159	9721	212.827	236.496	230.351	177.56	77.2239	117.934	215.84	232.036
DN756_RS14535	398.183	396.382	330.999	419.62	386.296	176.116	162.418	169.211	204.054	177.949	1.11921	5.41e-13	2.24e-12	bioB	3154772	3155809	-	1038	protein_coding	biotin synthase BioB && PF06968:Biotin and Thiamin Synthesis associated domain|PF04055:Radical SAM superfamily	Radical_SAM	387	402	333	361	126	203	222	214	9.55166	9.79938	8.43902	10.309	5.17588	7.13948	7.16075	8.51839
DN756_RS15005	28896.6	31549.8	33577	25380.6	29851	14468.1	12236.5	13633.7	14659.4	13749.4	1.11849	2.09e-16	1.12e-15	leuS	3241583	3244165	+	2583	protein_coding	leucine--tRNA ligase && PF08264:Anticodon-binding domain of tRNA|PF13603:Leucyl-tRNA synthetase, Domain 2|PF00133:tRNA synthetases class I (I, L, M and V)	-	28085	31997	33780	21835	10351	15294	17887	15374	278.558	313.44	344.017	250.573	170.871	216.155	231.855	245.926
DN756_RS16395	11664.6	13835.9	13350.3	9034.03	11971.2	4028.3	5671.82	5930	6453.43	5520.89	1.11641	9.08e-08	2.41e-07	proA	3522770	3524029	-	1260	protein_coding	glutamate-5-semialdehyde dehydrogenase && PF00171:Aldehyde dehydrogenase family	Aldedh	11337	14032	13431	7772	2882	7089	7780	6768	230.512	281.786	280.403	182.838	97.5292	205.391	206.734	221.938
DN756_RS20500	8210.6	7466.18	7762.08	7627.55	7766.6	3650.91	2923.52	3584.67	4178.33	3584.36	1.11576	1.69e-15	8.43e-15	DN756_RS20500	4408594	4408932	-	339	protein_coding	DUF413 domain-containing protein && PF04219:Protein of unknown function, DUF	-	7980	7572	7809	6562	2612	3654	4703	4382	603.071	565.172	605.955	573.775	328.537	393.493	464.492	534.089
DN756_RS13830	6367.84	6801.6	6637.87	5754.95	6390.57	3105.79	2441.87	3043.51	3209.55	2950.18	1.1155	1.4e-16	7.55e-16	yejF	3004709	3006301	+	1593	protein_coding	microcin C ABC transporter ATP-binding protein YejF && PF00005:ABC transporter|PF07673:Protein of unknown function (DUF1602)	ABC_tran	6189	6898	6678	4951	2222	3052	3993	3366	99.5337	109.566	110.275	92.1259	59.4757	69.9418	83.9241	87.3051
DN756_RS15600	79.2251	121.281	100.393	147.623	112.13	62.8985	28.8031	51.8303	64.8395	52.0929	1.1152	0.000520687	0.000930235	DN756_RS15600	3352982	3353320	-	339	protein_coding	hypothetical protein && -	-	77	123	101	127	45	36	68	68	5.81911	9.18069	7.8373	11.1048	5.6601	3.87678	6.71603	8.28801
DN756_RS12055	13354.1	14733.2	14679.3	12365.4	13783	4264.52	6579.12	7219.65	7411.72	6368.75	1.11356	2.76e-08	7.72e-08	DN756_RS12055	2599529	2601580	-	2052	protein_coding	S9 family peptidase && PF00326:Prolyl oligopeptidase family|PF02897:Prolyl oligopeptidase, N-terminal beta-propeller domain	-	12979	14942	14768	10638	3051	8223	9472	7773	162.043	184.247	189.317	153.669	63.3981	146.292	154.549	156.514
DN756_RS06515	10229.3	9621.63	10519.4	8314.52	9671.21	1980.6	5574.21	4971.13	5352.12	4469.52	1.11331	0.000271751	0.000498694	purM	1419634	1420677	-	1044	protein_coding	phosphoribosylformylglycinamidine cyclo-ligase && PF00586:AIR synthase related protein, N-terminal domain|PF02769:AIR synthase related protein, C-terminal domain	-	9942	9758	10583	7153	1417	6967	6522	5613	243.971	236.5	266.657	203.092	57.8736	243.62	209.162	222.145
DN756_RS14095	3324.37	2881.16	3242.4	4197.36	3411.32	1664.71	1453.76	1557.2	1647.68	1580.84	1.10985	3.81e-13	1.6e-12	rcsD	3053590	3056283	+	2694	protein_coding	phosphotransferase RcsD && PF01627:Hpt domain|PF02518:Histidine kinase-, DNA gyrase B-, and HSP90-like ATPase|PF16359:RcsD-ABL domain	HATPase_c	3231	2922	3262	3611	1191	1817	2043	1728	30.7259	27.4443	31.8516	39.7315	18.8506	24.6221	25.3907	26.5025
DN756_RS13145	4337.83	4232.02	4520.67	4344.98	4358.88	1114	2175.44	2254.62	2534.46	2019.63	1.10916	7.7e-06	1.68e-05	DN756_RS13145	2839392	2840039	-	648	protein_coding	MBL fold metallo-hydrolase && PF00753:Metallo-beta-lactamase superfamily	Lactamase_B	4216	4292	4548	3738	797	2719	2958	2658	166.683	167.593	184.625	170.989	52.4438	153.18	152.836	169.481
DN756_RS05405	42453.3	45731.8	49415.3	36662.7	43565.8	17836.6	19963	21469.9	21542.9	20203.1	1.10857	3.3e-15	1.63e-14	skp	1185289	1185786	+	498	protein_coding	molecular chaperone Skp && PF03938:Outer membrane protein (OmpH-like)	-	41261	46380	49714	31541	12761	24951	28168	22593	2122.64	2356.52	2626	1877.37	1092.61	1829.05	1893.78	1874.5
DN756_RS04135	192.404	321.444	270.366	154.597	234.703	85.2624	89.6098	118.143	142.075	108.772	1.10762	0.000152131	0.000286193	tssK	908908	910260	+	1353	protein_coding	type VI secretion system baseplate subunit TssK && PF05936:Bacterial Type VI secretion, VC_A0110, EvfL, ImpJ, VasE	-	187	326	272	133	61	112	155	149	3.54086	6.09663	5.2883	2.91379	1.9224	3.02196	3.83563	4.55019
DN756_RS18795	6047.86	6217.87	6518.59	5313.25	6024.39	2935.26	3160.35	2625.81	2464.85	2796.57	1.10733	1.79e-16	9.64e-16	greA	4057145	4057621	-	477	protein_coding	transcription elongation factor GreA && PF01272:Transcription elongation factor, GreA/GreB, C-term|PF03449:Transcription elongation factor, N-terminal	-	5878	6306	6558	4571	2100	3950	3445	2585	315.701	334.507	361.658	284.052	187.721	302.306	241.81	223.915
DN756_RS14485	584.414	581.754	590.431	757.873	628.618	85.2624	374.441	323.939	382.362	291.501	1.10544	0.00491486	0.00774863	moaD	3143946	3144191	-	246	protein_coding	molybdopterin synthase sulfur carrier subunit && PF02597:ThiS family	ThiS	568	590	594	652	61	468	425	401	59.1533	60.6858	63.5179	78.5629	10.5732	69.451	57.8438	67.352
DN756_RS22225	859.129	836.149	812.091	713.703	805.268	341.05	416.846	379.581	358.524	374	1.10367	3.73e-17	2.12e-16	DN756_RS22225	438282	439589	+	1308	protein_coding	type VI secretion system ImpA family N-terminal domain-containing protein && PF12486:Type VI secretion system, EvfB, or VasL|PF06812:ImpA, N-terminal, type VI secretion system	-	835	848	817	614	244	521	498	376	16.3548	16.4043	16.4308	13.9144	7.95414	14.5411	12.7475	11.8774
DN756_RS16270	4104.27	3655.19	4097.23	4142.73	3999.86	1656.33	2045.82	1904.76	1834.58	1860.37	1.10327	5.4e-22	4.19e-21	tgt	3493893	3495017	-	1125	protein_coding	tRNA guanosine(34) transglycosylase Tgt && PF01702:Queuine tRNA-ribosyltransferase	TGT	3989	3707	4122	3564	1185	2557	2499	1924	90.84	83.3758	96.383	93.9053	44.9135	82.9748	74.3733	70.6633
DN756_RS18780	48121.5	44081.2	47099.3	44854	46039	32297.7	17928.4	17957.7	17613.4	21449.3	1.10202	1.43e-06	3.36e-06	ftsH	4053957	4055891	-	1935	protein_coding	ATP-dependent zinc metalloprotease FtsH && PF01434:Peptidase family M41|PF00004:ATPase family associated with various cellular activities (AAA)|PF06480:FtsH Extracellular	AAA	46770	44706	47384	38588	23107	22408	23560	18472	619.23	584.595	644.163	591.121	509.183	422.756	407.659	394.434
DN756_RS15970	8028.48	7695.92	9264	7784.47	8193.22	3144.93	4312.47	3854.5	3953.3	3816.3	1.1018	1.55e-14	7.3e-14	DN756_RS15970	3432836	3434023	+	1188	protein_coding	efflux RND transporter periplasmic adaptor subunit && PF00529:HlyD membrane-fusion protein of T1SS|PF13533:Biotin-lipoyl like	HlyD	7803	7805	9320	6697	2250	5390	5057	4146	168.272	166.237	206.369	167.097	80.7565	165.63	142.521	144.196
DN756_RS01715	10382.6	10776.3	12522.3	8408.67	10522.5	4602.77	5182.17	5113.67	4746.63	4911.31	1.0992	5.12e-13	2.12e-12	secE	355830	356213	+	384	protein_coding	preprotein translocase subunit SecE && PF00584:SecE/Sec61-gamma subunits of protein translocation complex	-	10091	10929	12598	7234	3293	6477	6709	4978	673.238	720.144	863.009	558.409	365.655	615.759	584.965	535.63
DN756_RS12545	1917.86	2127.84	2295.13	1869.11	2052.49	550.711	873.695	1147.89	1261.51	958.451	1.0974	2.12e-05	4.4e-05	hisF	2698076	2698852	+	777	protein_coding	imidazole glycerol phosphate synthase subunit HisF && PF00977:Histidine biosynthesis protein	-	1864	2158	2309	1608	394	1092	1506	1323	61.4597	70.2749	78.1714	61.3437	21.6215	51.3062	64.8944	70.3526
DN756_RS19810	5365.7	5749.51	6059.37	4925.01	5524.9	2460.03	2353.86	2644.87	2871.05	2582.45	1.09718	2.13e-18	1.31e-17	fre	4267338	4268039	-	702	protein_coding	NAD(P)H-flavin reductase && PF00175:Oxidoreductase NAD-binding domain	NAD_binding_1	5215	5831	6096	4237	1760	2942	3470	3011	190.319	210.173	228.43	178.907	106.902	152.994	165.499	177.221
DN756_RS00915	1764.56	1905	1967.11	2012.08	1912.19	602.428	1070.52	942.092	955.428	892.616	1.09706	1.81e-08	5.17e-08	hslR	228551	228958	-	408	protein_coding	ribosome-associated heat shock protein Hsp15 && PF01479:S4 domain	S4	1715	1932	1979	1731	431	1338	1236	1002	107.689	119.817	127.594	125.76	45.0431	119.719	101.429	101.473
DN756_RS03030	711.997	740.504	706.728	491.688	662.729	240.412	328.836	365.099	307.034	310.345	1.09108	6.94e-08	1.86e-07	DN756_RS03030	647153	648268	+	1116	protein_coding	ABC transporter ATP-binding protein && PF07673:Protein of unknown function (DUF1602)|PF08402:TOBE domain|PF00005:ABC transporter	ABC_tran	692	751	711	423	172	411	479	322	15.8857	17.0273	16.7591	11.2352	6.57167	13.4445	14.3706	11.9216
DN756_RS01200	13291.3	13374.4	12891.1	12179.4	12934.1	1608.8	7829.65	6385.8	8464.41	6072.17	1.09075	0.00797604	0.012183	DN756_RS01200	272924	275470	-	2547	protein_coding	nitrite reductase large subunit && PF07992:Pyridine nucleotide-disulphide oxidoreductase|PF04324:BFD-like [2Fe-2S] binding domain|PF01077:Nitrite and sulphite reductase 4Fe-4S domain|PF03460:Nitrite/Sulfite reductase ferredoxin-like half domain	Pyr_redox_2	12918	13564	12969	10478	1151	9786	8378	8877	129.937	134.75	133.944	121.942	19.2689	140.263	110.132	144.005
DN756_RS21810	8085.07	7878.34	7014.6	6908.04	7471.51	2808.07	3609.19	3706.63	3906.58	3507.62	1.09042	1.25e-13	5.44e-13	lcrH	4651448	4651954	-	507	protein_coding	type III secretion system chaperone SycD/LcrH && PF07720:Tetratricopeptide repeat	-	7858	7990	7057	5943	2009	4511	4863	4097	397.072	398.757	366.148	347.458	168.96	324.813	321.144	333.887
DN756_RS17275	3728.72	3929.31	4334.8	3093.1	3771.48	1093.04	1819.4	1867.41	2302.75	1770.65	1.09023	5.72e-06	1.27e-05	btuF	3719036	3719878	+	843	protein_coding	vitamin B12 ABC transporter substrate-binding protein BtuF && PF01497:Periplasmic binding protein	Peripla_BP_2	3624	3985	4361	2661	782	2274	2450	2415	110.135	119.611	136.083	93.5669	39.554	98.4761	97.3064	118.367
DN756_RS13085	5058.06	4446.97	4433.2	5818.88	4939.28	2711.62	1939.41	2275.2	2359.97	2321.55	1.08975	1.67e-11	6.17e-11	pqiB	2819227	2820879	-	1653	protein_coding	intermembrane transport protein PqiB && PF02470:MlaD protein	-	4916	4510	4460	5006	1940	2424	2985	2475	76.1911	69.0357	70.9753	89.7683	50.0426	53.5338	60.4609	61.8648
DN756_RS10160	1573.18	1346.91	1546.65	1909.79	1594.13	827.465	759.283	708.093	705.606	750.112	1.08841	4.61e-13	1.92e-12	DN756_RS10160	2216560	2216883	+	324	protein_coding	YciU family protein && PF04269:Protein of unknown function, DUF440	-	1529	1366	1556	1643	592	949	929	740	120.9	106.678	126.331	150.313	77.909	106.927	96.0006	94.3687
DN756_RS20460	3294.53	3935.22	3823.88	2860.62	3478.56	1009.17	1692.98	1875.8	1980.46	1639.6	1.08438	4.58e-06	1.03e-05	ilvA	4399613	4401157	-	1545	protein_coding	threonine ammonia-lyase%2C biosynthetic && PF00585:C-terminal regulatory domain of Threonine dehydratase|PF00291:Pyridoxal-phosphate dependent enzyme	PALP	3202	3991	3847	2461	722	2116	2461	2077	53.0956	65.3617	65.4996	47.2159	19.926	49.9983	53.3318	55.5455
DN756_RS04475	16537.5	18681.2	18804.3	14403.1	17106.5	7171.83	7984.87	8388.88	8735.21	8070.2	1.08377	6.51e-15	3.12e-14	pepP	986091	987404	+	1314	protein_coding	Xaa-Pro aminopeptidase && PF05195:Aminopeptidase P, N-terminal domain|PF00557:Metallopeptidase family M24	Peptidase_M24	16073	18946	18918	12391	5131	9980	11006	9161	313.377	364.831	378.726	279.522	166.501	277.27	280.438	288.064
DN756_RS10960	984.654	1095.47	1139.11	800.881	1005.03	949.069	402.444	270.585	278.428	475.131	1.08373	0.00576582	0.00899721	hutG	2389185	2389991	+	807	protein_coding	N-formylglutamate deformylase && PF05013:N-formylglutamate amidohydrolase	-	957	1111	1146	689	679	503	355	292	30.3811	34.8346	37.3556	25.3076	35.8763	22.7542	14.7285	14.9503
DN756_RS07755	3052.74	2460.13	2583.38	3107.05	2800.82	1271.95	1252.14	1294.23	1469.38	1321.92	1.08298	1.01e-15	5.11e-15	menD	1685209	1686912	+	1704	protein_coding	2-succinyl-5-enolpyruvyl-6-hydroxy-3-cyclohexene-1-carboxylic-acid synthase && PF16582:Middle domain of thiamine pyrophosphate|PF02775:Thiamine pyrophosphate enzyme, C-terminal TPP binding domain|PF02776:Thiamine pyrophosphate enzyme, N-terminal TPP binding domain	TPP_enzyme_N	2967	2495	2599	2673	910	1565	1698	1541	44.6081	37.0485	40.1219	46.498	22.771	33.5284	33.3635	37.3658
DN756_RS16400	7447.16	7383.35	7698.46	7183.52	7428.12	2570.45	3943.63	3814.86	3719.69	3512.16	1.08004	5.17e-11	1.83e-10	proB	3524039	3525142	-	1104	protein_coding	glutamate 5-kinase && PF01472:PUA domain|PF00696:Amino acid kinase family	AA_kinase	7238	7488	7745	6180	1839	4929	5005	3901	167.963	171.62	184.543	165.93	71.0271	162.989	151.788	145.998
DN756_RS06325	487.697	509.775	447.296	510.286	488.763	163.536	216.824	294.975	245.055	230.098	1.08001	5.73e-08	1.55e-07	DN756_RS06325	1365680	1366315	-	636	protein_coding	hypothetical protein && -	-	474	517	450	439	117	271	387	257	19.0935	20.5685	18.6123	20.4603	7.84404	15.5554	20.3731	16.6962
DN756_RS17925	1830.41	1402.13	1862.74	2078.34	1793.4	868	927.301	860.535	737.072	848.227	1.07984	5.85e-11	2.06e-10	folA	3867183	3867665	-	483	protein_coding	type 3 dihydrofolate reductase && PF00186:Dihydrofolate reductase	-	1779	1422	1874	1788	621	1159	1129	773	94.3614	74.4942	102.063	109.73	54.8221	87.6	78.2618	66.1262
DN756_RS03920	565.893	674.441	575.521	573.054	597.227	232.026	273.63	310.982	310.848	281.871	1.0786	1.61e-12	6.44e-12	DN756_RS03920	849751	851037	+	1287	protein_coding	MFS transporter && PF07690:Major Facilitator Superfamily	MFS_1	550	684	579	493	166	342	408	326	10.9484	13.4477	11.8344	11.3546	5.49972	9.70098	10.6141	10.466
DN756_RS01315	404.357	486.11	438.35	377.774	426.648	148.161	200.822	211.132	246.962	201.769	1.07505	2.21e-08	6.26e-08	tauD	300706	301554	+	849	protein_coding	taurine dioxygenase && PF02668:Taurine catabolism dioxygenase TauD, TfdA family	-	393	493	441	325	106	251	277	259	11.8591	14.693	13.6639	11.347	5.32365	10.7928	10.9238	12.6047
DN756_RS19625	206.808	99.5885	214.702	220.853	185.488	55.9098	70.4077	106.709	118.237	87.8159	1.07202	0.0015124	0.00254935	DN756_RS19625	4228762	4229724	-	963	protein_coding	YscQ/HrcQ family type III secretion apparatus protein && PF01052:Type III flagellar switch regulator (C-ring) FliN C-term	-	201	101	216	190	40	88	140	124	5.34731	2.65378	5.90028	5.84833	1.77111	3.33599	4.86749	5.3203
DN756_RS00420	2430.25	1884.29	1979.04	2513.07	2201.66	1214.64	964.105	984.013	1029.8	1048.14	1.0719	1.08e-11	4.07e-11	eptB	92323	94014	+	1692	protein_coding	kdo(2)-lipid A phosphoethanolamine 7''-transferase && PF08019:Domain of unknown function (DUF1705)|PF00884:Sulfatase	Sulfatase	2362	1911	1991	2162	869	1205	1291	1080	35.7639	28.5779	30.9539	37.8757	21.8993	25.9989	25.5464	26.3733
DN756_RS04910	433.166	471.32	436.362	482.389	455.809	166.332	214.423	248.481	233.613	215.712	1.0713	4.44e-11	1.58e-10	kduD	1079725	1080480	-	756	protein_coding	2-dehydro-3-deoxy-D-gluconate 5-dehydrogenase KduD && PF00106:short chain dehydrogenase	adh_short	421	478	439	415	119	268	326	245	14.2668	15.9984	15.2752	16.2716	6.71176	12.9414	14.4377	13.3901
DN756_RS05400	48976.5	49091.2	53988.6	45657.2	49428.4	22280.1	24181	23984.5	23643.5	23522.3	1.07127	9.54e-29	1.04e-27	bamA	1182744	1185131	+	2388	protein_coding	outer membrane protein assembly factor BamA && PF01103:Surface antigen|PF07244:Surface antigen variable number repeat	-	47601	49787	54315	39279	15940	30223	31467	24796	510.678	527.535	598.316	487.563	284.62	462.031	441.188	429.031
DN756_RS06245	9671.63	7584.5	8941.95	9833.75	9007.96	3941.64	4940.54	4061.06	4208.84	4288.02	1.07064	5.33e-14	2.4e-13	rodZ	1349375	1350481	+	1107	protein_coding	cytoskeleton protein RodZ && PF13413:Helix-turn-helix domain|PF13464:Domain of unknown function (DUF4115)	-	9400	7692	8996	8460	2820	6175	5328	4414	217.543	175.817	213.77	226.531	108.621	203.637	161.146	164.75
DN756_RS07640	19434.8	22083	22976.1	14884.3	19844.6	10241.3	8290.51	9535.25	9763.11	9457.53	1.06931	7.56e-10	2.43e-09	nuoH	1660642	1661619	+	978	protein_coding	NADH-quinone oxidoreductase subunit NuoH && PF00146:NADH dehydrogenase	-	18889	22396	23115	12805	7327	10362	12510	10239	494.807	579.431	621.727	388.102	319.447	386.788	428.274	432.573
DN756_RS19880	3790.46	4746.72	5040.53	3806.8	4346.13	2830.43	1753.79	1832.35	1880.34	2074.23	1.06807	2.73e-07	6.91e-07	DN756_RS19880	4282034	4282879	-	846	protein_coding	tyrosine-protein phosphatase && PF13350:Tyrosine phosphatase family|PF13348:Tyrosine phosphatase family C-terminal region	-	3684	4814	5071	3275	2025	2192	2404	1972	111.562	143.981	157.677	114.748	102.062	94.5885	95.1409	96.3114
DN756_RS01935	2645.29	3213.45	2787.15	1914.44	2640.09	1107.01	1277.74	1402.47	1256.74	1260.99	1.06557	1.51e-08	4.33e-08	malG	409404	410294	-	891	protein_coding	maltose ABC transporter permease MalG && PF00528:Binding-protein-dependent transport system inner membrane component	BPD_transp_1	2571	3259	2804	1647	792	1597	1840	1318	73.9247	92.5501	82.7838	54.7924	37.9017	65.4327	69.1422	61.1194
DN756_RS09250	3875.86	4026.92	4508.74	2888.52	3825.01	1742.99	1871.4	1837.69	1859.37	1827.86	1.06527	5.14e-11	1.82e-10	pdxY	2012697	2013557	+	861	protein_coding	pyridoxal kinase PdxY && PF08543:Phosphomethylpyrimidine kinase	-	3767	4084	4536	2485	1247	2339	2411	1950	112.088	120.02	138.585	85.5516	61.7553	99.1734	93.7556	93.5777
DN756_RS15690	6211.45	6219.84	7029.51	6511.66	6493.12	2637.54	3507.58	3109.06	3163.78	3104.49	1.06392	9.5e-17	5.22e-16	folD	3371118	3371984	+	867	protein_coding	bifunctional methylenetetrahydrofolate dehydrogenase/methenyltetrahydrofolate cyclohydrolase FolD && PF02882:Tetrahydrofolate dehydrogenase/cyclohydrolase, NAD(P)-binding domain|PF00763:Tetrahydrofolate dehydrogenase/cyclohydrolase, catalytic domain	-	6037	6308	7072	5602	1887	4384	4079	3318	178.389	184.095	214.57	191.526	92.8034	184.595	157.521	158.124
DN756_RS18735	3664.93	3876.06	3722.5	2873.41	3534.22	1508.17	1636.98	1852.17	1763.06	1690.09	1.06382	3.32e-13	1.4e-12	rbfA	4045424	4045834	-	411	protein_coding	30S ribosome-binding factor RbfA && PF02033:Ribosome-binding factor A	-	3562	3931	3745	2472	1079	2046	2430	1849	222.033	242.009	239.693	178.284	111.941	181.732	197.955	185.882
DN756_RS17310	1541.29	1986.84	1528.76	1038.01	1523.72	633.178	920.1	696.66	664.604	728.636	1.06373	4.38e-06	9.84e-06	fhuC	3727770	3728564	-	795	protein_coding	Fe3+-hydroxamate ABC transporter ATP-binding protein FhuC && PF00005:ABC transporter|PF07673:Protein of unknown function (DUF1602)	ABC_tran	1498	2015	1538	893	453	1150	914	697	48.2736	64.1325	50.8902	33.2958	24.2964	52.8079	38.493	36.2249
DN756_RS03400	4038.42	4161.02	4140.97	3852.13	4048.14	2404.12	1807.4	1786.62	1755.43	1938.39	1.06366	1.2e-13	5.22e-13	nudF	716122	716754	+	633	protein_coding	ADP-ribose diphosphatase && PF00293:NUDIX domain	NUDIX	3925	4220	4166	3314	1720	2259	2344	1841	158.855	168.686	173.125	155.186	115.861	130.281	123.982	120.169
DN756_RS06400	1073.14	1156.61	1168.93	1178.66	1144.33	199.878	606.466	676.843	703.699	546.721	1.06363	0.00192434	0.0031992	baeR	1384979	1385698	-	720	protein_coding	two-component system response regulator BaeR && PF00486:Transcriptional regulatory protein, C terminal|PF00072:Response regulator receiver domain	Response_reg	1043	1173	1176	1014	143	758	888	738	37.1122	41.2226	42.9655	41.7456	8.46866	38.433	41.2937	42.3511
DN756_RS12070	358.056	362.857	486.062	455.654	415.657	237.617	159.217	200.461	205.007	200.576	1.05636	4.1e-08	1.12e-07	DN756_RS12070	2602755	2603075	-	321	protein_coding	YebG family protein && PF07130:YebG protein	-	348	368	489	392	170	199	263	215	27.7741	29.0077	40.0727	36.1981	22.5816	22.6316	27.4318	27.6742
DN756_RS18720	99203.2	95410.7	103804	80111.4	94632.4	36738.3	44518.5	49744.1	51074.4	45518.8	1.05584	2.73e-11	9.86e-11	pnp	4041678	4043795	-	2118	protein_coding	polyribonucleotide nucleotidyltransferase && PF03725:3' exoribonuclease family, domain 2|PF01138:3' exoribonuclease family, domain 1|PF00575:S1 RNA binding domain|PF03726:Polyribonucleotide nucleotidyltransferase, RNA binding domain|PF00013:KH domain	S1	96417	96763	104432	68920	26284	55642	65263	53564	1166.25	1155.99	1297.04	964.549	529.147	959.058	1031.68	1044.93
DN756_RS17910	99.803	115.365	69.5794	160.409	111.289	54.512	66.4073	52.5925	40.0479	53.3899	1.05516	0.000626543	0.00110829	DN756_RS17910	3865879	3866343	-	465	protein_coding	DUF3757 domain-containing protein && PF12582:Protein of unknown function (DUF3757)	-	97	117	70	138	39	83	69	42	5.34422	6.36653	3.95995	8.79693	3.57621	6.51618	4.9682	3.73196
DN756_RS03305	6496.46	5163.81	7771.02	5317.9	6187.3	2759.15	2977.93	3012.25	3165.69	2978.75	1.05449	3.82e-10	1.26e-09	rpsU	695043	695258	-	216	protein_coding	30S ribosomal protein S21 && PF01165:Ribosomal protein S21	-	6314	5237	7818	4575	1974	3722	3952	3320	748.887	613.478	952.11	627.83	389.677	629.058	612.585	635.076
DN756_RS15225	232.531	217.911	266.39	321.98	259.703	41.9323	132.014	151.68	173.541	124.792	1.0498	0.00499822	0.00787023	DN756_RS15225	3292136	3292387	-	252	protein_coding	hypothetical protein && -	-	226	221	268	277	30	165	199	182	22.9759	22.1902	27.9756	32.5825	5.07612	23.9029	26.4396	29.8409
DN756_RS12695	2114.38	2417.73	2984.96	2212.01	2432.27	967.239	1240.94	1275.18	1220.51	1175.96	1.04742	5.18e-10	1.68e-09	cdd	2735934	2736818	+	885	protein_coding	cytidine deaminase && PF00383:Cytidine and deoxycytidylate deaminase zinc-binding region|PF08211:Cytidine and deoxycytidylate deaminase zinc-binding region	-	2055	2452	3003	1903	692	1551	1673	1280	59.4886	70.1047	89.26	63.7383	33.3406	63.9789	63.293	59.7596
DN756_RS20200	3040.39	2970.89	3256.32	3275.59	3135.8	1796.1	1634.58	1355.97	1287.25	1518.48	1.04717	1.35e-12	5.41e-12	dapF	4348813	4349637	-	825	protein_coding	diaminopimelate epimerase && PF01678:Diaminopimelate epimerase	-	2955	3013	3276	2818	1285	2043	1779	1350	91.7633	92.4092	104.456	101.249	66.4141	90.4029	72.198	67.6116
DN756_RS20235	8474	9197.64	9930.97	8199.44	8950.51	5395.29	3890.82	4048.86	3998.12	4333.27	1.04703	1.62e-11	6e-11	hemX	4355482	4356606	+	1125	protein_coding	uroporphyrinogen-III C-methyltransferase && PF04375:HemX	-	8236	9328	9991	7054	3860	4863	5312	4193	187.555	209.8	233.615	185.861	146.301	157.805	158.092	153.997
DN756_RS05140	11715	14249	13251.9	11164.7	12595.2	6046.64	6011.06	6289.76	6037.7	6096.29	1.04688	8.42e-19	5.32e-18	DN756_RS05140	1129622	1130662	-	1041	protein_coding	NADP(H)-dependent aldo-keto reductase && PF00248:Aldo/keto reductase family	Aldo_ket_red	11386	14451	13332	9605	4326	7513	8252	6332	280.211	351.251	336.891	273.496	177.193	263.47	265.407	251.322
DN756_RS02830	802.54	829.247	998.961	673.019	825.942	429.108	424.046	397.111	350.896	400.29	1.0463	3.36e-10	1.11e-09	mzrA	599997	600386	-	390	protein_coding	EnvZ/OmpR regulon moderator MzrA && PF13721:SecD export protein N-terminal TM region	-	780	841	1005	579	307	530	521	368	51.2384	54.5634	67.787	44.0067	33.5649	49.6111	44.7277	38.9874
DN756_RS00520	8369.05	8361.49	8880.32	7885.6	8374.11	3101.6	4822.13	4133.47	4162.12	4054.83	1.04582	6.71e-11	2.34e-10	DN756_RS00520	117602	119101	+	1500	protein_coding	insulinase family protein && PF00675:Insulinase (Peptidase family M16)|PF05193:Peptidase M16 inactive domain	-	8134	8480	8934	6784	2219	6027	5423	4365	138.924	143.046	156.675	134.06	63.0779	146.682	121.046	120.236
DN756_RS10950	1291.27	1750.19	1519.81	1172.84	1433.53	1126.58	834.491	426.838	396.665	696.144	1.04363	0.00246983	0.00403602	hutC	2386997	2387764	+	768	protein_coding	histidine utilization repressor && PF07702:UTRA domain|PF00392:Bacterial regulatory proteins, gntR family	UTRA	1255	1775	1529	1009	806	1043	560	416	41.8647	58.48	52.371	38.9435	44.7492	49.5782	24.4135	22.3807
DN756_RS16410	15533.3	17020.8	16908.8	13190.7	15663.4	7195.59	7029.57	7835.52	8336.64	7599.33	1.04344	6.25e-15	3.01e-14	frsA	3525780	3527027	-	1248	protein_coding	esterase FrsA && PF06500:Alpha/beta hydrolase of unknown function (DUF1100)	-	15097	17262	17011	11348	5148	8786	10280	8743	309.914	349.983	358.559	269.532	175.888	257.007	275.792	289.459
DN756_RS02650	4169.09	4156.09	4021.69	4206.66	4138.38	2181.88	1831.4	1998.52	2025.28	2009.27	1.0434	3.18e-27	3.19e-26	mlaB	566184	566486	+	303	protein_coding	lipid asymmetry maintenance protein MlaB && PF13466:STAS domain	-	4052	4215	4046	3619	1561	2289	2622	2124	342.604	351.986	351.26	354.039	219.67	275.785	289.73	289.636
DN756_RS19510	1050.5	1310.43	1242.49	1055.44	1164.72	431.903	616.867	603.67	606.44	564.72	1.04167	9.09e-10	2.9e-09	DN756_RS19510	4206129	4206941	+	813	protein_coding	hypothetical protein && -	-	1021	1329	1250	908	309	771	792	636	32.1737	41.3623	40.445	33.1055	16.2061	34.6204	32.6165	32.3227
DN756_RS02220	13094.8	13793.5	12625.7	11360	12718.5	10038.6	4187.66	5210.47	5324.46	6190.3	1.03914	0.000148859	0.000280293	DN756_RS02220	473109	474098	+	990	protein_coding	autoinducer 2 ABC transporter substrate-binding protein && PF13407:Periplasmic binding protein domain	-	12727	13989	12702	9773	7182	5234	6836	5584	329.349	357.537	337.506	292.616	309.33	193.004	231.19	233.051
DN756_RS02065	149.19	136.071	137.171	96.4777	129.727	34.9436	76.0083	65.5501	73.4211	62.4808	1.03908	0.0001819	0.00033925	DN756_RS02065	441839	442297	+	459	protein_coding	DcrB-related protein && PF08786:Domain of unknown function (DUF1795)	-	145	138	138	83	25	95	86	77	8.09321	7.6074	7.90881	5.36007	2.32241	7.55577	6.2732	6.93137
DN756_RS04905	804.597	915.031	913.478	620.712	813.455	303.311	356.839	464.948	459.597	396.174	1.03583	8.24e-07	1.98e-06	DN756_RS04905	1078651	1079709	-	1059	protein_coding	glycoside hydrolase family 105 protein && PF07470:Glycosyl Hydrolase Family 88	-	782	928	919	534	217	446	610	482	18.918	22.1729	22.8278	14.9469	8.73725	15.3747	19.2858	18.8058
DN756_RS21215	2772.88	3098.09	2986.94	3356.96	3053.72	1864.59	1389.75	1351.4	1357.81	1490.89	1.03576	2.95e-11	1.06e-10	yihI	4552757	4553323	-	567	protein_coding	Der GTPase-activating protein YihI && PF04220:Der GTPase activator (YihI)	-	2695	3142	3005	2888	1334	1737	1773	1424	121.77	140.215	139.414	150.98	100.319	111.837	104.696	103.769
DN756_RS05125	2689.54	2990.61	2898.48	2781.58	2840.05	2120.38	1028.11	1166.18	1231.95	1386.66	1.03574	1.71e-05	3.59e-05	lplT	1127433	1128653	+	1221	protein_coding	lysophospholipid transporter LplT && PF07690:Major Facilitator Superfamily	MFS_1	2614	3033	2916	2393	1517	1285	1530	1292	54.8473	62.8531	62.8227	58.0941	52.9762	38.4198	41.9545	43.7208
DN756_RS06490	1813.95	1433.68	1575.48	1843.54	1666.66	991.001	732.88	769.832	765.678	814.848	1.0343	1.12e-10	3.85e-10	pstA	1414055	1415767	+	1713	protein_coding	phosphate ABC transporter permease PstA && PF00528:Binding-protein-dependent transport system inner membrane component	BPD_transp_1	1763	1454	1585	1586	709	916	1010	803	26.367	21.4772	24.3398	27.4442	17.6482	19.5212	19.7409	19.3686
DN756_RS21965	2453.92	2092.34	2279.22	2366.61	2298.02	329.868	1099.32	1398.66	1665.8	1123.41	1.03175	0.00954924	0.0144043	yscL	4673828	4674493	+	666	protein_coding	SctL family type III secretion system stator protein YscL && PF02108:Flagellar assembly protein FliH	-	2385	2122	2293	2036	236	1374	1835	1747	91.7444	80.6197	90.568	90.6167	15.1095	75.3148	92.2497	108.383
DN756_RS15280	6363.73	7288.69	7572.23	5946.75	6792.85	2091.03	3349.17	3788.18	4076.3	3326.17	1.02976	5.31e-06	1.18e-05	DN756_RS15280	3303508	3305889	+	2382	protein_coding	glycoside hydrolase family 3 C-terminal domain-containing protein && PF00933:Glycosyl hydrolase family 3 N terminal domain|PF14310:Fibronectin type III-like domain|PF01915:Glycosyl hydrolase family 3 C-terminal domain	Glyco_hydro_3	6185	7392	7618	5116	1496	4186	4970	4275	66.5217	78.5218	84.1287	63.664	26.7794	64.1542	69.8583	74.1542
DN756_RS05435	18767.1	19055.9	19789.4	18531.9	19036.1	5644.09	8720.15	11160.3	11792.2	9329.18	1.02876	1.14e-05	2.44e-05	dnaE	1190236	1193718	+	3483	protein_coding	DNA polymerase III subunit alpha && PF14579:Helix-hairpin-helix motif|PF01336:OB-fold nucleic acid binding domain|PF02811:PHP domain|PF07733:Bacterial DNA polymerase III alpha subunit	tRNA_anti	18240	19326	19909	15943	4038	10899	14642	12367	134.164	140.397	150.363	135.682	49.4338	114.236	140.751	146.707
DN756_RS19160	3531.17	3188.8	3904.4	3746.36	3592.68	2271.34	1644.98	1621.98	1512.28	1762.65	1.02841	1.68e-09	5.24e-09	epmA	4128141	4129118	-	978	protein_coding	elongation factor P--(R)-beta-lysine ligase && PF00152:tRNA synthetases class II (D, K and N)	tRNA-synt_2	3432	3234	3928	3223	1625	2056	2128	1586	89.9029	83.6703	105.652	97.6846	70.8477	76.7454	72.8511	67.0047
DN756_RS18160	5779.31	5643.02	6072.29	5593.38	5772	2392.94	3169.95	2799.6	2954.96	2829.36	1.02789	1.16e-16	6.34e-16	serB	3922446	3923426	-	981	protein_coding	phosphoserine phosphatase && PF08282:haloacid dehalogenase-like hydrolase	Hydrolase_3	5617	5723	6109	4812	1712	3962	3673	3099	146.69	147.613	163.812	145.399	74.4125	147.439	125.359	130.525
DN756_RS10035	1954.9	1968.1	2054.58	1824.94	1950.63	847.033	1020.11	964.196	992.616	955.989	1.02713	1.41e-20	1e-19	DN756_RS10035	2196269	2196889	-	621	protein_coding	threonylcarbamoyl-AMP synthase && PF01300:Telomere recombination	Sua5_yciO_yrdC	1900	1996	2067	1570	606	1275	1265	1041	78.384	81.3278	87.5576	74.9399	41.6095	74.9526	68.2028	69.2628
DN756_RS04420	9663.4	9413.58	11507.4	8781.8	9841.55	5143.7	4896.53	4854.52	4464.39	4839.78	1.02411	1.14e-15	5.73e-15	mscS	977368	978237	+	870	protein_coding	small-conductance mechanosensitive channel MscS && PF05552:Conserved TM helix|PF00924:Mechanosensitive ion channel	-	9392	9547	11577	7555	3680	6120	6369	4682	276.569	277.663	350.043	257.407	180.36	256.803	245.107	222.358
DN756_RS17145	4271.98	4710.24	4652.87	4417.05	4513.04	1899.54	2310.65	2313.31	2350.43	2218.48	1.02359	1.03e-18	6.48e-18	ispD	3689922	3690647	-	726	protein_coding	2-C-methyl-D-erythritol 4-phosphate cytidylyltransferase && PF01128:2-C-methyl-D-erythritol 4-phosphate cytidylyltransferase	-	4152	4777	4681	3800	1359	2888	3035	2465	146.516	166.49	169.608	155.15	79.8168	145.221	139.967	140.288
DN756_RS07475	13954.9	15128.6	15664.3	12009.7	14189.4	5002.53	7859.26	7414.02	7678.71	6988.63	1.02151	5.06e-08	1.38e-07	folC	1622828	1624132	+	1305	protein_coding	bifunctional tetrahydrofolate synthase/dihydrofolate synthase && PF08245:Mur ligase middle domain|PF02875:Mur ligase family, glutamate ligase domain	-	13563	15343	15759	10332	3579	9823	9727	8053	266.263	297.488	317.66	234.681	116.94	274.79	249.558	254.97
DN756_RS06180	12420.8	12038.4	13641.5	12311.9	12603.2	4182.05	6279.89	6898.76	7509.93	6217.66	1.01909	2.63e-07	6.67e-07	hscA	1334848	1336764	+	1917	protein_coding	Fe-S protein assembly chaperone HscA && PF00012:Hsp70 protein|PF10712:NAD-specific glutamate dehydrogenase	HSP70	12072	12209	13724	10592	2992	7849	9051	7876	161.333	161.149	188.323	163.78	66.5504	149.472	158.08	169.756
DN756_RS10610	2704.97	2580.43	3186.74	2769.96	2810.52	1077.66	1291.34	1505.37	1670.57	1386.23	1.01875	4.3e-09	1.29e-08	cmoB	2308832	2309803	+	972	protein_coding	tRNA 5-methoxyuridine(34)/uridine 5-oxyacetic acid(34) synthase CmoB && PF08003:Protein of unknown function (DUF1698)	-	2629	2617	3206	2383	771	1614	1975	1752	69.2931	68.1252	86.7645	72.6712	33.822	60.6185	68.0305	74.4747
DN756_RS20955	28907.9	34003.1	33245	21733.1	29472.3	12850.9	14210.4	15161.1	15988.6	14552.7	1.01804	1.32e-08	3.82e-08	tdh	4501821	4502846	-	1026	protein_coding	L-threonine 3-dehydrogenase && PF08240:Alcohol dehydrogenase GroES-like domain|PF00107:Zinc-binding dehydrogenase	ADH_N	28096	34485	33446	18697	9194	17761	19891	16768	701.556	850.458	857.515	540.169	382.092	631.958	649.101	675.266
DN756_RS16045	5288.53	5435.95	5257.22	5956.05	5484.44	2703.24	2342.66	2839.23	2948.29	2708.35	1.01797	1.85e-17	1.07e-16	DN756_RS16045	3445969	3447792	-	1824	protein_coding	SmdB family multidrug efflux ABC transporter permease/ATP-binding protein && PF00005:ABC transporter|PF00664:ABC transporter transmembrane region|PF07673:Protein of unknown function (DUF1602)	ABC_membrane	5140	5513	5289	5124	1934	2928	3725	3092	72.1944	76.4774	76.277	83.2701	45.2109	58.6022	68.3761	70.0416
DN756_RS07315	526.795	402.298	466.182	698.592	523.467	176.116	295.232	262.963	296.545	257.714	1.01772	3.24e-05	6.59e-05	DN756_RS07315	1588001	1588738	+	738	protein_coding	heme ABC transporter permease && PF01578:Cytochrome C assembly protein	-	512	408	469	601	126	369	345	311	17.7737	13.9886	16.7171	24.1392	7.2799	18.2532	15.6519	17.4119
DN756_RS16040	130.67	156.778	161.027	210.391	164.716	67.0918	64.8071	101.374	90.5845	80.9643	1.01648	3.08e-05	6.28e-05	glnK	3445162	3445500	-	339	protein_coding	P-II family nitrogen regulator && PF00543:Nitrogen regulatory protein P-II	-	127	159	162	181	48	81	133	95	9.59775	11.8677	12.5707	15.8265	6.03744	8.72275	13.1358	11.5788
DN756_RS12710	1205.87	1128.01	1424.39	1363.47	1280.44	437.494	570.462	739.344	780.934	632.059	1.01647	1.83e-06	4.24e-06	mglC	2740334	2741344	-	1011	protein_coding	galactose/methyl galactoside ABC transporter permease MglC && PF02653:Branched-chain amino acid transport system / permease component	BPD_transp_2	1172	1144	1433	1173	313	713	970	819	29.699	28.6316	37.2855	34.3915	13.2009	25.7458	32.1236	33.4714
DN756_RS07595	724.344	645.846	992.003	689.292	762.871	348.038	493.654	333.848	331.825	376.841	1.01641	2.35e-06	5.4e-06	yfbR	1648225	1648818	-	594	protein_coding	5'-deoxynucleotidase && PF13023:HD domain	-	704	655	998	593	249	617	438	348	30.3635	27.9013	44.1966	29.5919	17.8741	37.9199	24.6883	24.2066
DN756_RS11670	2266.66	2122.91	2276.24	1598.28	2066.02	1330.65	859.294	968.769	939.219	1024.48	1.01366	3.25e-07	8.14e-07	DN756_RS11670	2521408	2522586	-	1179	protein_coding	N-acetylneuraminate epimerase && PF01344:Kelch motif	Kelch_1	2203	2153	2290	1375	952	1074	1271	985	47.8703	46.2062	51.0936	34.5695	34.4298	33.2551	36.094	34.5194
DN756_RS02700	19593.3	18394.3	20967.3	16388.4	18835.8	11490.9	9661.05	8193	7993.37	9334.57	1.01301	1.25e-09	3.92e-09	sspA	574584	575225	+	642	protein_coding	stringent starvation protein A && PF13417:Glutathione S-transferase, N-terminal domain|PF00043:Glutathione S-transferase, C-terminal domain	GST_C	19043	18655	21094	14099	8221	12075	10749	8383	759.916	735.242	864.309	650.966	546.01	686.626	560.578	539.518
DN756_RS01190	1203.81	1224.64	1412.46	1125.19	1241.52	212.457	915.3	630.348	700.838	614.736	1.01245	0.00586074	0.00914187	nirC	271600	272406	-	807	protein_coding	nitrite transporter NirC && PF01226:Formate/nitrite transporter	-	1170	1242	1421	968	152	1144	827	735	37.1431	38.942	46.3197	35.5555	8.03122	51.7512	34.3111	37.6318
DN756_RS18945	4433.52	4252.72	4312.93	5062.17	4515.34	2643.14	2232.24	2059.49	2039.58	2243.61	1.00976	1.79e-13	7.73e-13	DN756_RS18945	4084562	4086298	-	1737	protein_coding	outer membrane protein assembly factor && PF07244:Surface antigen variable number repeat|PF01103:Surface antigen	-	4309	4313	4339	4355	1891	2790	2702	2139	63.5539	62.8275	65.7105	74.3179	46.4198	58.6371	52.0821	50.8806
DN756_RS19530	855.013	823.33	719.65	852.026	812.505	366.209	350.438	460.375	434.806	402.957	1.00964	1.08e-11	4.06e-11	DN756_RS19530	4210172	4210972	+	801	protein_coding	methylenetetrahydrofolate reductase && PF02219:Methylenetetrahydrofolate reductase	-	831	835	724	733	262	438	604	456	26.5787	26.3769	23.7767	27.1254	13.947	19.9623	25.2469	23.522
DN756_RS14320	100.832	119.309	89.4592	98.8025	102.101	39.1369	39.2043	49.5437	74.3747	50.5649	1.00939	0.000179487	0.000335356	DN756_RS14320	3110457	3111386	-	930	protein_coding	DUF4097 domain-containing protein && -	-	98	121	90	85	28	49	65	78	2.69966	3.2921	2.54568	2.7092	1.28377	1.92345	2.3401	3.4654
DN756_RS13325	3086.69	2500.56	3285.14	3618.49	3122.72	1334.85	1528.17	1657.04	1683.92	1550.99	1.00881	3.84e-10	1.27e-09	lolA	2884880	2885488	-	609	protein_coding	outer membrane lipoprotein chaperone LolA && PF03548:Outer membrane lipoprotein carrier protein LolA	-	3000	2536	3305	3113	955	1910	2174	1766	126.203	105.366	142.758	151.519	66.8648	114.494	119.521	119.816
DN756_RS17645	8589.23	6192.23	6465.91	10480	7931.85	4630.73	3826.02	3671.57	3666.29	3948.65	1.00644	1.36e-06	3.2e-06	rsmH	3799289	3800251	-	963	protein_coding	16S rRNA (cytosine(1402)-N(4))-methyltransferase RsmH && PF01795:MraW methylase family	-	8348	6280	6505	9016	3313	4782	4817	3845	222.086	165.007	177.691	277.519	146.692	181.281	167.476	164.972
DN756_RS21235	11863.2	12371.6	12469.6	10222	11731.6	6579.18	5307.78	5559.56	5946.16	5848.17	1.0047	3.83e-15	1.88e-14	dsbA	4558414	4559037	-	624	protein_coding	thiol:disulfide interchange protein DsbA && PF01323:DSBA-like thioredoxin domain	DSBA	11530	12547	12545	8794	4707	6634	7294	6236	473.38	508.775	528.848	417.741	321.641	388.114	391.367	412.917
DN756_RS00970	2818.15	3015.26	2704.65	3556.89	3023.74	1411.72	1476.96	1575.49	1566.64	1507.7	1.00331	2.1e-14	9.86e-14	DN756_RS00970	238446	239669	-	1224	protein_coding	tail protein && -	-	2739	3058	2721	3060	1010	1846	2067	1643	57.3292	63.2159	58.4779	74.1045	35.1845	55.0577	56.5408	55.4622
DN756_RS03885	932.181	843.051	897.574	738.113	852.73	370.402	413.645	453.515	463.411	425.243	1.00153	1.74e-12	6.92e-12	pepT	825499	826731	+	1233	protein_coding	peptidase T && PF07687:Peptidase dimerisation domain|PF01546:Peptidase family M20/M25/M40	Peptidase_M20	906	855	903	635	265	517	595	486	18.8248	17.5458	19.265	15.2657	9.16419	15.3072	16.1569	16.286
DN756_RS05810	23215	25314.2	25741.4	20431.2	23675.4	7923.82	13088.6	13139	13151	11825.6	1.00134	6.88e-07	1.67e-06	pgm	1259147	1260790	+	1644	protein_coding	alpha-D-glucose phosphate-specific phosphoglucomutase && PF02880:Phosphoglucomutase/phosphomannomutase, alpha/beta/alpha domain III|PF02879:Phosphoglucomutase/phosphomannomutase, alpha/beta/alpha domain II|PF00408:Phosphoglucomutase/phosphomannomutase, C-terminal domain|PF02878:Phosphoglucomutase/phosphomannomutase, alpha/beta/alpha domain I	PGM_PMM_III	22563	25673	25897	17577	5669	16359	17238	13792	351.609	395.134	414.374	316.919	147.033	363.264	351.066	346.63
DN756_RS15325	134.786	167.624	200.786	148.785	162.995	55.9098	87.2095	83.0809	97.2592	80.8649	1.00069	1.78e-05	3.73e-05	DN756_RS15325	3315043	3315675	-	633	protein_coding	1-acyl-sn-glycerol-3-phosphate acyltransferase && PF01553:Acyltransferase	Acyltransferase	131	170	202	128	40	109	109	102	5.30192	6.7954	8.39446	5.99392	2.69443	6.28624	5.76535	6.6579
DN756_RS10740	3798.69	3446.16	3632.04	3301.16	3544.51	2538.3	1516.97	1521.37	1517.05	1773.42	1.00024	1.52e-06	3.57e-06	DN756_RS10740	2341223	2342032	-	810	protein_coding	tetratricopeptide repeat-containing protein && PF13369:Transglutaminase-like superfamily|PF13371:Tetratricopeptide repeat	-	3692	3495	3654	2840	1816	1896	1996	1591	116.773	109.177	118.667	103.929	95.5965	85.4518	82.5047	81.1571
