# Supplementary material for: Yersinia pseudotuberculosis growth arrest during type-III secretion system expression is associated with altered ribosomal protein expression and decreased gentamicin susceptibility
Source: PLoS Pathog. 2025 Jul 7;21(7):e1012548. doi: 10.1371/journal.ppat.1012548 (PMC12244630; doi:10.1371/journal.ppat.1012548)
Supplement: S2 Table — (XLS) [file ppat.1012548.s002.xls]

## Sheet: expvsstat_DEG_stationary up
gene_id	exp_1	exp_2	exp_3	exp_4	mean reads	stat_1	stat_2	stat_3	stat_4	mean reads	log2foldchange	pvalue	padjust	gene_name	gene_start	gene_end	gene_strand	gene_length	gene_biotype	gene_description	tf_family	exp_1_readcount	exp_2_readcount	exp_3_readcount	exp_4_readcount	stat_1_readcount	stat_2_readcount	stat_3_readcount	stat_4_readcount	exp_1_fpkm	exp_2_fpkm	exp_3_fpkm	exp_4_fpkm	stat_1_fpkm	stat_2_fpkm	stat_3_fpkm	stat_4_fpkm
DN756_RS13070	606.02	525.551	527.809	410.321	517.425	427545	193232	169566	172423	240691	-8.86141	3.91e-165	3.22e-162	rmf	2818215	2818382	-	168	protein_coding	ribosome modulation factor && PF04957:Ribosome modulation factor	-	589	533	531	353	305882	241513	222466	180828	89.8197	80.2764	83.1439	62.2831	77634.7	52480.6	44336.1	44473.1
DN756_RS09265	131.699	137.057	190.846	160.409	155.003	38291.2	21974.4	14428.6	13950	22161.1	-7.15956	1.72e-99	2.09e-97	DN756_RS09265	2014976	2015566	-	591	protein_coding	YIP1 family protein && PF06930:Protein of unknown function (DUF1282)	-	128	139	192	138	27395	27465	18930	14630	5.54866	5.9511	8.54592	6.92144	1976.49	1696.52	1072.42	1022.82
DN756_RS22130	219.155	176.498	191.84	269.673	214.292	45724.4	20669.5	26173.5	25563.9	29532.8	-7.10755	7.92e-145	3.06e-142	DN756_RS22130	2363786	2363929	+	144	protein_coding	hypothetical protein && -	-	213	179	193	232	32713	25834	34339	26810	37.8951	31.4529	35.2565	47.7563	9686.55	6549.33	7984.14	7692.64
DN756_RS09205	287.062	285.947	298.197	320.817	298.006	34450.2	18549.2	12783.8	12611.3	19598.6	-6.03933	3.31e-77	2.1e-75	DN756_RS09205	2004549	2005277	+	729	protein_coding	RHS repeat protein && -	-	279	290	300	276	24647	23184	16772	13226	9.80488	10.0656	10.8253	11.2224	1441.61	1160.99	770.301	749.622
DN756_RS05860	11.3179	5.91615	1.98798	0	4.8055	792.521	162.418	168.448	114.423	309.453	-6.0001	9.79e-09	2.86e-08	DN756_RS05860	1270854	1271096	-	243	protein_coding	hypothetical protein && -	-	11	6	2	0	567	203	221	120	1.15972	0.624763	0.216505	0	99.492	30.497	30.4501	20.404
DN756_RS12445	169.768	219.883	156.057	166.221	177.982	30561.7	3285.96	5292.03	6408.62	11387.1	-5.99933	5.45e-25	4.97e-24	DN756_RS12445	2672553	2673857	-	1305	protein_coding	MFS transporter && PF07690:Major Facilitator Superfamily	MFS_1	165	223	157	143	21865	4107	6943	6721	3.23921	4.32379	3.16471	3.24811	714.414	114.89	178.131	212.797
DN756_RS13380	1450.74	1748.22	1446.26	1099.61	1436.21	95586.2	58998.4	46839.3	43741.8	61291.4	-5.41519	2.49e-83	2.05e-81	cspD	2900603	2900866	+	264	protein_coding	cold shock-like protein CspD && PF00313:'Cold-shock' DNA-binding domain	CSD	1410	1773	1455	946	68386	73740	61452	45874	136.83	169.932	144.979	106.217	11045.2	10196.9	7793.55	7179.66
DN756_RS01885	122.439	160.722	167.985	111.589	140.683	7900.05	5127.76	4260.75	4271.78	5390.09	-5.25801	1.19e-90	1.22e-88	metA	390346	391275	+	930	protein_coding	homoserine O-succinyltransferase && PF04204:Homoserine O-succinyltransferase	-	119	163	169	96	5652	6409	5590	4480	3.27815	4.43481	4.78023	3.0598	259.138	251.58	201.248	199.038
DN756_RS12420	1735.75	1854.71	1760.36	1706.38	1764.3	65074.8	56174.9	64138.5	59886.9	61318.8	-5.119	0	0	DN756_RS12420	2668717	2669994	-	1278	protein_coding	L-fuconate dehydratase && PF13378:Enolase C-terminal domain-like	-	1687	1881	1771	1468	46557	70211	84148	62806	33.8181	37.2416	36.453	34.0487	1553.34	2005.59	2204.53	2030.54
DN756_RS10780	636.887	840.093	646.094	578.866	675.485	36272.9	14103.1	10986.5	9322.58	17671.3	-4.70917	2.98e-31	3.72e-30	ychH	2349023	2349295	-	273	protein_coding	stress-induced protein YchH && PF10762:Protein of unknown function (DUF2583)	-	619	852	650	498	25951	17627	14414	9777	58.0889	78.9672	62.6319	54.0719	4053.24	2357.13	1767.77	1479.74
DN756_RS11740	13.3757	9.86024	8.94592	6.97429	9.78903	434.699	225.625	167.686	196.425	256.109	-4.69902	1.96e-29	2.2e-28	fliZ	2538491	2539000	-	510	protein_coding	flagella biosynthesis regulatory protein FliZ && PF02899:Phage integrase, N-terminal SAM-like domain	Phage_integr_N	13	10	9	6	311	282	220	206	0.653038	0.496135	0.464213	0.348727	26.0017	20.1858	14.4429	16.6893
DN756_RS12425	405.385	377.647	350.879	352.202	371.528	13833.5	7097.58	8790.57	8544.5	9566.53	-4.68614	5.75e-95	6.23e-93	DN756_RS12425	2670026	2670868	-	843	protein_coding	fumarylacetoacetate hydrolase family protein && PF01557:Fumarylacetoacetate (FAA) hydrolase family	FAA_hydrolase	394	383	353	303	9897	8871	11533	8961	11.9739	11.4959	11.0152	10.6542	500.596	384.161	458.055	439.208
DN756_RS12435	12.3468	17.7484	9.93991	0	10.0088	234.821	284.031	279.731	219.31	254.473	-4.643	1.2e-28	1.3e-27	DN756_RS12435	2671896	2672095	-	200	protein_coding	hypothetical protein && -	-	12	18	10	0	168	355	367	230	1.53715	2.27726	1.31527	0	35.8171	64.7987	61.4383	47.5159
DN756_RS09605	52.4737	61.1335	57.6515	15.111	46.5924	2506.16	636.87	614.341	760.91	1129.57	-4.59563	4.75e-18	2.82e-17	ivbL	2091905	2092000	-	96	protein_coding	ilvB operon leader peptide IvbL && PF08049:IlvB leader peptide	-	51	62	58	13	1793	796	806	798	13.6102	16.3414	15.8928	4.014	796.38	302.698	281.104	343.457
DN756_RS19900	159.479	161.708	147.111	153.434	155.433	5015.11	3475.58	3347.63	3193.34	3757.91	-4.59494	5.88e-126	1.51e-123	metR	4287497	4288450	+	954	protein_coding	HTH-type transcriptional regulator MetR && PF00126:Bacterial regulatory helix-turn-helix protein, lysR family|PF03466:LysR substrate binding domain	LysR_substrate	155	164	148	132	3588	4344	4392	3349	4.16245	4.34976	4.08092	4.10138	160.367	166.23	154.141	145.047
DN756_RS18365	36.0114	34.5109	48.7056	27.8972	36.7812	1059.49	1040.11	774.406	642.673	879.171	-4.57354	3.71e-68	1.76e-66	DN756_RS18365	3966532	3966852	+	321	protein_coding	PTS fructose-like transporter subunit IIB && PF02302:PTS system, Lactose/Cellobiose specific IIB subunit	PTS_IIB	35	35	49	24	758	1300	1016	674	2.79337	2.75888	4.01547	2.21621	100.687	147.845	105.972	86.7553
DN756_RS01430	761.384	878.548	616.275	564.918	705.281	36170.8	9770.67	10546.7	9934.74	16605.7	-4.55717	4.99e-26	4.74e-25	bfr	318482	318955	+	474	protein_coding	bacterioferritin && PF00210:Ferritin-like domain	Ferritin	740	891	620	486	25878	12212	13837	10419	39.9962	47.563	34.4079	30.3922	2327.9	940.538	977.387	908.215
DN756_RS00630	432.137	418.074	415.488	355.689	405.347	19367.2	7338.4	4824.03	4521.6	9012.79	-4.47451	2.5e-25	2.32e-24	uspB	146167	146502	+	336	protein_coding	universal stress protein UspB && PF10625:Universal stress protein B (UspB)	-	420	424	418	306	13856	9172	6329	4742	32.024	31.9298	32.7252	26.9952	1758.37	996.535	630.665	583.127
DN756_RS07915	324.103	339.192	334.975	246.425	311.174	7860.92	8302.51	5760.02	4624.58	6637.01	-4.41391	7.89e-82	6.25e-80	DN756_RS07915	1718742	1719866	+	1125	protein_coding	Rieske 2Fe-2S domain-containing protein && PF00355:Rieske [2Fe-2S] domain|PF00848:Ring hydroxylating alpha subunit (catalytic domain)	-	315	344	337	212	5624	10377	7557	4850	7.17337	7.73706	7.87993	5.58584	213.159	336.734	224.905	178.127
DN756_RS20680	481.524	550.202	466.182	448.679	486.647	14229	8409.72	8837.06	8135.44	9902.82	-4.34647	5.47e-88	5.01e-86	metF	4448836	4449720	-	885	protein_coding	methylenetetrahydrofolate reductase && PF02219:Methylenetetrahydrofolate reductase	-	468	558	469	386	10180	10511	11594	8532	13.5478	15.9537	13.9404	12.9285	490.474	433.579	438.625	398.335
DN756_RS10965	91.5718	69.0217	76.5373	68.5805	76.4279	510.177	1614.58	2173.82	1855.55	1538.53	-4.33166	1.19e-28	1.29e-27	DN756_RS10965	2390586	2391668	-	1083	protein_coding	porin && PF00267:Gram-negative porin	Porin_1	89	70	77	59	365	2018	2852	1946	2.10536	1.63546	1.87028	1.61484	14.3706	68.0238	88.1707	74.243
DN756_RS12430	602.934	369.759	391.633	581.191	486.379	20161.1	6022.26	6664	5976.67	9706	-4.31878	2.8e-25	2.59e-24	DN756_RS12430	2670916	2671656	-	741	protein_coding	SDR family oxidoreductase && PF00106:short chain dehydrogenase	adh_short	586	375	394	500	14424	7527	8743	6268	20.2603	12.8051	13.9869	20.0012	830.001	370.827	395.044	349.504
DN756_RS18895	11.3179	22.6786	30.8137	5.81191	17.6555	641.565	297.633	232.474	200.239	342.978	-4.26846	4.9e-17	2.76e-16	DN756_RS18895	4073388	4073663	+	276	protein_coding	helix-turn-helix domain-containing protein && PF13693:Winged helix-turn-helix DNA-binding	-	11	23	31	5	459	372	305	210	1.02105	2.10857	2.95459	0.536989	70.9112	49.2042	36.9993	31.4377
DN756_RS10855	19.549	25.6366	19.8798	27.8972	23.2407	190.093	424.846	537.358	594.997	436.824	-4.23706	1.48e-29	1.67e-28	DN756_RS10855	2364081	2364760	+	680	protein_coding	SDR family oxidoreductase && PF00106:short chain dehydrogenase	adh_short	19	26	20	24	136	531	705	624	0.71583	0.967463	0.773688	1.04618	8.52788	28.5071	34.7123	37.9155
DN756_RS10970	801.511	866.716	715.674	631.173	753.768	9757.66	15109.6	14564.3	14502.1	13483.4	-4.16069	6.26e-104	9.55e-102	astE	2392434	2393426	-	993	protein_coding	succinylglutamate desuccinylase && PF04952:Succinylglutamate desuccinylase / Aspartoacylase family	-	779	879	720	543	6981	18885	19108	15209	20.098	22.398	19.0734	16.209	299.764	694.282	644.272	632.838
DN756_RS16980	48.3582	66.0636	42.7416	103.452	65.1539	1211.84	1103.32	1114.35	1185.23	1153.69	-4.15273	2.41e-56	8.26e-55	DN756_RS16980	3651756	3652451	-	696	protein_coding	L-ribulose-5-phosphate 4-epimerase && PF00596:Class II Aldolase and Adducin N-terminal domain	Aldolase_II	47	67	43	89	867	1379	1462	1243	1.73003	2.43577	1.62519	3.7904	53.1155	72.3307	70.3301	73.7909
DN756_RS11145	94.6585	114.379	141.147	223.177	143.34	2441.86	2292.25	2445.93	2379.04	2389.77	-4.06248	7.52e-57	2.62e-55	DN756_RS11145	2437112	2437981	+	870	protein_coding	amidohydrolase && PF04909:Amidohydrolase	Amidohydro_2	92	116	142	192	1747	2865	3209	2495	2.70916	3.37372	4.29353	6.54164	85.6219	120.219	123.496	118.493
DN756_RS07875	21.6068	9.86024	40.7536	3.48715	18.927	180.309	293.632	318.604	450.062	310.652	-4.02985	1.17e-13	5.11e-13	DN756_RS07875	1709254	1710171	+	918	protein_coding	substrate-binding domain-containing protein && PF13407:Periplasmic binding protein domain	-	21	10	41	3	129	367	418	472	0.58606	0.275631	1.17486	0.0968687	5.99181	14.5946	15.2453	21.2442
DN756_RS10085	820.031	897.282	779.289	1047.31	885.977	24949.7	10782.8	11094	10142.6	14242.3	-4.00677	5.85e-38	9.45e-37	DN756_RS10085	2205318	2205632	+	315	protein_coding	BON domain-containing protein && PF04972:BON domain	BON	797	910	784	901	17850	13477	14555	10637	64.8206	73.0972	65.4712	84.785	2416.23	1561.89	1547.05	1395.24
DN756_RS04510	98.7741	72.9658	70.5734	86.0163	82.0824	1898.14	1360.15	1013.74	869.611	1285.41	-3.9689	3.39e-45	7.76e-44	DN756_RS04510	995854	996291	+	438	protein_coding	lipocalin-like domain-containing protein && PF13924:Lipocalin-like domain	-	96	74	71	74	1358	1700	1330	912	5.61517	4.27492	4.26412	5.00798	132.202	141.691	101.667	86.0324
DN756_RS12390	500.044	552.174	609.317	494.012	538.887	14522.6	4958.14	6868.28	6901.59	8312.64	-3.94695	2.76e-35	3.97e-34	DN756_RS12390	2661694	2662575	+	882	protein_coding	polysaccharide deacetylase family protein && PF01522:Polysaccharide deacetylase	Polysacc_deac_1	486	560	613	425	10390	6197	9011	7238	14.1167	16.0653	18.2826	14.2832	502.294	256.496	342.064	339.071
DN756_RS04085	30.8669	51.2733	32.8017	15.111	32.5132	621.996	509.656	514.492	349.942	499.022	-3.93049	1.26e-32	1.67e-31	DN756_RS04085	897366	898199	-	834	protein_coding	intradiol ring-cleavage dioxygenase && PF00775:Dioxygenase	-	30	52	33	13	445	637	675	367	0.921554	1.57764	1.04086	0.462043	22.7512	27.8831	27.0982	18.182
DN756_RS16985	210.924	305.668	178.918	117.401	203.228	4864.15	2708.3	2441.36	2138.75	3038.14	-3.90058	2.78e-29	3.08e-28	DN756_RS16985	3653168	3653977	+	810	protein_coding	DeoR/GlpR transcriptional regulator && PF08220:DeoR-like helix-turn-helix domain|PF00455:DeoR C terminal sensor domain	DeoR	205	310	180	101	3480	3385	3203	2243	6.48387	9.68382	5.84565	3.69608	183.192	152.56	132.396	114.416
DN756_RS17660	484.611	486.11	457.236	417.295	461.313	9833.13	6768.74	5931.52	4410.99	6736.1	-3.86769	4.92e-55	1.57e-53	DN756_RS17660	3801814	3802254	+	441	protein_coding	L-alanine exporter AlaE && PF06610:L-alanine exporter	-	471	493	460	359	7035	8460	7782	4626	27.362	28.2864	27.4387	24.1302	680.2	700.325	590.821	433.419
DN756_RS06440	58.6471	106.491	41.7476	34.8715	60.4392	791.124	886.497	947.427	824.796	862.461	-3.83083	3.68e-33	4.96e-32	DN756_RS06440	1399661	1400950	+	1290	protein_coding	4-aminobutyrate--2-oxoglutarate transaminase && PF00202:Aminotransferase class-III	Aminotran_3	57	108	42	30	566	1108	1243	865	1.13201	2.11838	0.856455	0.689345	18.7085	31.3558	32.2615	27.7056
DN756_RS01690	180.057	151.848	152.081	62.7686	136.689	4523.1	1177.73	926.848	861.03	1872.18	-3.77446	2.84e-12	1.11e-11	DN756_RS01690	353802	353877	+	76	protein_coding	tRNA-Thr && -	-	175	154	153	54	3236	1472	1216	903	58.9916	51.2716	52.9569	21.0613	1815.54	707.07	535.702	490.925
DN756_RS16530	9.26007	7.8882	1.98798	20.9229	10.0148	132.786	135.215	126.527	131.586	131.528	-3.7453	2.66e-19	1.72e-18	DN756_RS16530	3559293	3561083	-	1791	protein_coding	ShlB/FhaC/HecB family hemolysin secretion/activation protein && PF08479:POTRA domain, ShlB-type	-	9	8	2	18	95	169	166	138	0.12874	0.113022	0.0293751	0.297908	2.26172	3.44476	3.10324	3.18364
DN756_RS05865	141.988	236.646	228.618	158.084	191.334	5245.74	1877	1519.08	1266.28	2477.03	-3.69355	2.92e-17	1.67e-16	DN756_RS05865	1271262	1271468	+	207	protein_coding	YbfA family protein && PF10725:Protein of unknown function (DUF2517)	-	138	240	230	136	3753	2346	1993	1328	17.0795	29.3367	29.2282	19.4748	773.071	413.738	322.359	265.075
DN756_RS09735	680.101	715.854	735.554	535.858	666.842	20816.6	5126.96	4282.1	3732.08	8489.44	-3.67004	2.76e-13	1.17e-12	DN756_RS09735	2123178	2123423	+	246	protein_coding	DUF1161 domain-containing protein && PF06649:Protein of unknown function (DUF1161)	-	661	726	740	461	14893	6408	5618	3914	68.8386	74.6744	79.1301	55.5483	2581.42	950.945	764.627	657.396
DN756_RS07265	30.8669	39.441	95.4232	22.0853	46.9541	556.302	727.279	541.931	564.485	597.499	-3.6651	1.93e-20	1.36e-19	DN756_RS07265	1581399	1581746	+	348	protein_coding	hypothetical protein && -	-	30	40	96	19	398	909	711	592	2.20855	2.90838	7.25666	1.61837	48.7658	95.357	68.4059	70.2884
DN756_RS13220	611.165	785.862	861.79	882.248	785.266	20042.3	7517.62	5975.73	5861.3	9849.23	-3.64866	2.4e-20	1.68e-19	DN756_RS13220	2854698	2856107	+	1410	protein_coding	VOC family protein && PF07063:Domain of unknown function (DUF1338)	-	594	797	867	759	14339	9396	7840	6147	10.7928	14.3024	16.175	15.9561	433.622	243.272	186.166	180.13
DN756_RS16560	759.326	733.602	745.493	784.608	755.757	9623.47	9046.59	9202.16	8600.76	9118.25	-3.59301	0	0	DN756_RS16560	3566862	3567530	-	669	protein_coding	methylthioribulose 1-phosphate dehydratase && PF00596:Class II Aldolase and Adducin N-terminal domain	Aldolase_II	738	744	750	675	6885	11307	12073	9020	28.2615	28.1395	29.4904	29.9077	438.823	617.006	604.216	557.085
DN756_RS15950	101.861	132.127	110.333	105.777	112.524	1280.33	1552.97	1307.95	1250.07	1347.83	-3.58121	6.16e-113	1.27e-110	rsmS	3427533	3427688	+	156	protein_coding	pleiotropic regulatory protein RsmS && PF10689:Protein of unknown function (DUF2496)	-	99	134	111	91	916	1941	1716	1311	16.2583	21.7345	18.7173	17.2911	250.37	454.223	368.295	347.232
DN756_RS07910	110.092	118.323	80.5133	187.143	124.018	3509.74	841.692	780.503	753.282	1471.3	-3.56864	3.96e-12	1.54e-11	DN756_RS07910	1716979	1718625	+	1647	protein_coding	BCCT family transporter && PF02028:BCCT, betaine/carnitine/choline family transporter	-	107	120	81	161	2511	1052	1024	790	1.66439	1.84356	1.29371	2.89759	65.0076	23.3179	20.8166	19.8187
DN756_RS22345	7.20228	22.6786	9.93991	5.81191	11.4082	223.639	90.4099	101.374	119.19	133.653	-3.5319	9.09e-14	4.01e-13	DN756_RS22345	4448564	4448794	-	231	protein_coding	transposase && -	-	7	23	10	5	160	113	133	125	0.776339	2.51933	1.13876	0.641598	29.5338	17.8581	19.2771	22.3583
DN756_RS11150	264.427	262.283	271.36	349.877	286.986	2650.12	3155.54	3682.24	3699.66	3296.89	-3.52381	8.55e-88	7.65e-86	DN756_RS11150	2438047	2439276	+	1230	protein_coding	MFS transporter && PF07690:Major Facilitator Superfamily	MFS_1	257	266	273	301	1896	3944	4831	3880	5.35295	5.47201	5.83852	7.25381	65.7271	117.058	131.503	130.337
DN756_RS13745	126.554	168.61	163.015	144.135	150.579	2822.05	1176.13	1357.5	1448.4	1701.02	-3.49646	7.97e-32	1.02e-30	DN756_RS13745	2985144	2986286	+	1143	protein_coding	fumarylacetoacetate hydrolase family protein && PF01557:Fumarylacetoacetate (FAA) hydrolase family	FAA_hydrolase	123	171	164	124	2019	1470	1781	1519	2.75692	3.78547	3.77435	3.21574	75.3184	46.9504	52.17	54.9102
DN756_RS04030	963.048	1030.4	942.304	1058.93	998.669	16053.1	9163.4	9590.13	8698.02	10876.2	-3.4449	2.79e-53	8.38e-52	DN756_RS04030	881843	883222	-	1380	protein_coding	DASS family sodium-coupled anion symporter && PF00939:Sodium:sulfate symporter transmembrane region	Na_sulph_symp	936	1045	948	911	11485	11453	12582	9122	17.3765	19.1605	18.0707	19.5679	354.865	302.976	305.263	273.119
DN756_RS07895	464.033	593.587	457.236	452.167	491.755	6941.2	5463	4243.99	4380.48	5257.17	-3.41768	4.72e-61	1.87e-59	DN756_RS07895	1714232	1715194	-	963	protein_coding	LysR family transcriptional regulator && PF03466:LysR substrate binding domain|PF00126:Bacterial regulatory helix-turn-helix protein, lysR family	LysR_substrate	451	602	460	389	4966	6828	5568	4594	11.9982	15.8176	12.5654	11.9737	219.883	258.842	193.587	197.109
DN756_RS19725	357.027	327.36	399.584	290.595	343.642	5331	2295.45	3580.86	3417.42	3656.18	-3.41058	1.12e-38	1.9e-37	DN756_RS19725	4248665	4248976	+	312	protein_coding	DUF485 domain-containing protein && PF04341:Protein of unknown function, DUF485	-	347	332	402	250	3814	2869	4698	3584	28.4931	26.9249	33.8935	23.7515	521.239	335.694	504.152	474.629
DN756_RS14300	519.593	532.453	553.653	432.406	509.526	10821.3	3954.83	3428.42	3165.69	5342.57	-3.38991	1.56e-18	9.66e-18	dld	3105858	3107570	+	1713	protein_coding	D-lactate dehydrogenase && PF01565:FAD binding domain|PF09330:D-lactate dehydrogenase, membrane binding	FAD_binding_4	505	540	557	372	7742	4943	4498	3320	7.55265	7.97639	8.55348	6.4371	192.711	105.342	87.9154	80.0796
DN756_RS16555	998.03	1048.14	969.141	1011.27	1006.65	14040.3	9801.87	9011.61	9224.37	10519.5	-3.38523	3.08e-80	2.23e-78	mtnC	3566176	3566865	-	690	protein_coding	acireductone synthase && PF13419:Haloacid dehalogenase-like hydrolase	-	970	1063	975	870	10045	12251	11823	9674	36.0154	38.9811	37.1707	37.3745	620.743	648.172	573.696	579.293
DN756_RS02465	4.11559	9.86024	16.8979	13.9486	11.2056	116.013	138.415	107.472	101.073	115.743	-3.37291	4.04e-22	3.17e-21	DN756_RS02465	533553	534419	-	867	protein_coding	LysR family transcriptional regulator && PF00126:Bacterial regulatory helix-turn-helix protein, lysR family	HTH_1	4	10	17	12	83	173	141	106	0.118197	0.291844	0.515792	0.410267	4.08197	7.28442	5.44507	5.05159
DN756_RS09595	101.861	110.435	173.948	90.6658	119.227	2570.45	770.484	788.888	723.723	1213.39	-3.34553	2.76e-14	1.27e-13	ilvN	2089779	2090126	-	348	protein_coding	acetolactate synthase small subunit && PF13710:ACT domain	-	99	112	175	78	1839	963	1035	759	7.28822	8.14346	13.2283	6.64386	225.327	101.022	99.5782	90.1164
DN756_RS08115	132.728	134.099	144.129	202.254	153.303	2713.02	1265.74	1065.57	1080.34	1531.17	-3.32028	8.27e-23	6.66e-22	DN756_RS08115	1771876	1772121	-	246	protein_coding	hypothetical protein && -	-	129	136	145	174	1941	1582	1398	1133	13.4345	13.9886	15.5052	20.9662	336.435	234.768	190.272	190.299
DN756_RS07825	1219.24	1300.57	1070.53	852.026	1110.59	6658.86	12567	13129.1	11979.1	11083.5	-3.31894	5.13e-40	9.38e-39	DN756_RS07825	1698957	1700084	-	1128	protein_coding	YdcF family protein && PF02698:DUF218 domain	-	1185	1319	1077	733	4764	15707	17225	12563	26.9138	29.5873	25.1161	19.2619	180.083	508.337	511.273	460.177
DN756_RS07900	132.728	113.393	121.267	63.931	107.83	1875.77	950.504	769.832	650.302	1061.6	-3.29683	4.53e-19	2.89e-18	DN756_RS07900	1715276	1716361	+	1086	protein_coding	tartrate dehydrogenase && PF00180:Isocitrate/isopropylmalate dehydrogenase	-	129	115	122	55	1342	1188	1010	682	3.04316	2.6794	2.95512	1.5012	52.6907	39.9351	31.1383	25.9475
DN756_RS09260	402.299	388.494	423.44	451.004	416.309	5888.7	4698.11	3089.24	2687.98	4091.01	-3.2966	3.37e-36	5.06e-35	DN756_RS09260	2014467	2014730	-	264	protein_coding	DUF3811 domain-containing protein && PF11656:YjbD family (DUF3811)	-	391	394	426	388	4213	5872	4053	2819	37.9436	37.7626	42.4474	43.5645	680.454	811.989	514.015	441.197
DN756_RS18360	290.149	274.115	263.408	316.168	285.96	4369.35	2818.71	2274.44	1749.71	2803.05	-3.29292	5.85e-32	7.56e-31	DN756_RS18360	3965312	3966394	+	1083	protein_coding	PTS fructose transporter subunit EIIC && PF02378:Phosphotransferase system, EIIC	-	282	278	265	272	3126	3523	2984	1835	6.67093	6.49511	6.43669	7.44467	123.076	118.755	92.2515	70.0082
DN756_RS15110	236.646	279.045	172.954	387.073	268.93	6281.47	2091.43	1206.58	882.007	2615.37	-3.28167	1.48e-09	4.63e-09	DN756_RS15110	3261436	3261630	-	195	protein_coding	glycogen synthase && PF08971:Glycogen synthesis protein	-	230	283	174	333	4494	2614	1583	925	30.2175	36.7216	23.4725	50.6191	982.674	489.372	271.8	195.996
DN756_RS10935	424.934	403.284	338.951	384.748	387.979	2089.63	4322.07	4322.49	4233.63	3741.96	-3.27016	2.72e-38	4.52e-37	DN756_RS10935	2383110	2384729	+	1620	protein_coding	anthranilate synthase component I family protein && PF00425:chorismate binding enzyme	-	413	409	341	331	1495	5402	5671	4440	6.53131	6.3882	5.53713	6.05645	39.3493	121.733	117.205	113.242
DN756_RS09910	188.288	177.484	213.708	254.562	208.511	1727.61	1492.96	2391.82	2414.32	2006.68	-3.26806	4.32e-49	1.17e-47	DN756_RS09910	2167860	2169170	-	1311	protein_coding	MFS transporter && PF07690:Major Facilitator Superfamily	MFS_1	183	180	215	219	1236	1866	3138	2532	3.57613	3.47408	4.31401	4.95161	40.2001	51.9609	80.1407	79.7999
DN756_RS13510	154.335	225.8	148.105	103.452	157.923	531.143	1646.58	1963.45	1943.28	1521.11	-3.26749	3.22e-16	1.71e-15	DN756_RS13510	2930232	2930963	+	732	protein_coding	arginine ABC transporter substrate-binding protein && PF00497:Bacterial extracellular solute-binding proteins, family 3	-	150	229	149	89	380	2058	2576	2038	5.24983	7.91579	5.35452	3.60399	22.1352	102.637	117.825	115.036
DN756_RS16080	414.646	509.775	628.202	500.987	513.402	7271.07	4102.05	3993.22	3805.5	4792.96	-3.22229	3.25e-36	4.9e-35	DN756_RS16080	3455210	3455617	-	408	protein_coding	acyl-CoA thioesterase && PF13279:Thioesterase-like superfamily	-	403	517	632	431	5202	5127	5239	3991	25.3052	32.0627	40.7476	31.3128	543.653	458.745	429.924	404.169
DN756_RS08805	66.8783	52.2593	52.6815	34.8715	51.6726	533.939	484.853	495.437	423.363	484.398	-3.22207	7.69e-53	2.28e-51	DN756_RS08805	1929775	1930695	-	921	protein_coding	carbohydrate ABC transporter permease && PF00528:Binding-protein-dependent transport system inner membrane component	BPD_transp_1	65	53	53	30	382	606	650	444	1.80809	1.45608	1.51377	0.965531	17.6854	24.0204	23.6296	19.9189
DN756_RS15155	291.178	318.486	273.348	132.512	253.881	1452.26	2489.87	2831.61	2664.14	2359.47	-3.21545	5.81e-25	5.28e-24	DN756_RS15155	3270904	3272451	-	1548	protein_coding	sugar ABC transporter ATP-binding protein && PF00005:ABC transporter|PF07673:Protein of unknown function (DUF1602)	ABC_tran	283	323	275	114	1039	3112	3715	2794	4.68361	5.27961	4.67312	2.18292	28.6191	73.3899	80.3509	74.5756
DN756_RS10975	2040.3	2605.08	2289.16	2034.17	2242.18	19713.8	21804.8	20843.4	20585.6	20736.9	-3.20905	1.25e-146	5.71e-144	astB	2393487	2394830	-	1344	protein_coding	N-succinylarginine dihydrolase && PF04996:Succinylarginine dihydrolase	-	1983	2642	2303	1750	14104	27253	27346	21589	37.7997	49.7397	45.0754	38.5961	447.46	740.258	681.236	663.704
DN756_RS13750	152.277	199.177	186.87	181.332	179.914	2384.55	1244.14	1505.37	1485.59	1654.91	-3.20012	5.9e-42	1.17e-40	DN756_RS13750	2986283	2987248	+	966	protein_coding	C-terminal binding protein && PF00389:D-isomer specific 2-hydroxyacid dehydrogenase, catalytic domain|PF02826:D-isomer specific 2-hydroxyacid dehydrogenase, NAD binding domain	2-Hacid_dh_C	148	202	188	156	1706	1555	1975	1558	3.92509	5.29108	5.11948	4.78688	75.3031	58.7653	68.4531	66.6395
DN756_RS06395	1426.05	1766.96	1724.57	1657.56	1643.78	21987.9	15156.1	11446.1	11309.7	14975	-3.18733	4.02e-40	7.46e-39	DN756_RS06395	1384504	1384842	-	339	protein_coding	YegP family protein && PF07411:Domain of unknown function (DUF1508)	-	1386	1792	1735	1426	15731	18943	15017	11861	104.744	133.754	134.631	124.688	1978.64	2039.94	1483.16	1445.65
DN756_RS18370	28.8091	34.5109	19.8798	1.16238	21.0905	139.774	220.024	228.663	180.216	192.169	-3.18054	3.07e-09	9.33e-09	DN756_RS18370	3966945	3967289	+	345	protein_coding	PTS fructose-like transporter subunit IIB && PF02302:PTS system, Lactose/Cellobiose specific IIB subunit	PTS_IIB	28	35	20	1	100	275	300	189	2.07924	2.56696	1.52495	0.0859183	12.3592	29.0992	29.1142	22.6352
DN756_RS11520	5.14449	23.6646	20.8738	17.4357	16.7797	259.981	116.813	104.423	122.051	150.817	-3.16026	4.39e-12	1.69e-11	DN756_RS11520	2499093	2499539	+	447	protein_coding	phage virion morphogenesis protein && PF05069:Phage virion morphogenesis family	-	5	24	21	15	186	146	137	128	0.286568	1.35854	1.23582	0.994692	17.7426	11.9238	10.2616	11.8316
DN756_RS00625	15973.6	19257.1	18260.6	14972.6	17116	298553	123297	96668.8	90207.9	152182	-3.15236	2.04e-17	1.17e-16	uspA	145030	145476	-	447	protein_coding	universal stress protein UspA && PF00582:Universal stress protein family	Usp	15525	19530	18371	12881	213596	154104	126827	94605	889.794	1105.52	1081.11	854.175	20375	12585.6	9499.64	8744.76
DN756_RS07270	173.884	134.099	169.972	201.092	169.762	1351.62	1695.39	1445.15	1528.49	1505.16	-3.1513	1.3e-79	9.05e-78	DN756_RS07270	1581821	1582162	-	342	protein_coding	alkylphosphonate utilization protein && PF08274:PhnA Zinc-Ribbon|PF03831:PhnA protein	-	169	136	171	173	967	2119	1896	1603	12.6598	10.062	13.1527	14.9943	120.562	226.19	185.616	193.664
DN756_RS08815	58.6471	76.9099	90.4532	54.632	70.1605	651.349	697.676	625.012	521.576	623.903	-3.14806	5.24e-51	1.48e-49	DN756_RS08815	1931619	1933286	-	1668	protein_coding	pectate disaccharide-lyase && PF06917:Periplasmic pectate lyase	-	57	78	91	47	466	872	820	547	0.875476	1.18323	1.43513	0.835231	11.9124	19.0848	16.4597	13.5498
DN756_RS00865	94.6585	77.8959	108.345	87.1786	92.0195	1093.04	788.886	675.318	701.792	814.758	-3.14388	5.56e-46	1.36e-44	DN756_RS00865	215866	216135	+	270	protein_coding	DUF1471 domain-containing protein && PF07338:Protein of unknown function (DUF1471)	-	92	79	109	75	782	986	886	736	8.7295	7.40344	10.6196	8.23384	123.496	133.316	109.868	112.63
DN756_RS00180	9.26007	9.86024	7.95193	31.3843	14.6141	159.343	117.613	130.338	101.073	127.092	-3.14022	8.89e-14	3.93e-13	DN756_RS00180	35324	35656	-	333	protein_coding	hypothetical protein && -	-	9	10	8	27	114	147	171	106	0.692411	0.759846	0.631962	2.40339	14.5973	16.1154	17.1931	13.1523
DN756_RS15105	6.17338	18.7345	6.95794	19.7605	12.9066	157.945	110.412	99.0873	81.0493	112.123	-3.12291	4.79e-14	2.17e-13	DN756_RS15105	3261239	3261418	+	180	protein_coding	hypothetical protein && -	-	6	19	7	17	113	138	130	85	0.853973	2.67086	1.02299	2.7995	26.7681	27.9882	24.181	19.5114
DN756_RS01905	1405.47	1558.9	1521.8	1291.41	1444.4	24429.8	9509.04	7256.24	9085.15	12570.1	-3.12129	7.77e-18	4.56e-17	iclR	396751	397593	-	843	protein_coding	glyoxylate bypass operon transcriptional repressor IclR && PF01614:Bacterial transcriptional regulator|PF09339:IclR helix-turn-helix domain	IclR	1366	1581	1531	1111	17478	11885	9520	9528	41.5134	47.4542	47.7741	39.0653	884.047	514.683	378.105	466.998
DN756_RS05815	38.0692	44.3711	48.7056	80.2044	52.8376	443.085	496.054	482.479	395.711	454.332	-3.11274	2.6e-37	4.11e-36	DN756_RS05815	1261164	1261406	+	243	protein_coding	hypothetical protein && -	-	37	45	49	69	317	620	633	415	3.90086	4.68572	5.30438	8.41681	55.6243	93.1437	87.2169	70.564
DN756_RS12395	404.357	465.404	427.416	389.398	421.644	5718.17	2209.84	3228.72	3329.7	3621.61	-3.10191	1.72e-28	1.83e-27	DN756_RS12395	2662611	2663951	+	1341	protein_coding	MFS transporter && PF07690:Major Facilitator Superfamily	MFS_1	393	472	430	335	4091	2762	4236	3492	7.50809	8.90601	8.43499	7.40493	130.08	75.1905	105.762	107.594
DN756_RS12205	32.9247	3.9441	8.94592	11.6238	14.3596	55.9098	167.218	170.735	97.2592	122.781	-3.10119	7.49e-08	2e-07	DN756_RS12205	2633068	2633346	+	279	protein_coding	hypothetical protein && -	-	32	4	9	10	40	209	224	102	2.9384	0.362765	0.848561	1.06243	6.11318	27.347	26.8811	15.1056
DN756_RS09485	15.4335	18.7345	24.8498	26.7348	21.4381	240.412	213.623	118.143	143.982	179.04	-3.0618	3.56e-20	2.46e-19	asr	2064513	2064809	-	297	protein_coding	acid resistance repetitive basic protein Asr && -	-	15	19	25	23	172	267	155	151	1.2939	1.6187	2.21426	2.29549	24.6935	32.8188	17.4734	21.0069
DN756_RS12285	66.8783	38.455	70.5734	135.999	77.9763	661.133	756.083	576.993	593.09	646.825	-3.05729	6.65e-20	4.53e-19	DN756_RS12285	2642889	2643053	-	165	protein_coding	hypothetical protein && -	-	65	39	71	117	473	945	757	622	10.0924	5.98068	11.3193	21.0187	122.233	209.082	153.608	155.757
DN756_RS06345	18.5201	18.7345	11.9279	12.7862	15.4922	99.2399	152.017	122.716	141.121	128.773	-3.05646	4.99e-25	4.56e-24	DN756_RS06345	1375975	1376307	+	333	protein_coding	IS1 family transposase && PF03400:IS1 transposase|PF03811:InsA N-terminal domain	Transposase_27	18	19	12	11	71	190	161	148	1.38482	1.44371	0.947943	0.979159	9.09129	20.8294	16.1877	18.3636
DN756_RS18960	1864.36	2193.9	1934.31	2035.33	2006.98	33259.3	12474.2	9938.46	9468.47	16285.1	-3.02037	7.27e-15	3.48e-14	DN756_RS18960	4088928	4089140	-	213	protein_coding	DUF1107 domain-containing protein && PF06526:Protein of unknown function (DUF1107)	-	1812	2225	1946	1751	23795	15591	13039	9930	217.944	264.314	240.33	243.675	4763.4	2672.16	2049.59	1926.24
DN756_RS01790	801.511	956.444	897.574	714.865	842.598	10211.9	5219.77	5724.2	5939.48	6773.84	-3.00658	1.46e-34	2.05e-33	rsd	374431	374940	-	510	protein_coding	sigma D regulator && PF04353:Regulator of RNA polymerase sigma(70) subunit, Rsd/AlgQ	Rsd_AlgQ	779	970	903	615	7306	6524	7510	6229	39.1321	48.1251	46.576	35.7445	610.83	466.994	493.029	504.649
DN756_RS12185	190.346	165.652	227.624	192.955	194.144	1554.29	1706.59	1613.6	1325.39	1549.97	-2.99724	9.57e-80	6.8e-78	DN756_RS12185	2626498	2626959	+	462	protein_coding	DUF986 domain-containing protein && PF06173:Protein of unknown function (DUF986)	-	185	168	229	166	1112	2133	2117	1390	10.2588	9.20105	13.0388	10.6505	102.63	168.545	153.42	124.312
DN756_RS06640	13.3757	14.7904	23.8558	4.64953	14.1678	58.7053	91.21	150.155	147.796	111.967	-2.97495	1.39e-10	4.75e-10	DN756_RS06640	1444989	1445195	+	207	protein_coding	hypothetical protein && -	-	13	15	24	4	42	114	197	155	1.60893	1.83354	3.0499	0.572789	8.65147	20.1049	31.8639	30.9387
DN756_RS14280	274.716	259.324	241.54	295.245	267.706	2376.17	2010.62	1937.54	2086.3	2102.66	-2.97392	2.05e-109	3.52e-107	DN756_RS14280	3102893	3103141	-	249	protein_coding	GlsB/YeaQ/YmgE family stress response membrane protein && PF04226:Transglycosylase associated protein	-	267	263	243	254	1700	2513	2542	2188	27.4712	26.7255	25.6715	30.237	291.112	368.435	341.806	363.069
DN756_RS19360	198.577	189.317	178.918	209.229	194.01	1776.53	1688.18	1356.73	1274.86	1524.08	-2.97388	2.56e-70	1.39e-68	DN756_RS19360	4168618	4168977	-	360	protein_coding	MmcQ/YjbR family DNA-binding protein && PF04237:YjbR	-	193	192	180	180	1271	2110	1780	1337	13.7347	13.4949	13.1527	14.8209	150.541	213.968	165.547	153.451
DN756_RS14810	965740	1.07682e+06	988679	744348	943896	1.19683e+07	5.63791e+06	6.01179e+06	6.04372e+06	7.41542e+06	-2.97383	5.27e-27	5.21e-26	ssrA	3205369	3205732	+	364	protein_coding	transfer-messenger RNA && -	-	938617	1092080	994656	640364	8562556	7046623	7887307	6338321	66062.1	75914.2	71881.4	52147.1	1.00303e+06	706720	725488	719472
DN756_RS04110	18.5201	10.8463	34.7897	13.9486	19.5262	124.399	163.218	151.68	173.541	153.209	-2.96831	4.58e-18	2.73e-17	DN756_RS04110	904141	904536	+	396	protein_coding	lipoprotein && -	-	18	11	35	12	89	204	199	182	1.16451	0.702858	2.32497	0.898237	9.5831	18.8063	16.8252	18.9897
DN756_RS09170	3021.87	3504.33	3882.53	2997.78	3351.63	40181	17661.9	22804.6	23807.5	26113.7	-2.96177	1.06e-29	1.22e-28	sodB	2000206	2000784	-	579	protein_coding	superoxide dismutase [Fe] && PF00081:Iron/manganese superoxide dismutases, alpha-hairpin domain|PF02777:Iron/manganese superoxide dismutases, C-terminal domain	-	2937	3554	3906	2579	28747	22075	29919	24968	129.954	155.313	177.459	132.032	2117.02	1391.84	1730.1	1781.75
DN756_RS19465	193.433	189.317	198.798	166.221	186.942	2000.17	1344.95	1248.5	1198.58	1448.05	-2.9514	3.29e-45	7.58e-44	DN756_RS19465	4197575	4198213	-	639	protein_coding	DUF1120 domain-containing protein && PF06551:Protein of unknown function (DUF1120)	-	188	192	200	143	1431	1681	1638	1257	7.53741	7.60274	8.2333	6.63346	95.4883	96.0362	85.8255	81.2785
DN756_RS15175	502.102	549.216	401.572	395.21	462.025	5845.37	2697.09	2966.52	2705.14	3553.53	-2.94254	3.51e-24	3.06e-23	DN756_RS15175	3276777	3278303	-	1527	protein_coding	CoA-acylating methylmalonate-semialdehyde dehydrogenase && PF00171:Aldehyde dehydrogenase family	Aldedh	488	557	404	340	4182	3371	3892	2837	8.1874	9.22967	6.95965	6.60001	116.777	80.5912	85.3369	76.7647
DN756_RS15960	349.825	291.863	387.657	291.758	330.276	3564.25	2285.05	2048.06	2175.94	2518.32	-2.92965	1.17e-38	1.98e-37	DN756_RS15960	3431669	3432022	-	354	protein_coding	DsrE/DsrF/TusD sulfur relay family protein && PF02635:DsrE/DsrF-like family	-	340	296	390	251	2550	2856	2687	2282	24.606	21.1572	28.9805	21.0172	307.148	294.525	254.137	266.35
DN756_RS18625	114.208	166.638	150.093	175.52	151.615	1680.09	1105.72	943.616	892.496	1155.48	-2.92936	2.85e-30	3.35e-29	DN756_RS18625	4020845	4022158	-	1314	protein_coding	sugar ABC transporter substrate-binding protein && PF01547:Bacterial extracellular solute-binding protein	SBP_bac_1	111	169	151	151	1202	1382	1238	936	2.16418	3.25433	3.02292	3.40633	39.005	38.3955	31.5448	29.4321
DN756_RS16545	1539.23	1305.5	1344.87	1315.82	1376.35	13239.4	10340.3	9285.24	8992.66	10464.4	-2.92636	1.61e-69	8.38e-68	mtnA	3564425	3565465	+	1041	protein_coding	S-methyl-5-thioribose-1-phosphate isomerase && PF01008:Initiation factor 2 subunit family	-	1496	1324	1353	1132	9472	12924	12182	9431	36.8168	32.1816	34.1894	32.233	387.974	453.225	391.806	374.324
DN756_RS16540	484.611	483.152	502.96	382.424	463.286	4695.02	3457.98	2939.08	2795.72	3471.95	-2.90479	4.37e-44	9.53e-43	DN756_RS16540	3563006	3564229	-	1224	protein_coding	S-methyl-5-thioribose kinase && PF01636:Phosphotransferase enzyme family	APH	471	490	506	329	3359	4322	3856	2932	9.85837	10.1294	10.8746	7.96745	117.015	128.905	105.477	98.9746
DN756_RS07820	3803.83	3686.75	4052.5	3522.02	3766.27	18645.9	31923.5	30394.7	30590.9	27888.7	-2.88851	2.21e-49	6.07e-48	glnH	1697645	1698388	-	744	protein_coding	glutamine ABC transporter substrate-binding protein GlnH && PF00497:Bacterial extracellular solute-binding proteins, family 3	-	3697	3739	4077	3030	13340	39900	39877	32082	127.304	127.161	144.149	120.719	764.529	1957.8	1794.54	1781.68
DN756_RS06455	82.3118	72.9658	67.5914	162.733	96.4006	958.853	565.662	634.159	640.766	699.86	-2.86289	2.5e-19	1.62e-18	DN756_RS06455	1403405	1404253	+	849	protein_coding	ABC transporter permease && PF00528:Binding-protein-dependent transport system inner membrane component	BPD_transp_1	80	74	68	140	686	707	832	672	2.41406	2.20543	2.10691	4.88793	34.453	30.4004	32.8109	32.7041
DN756_RS12280	58.6471	62.1195	38.7657	55.7943	53.8317	405.346	392.843	422.264	323.244	385.924	-2.84286	1.35e-43	2.83e-42	DN756_RS12280	2642421	2642807	+	387	protein_coding	helix-turn-helix domain-containing protein && PF12833:Helix-turn-helix domain	-	57	63	39	48	290	491	554	339	3.77337	4.11907	2.65093	3.6765	31.952	46.3168	47.9294	36.1934
DN756_RS07830	2052.65	2452.24	2266.3	2092.29	2215.87	23452.8	14307.2	12609.2	12835.4	15801.1	-2.83392	6.68e-35	9.52e-34	dps	1700404	1700907	-	504	protein_coding	DNA starvation/stationary phase protection protein Dps && PF00210:Ferritin-like domain	Ferritin	1995	2487	2280	1800	16779	17882	16543	13461	101.409	124.858	119.001	105.864	1419.54	1295.25	1098.97	1103.54
DN756_RS05185	79.2251	42.3991	48.7056	67.4182	59.437	219.446	494.454	519.065	450.062	420.757	-2.82812	4.55e-18	2.71e-17	DN756_RS05185	1137370	1137939	+	570	protein_coding	prepilin peptidase-dependent protein && -	-	77	43	49	58	157	618	681	472	3.46084	1.90881	2.26134	3.01618	11.7445	39.5805	40.0014	34.2143
DN756_RS16565	670.841	752.337	964.171	704.403	772.938	8074.77	4371.68	4783.63	4559.74	5447.45	-2.81669	1.66e-30	1.97e-29	DN756_RS16565	3567670	3568830	+	1161	protein_coding	pyridoxal phosphate-dependent aminotransferase && PF00155:Aminotransferase class I and II	Aminotran_1_2	652	763	970	606	5777	5464	6276	4782	14.3873	16.6289	21.9778	15.472	212.169	171.809	180.99	170.184
DN756_RS09600	1182.2	1271.97	1242.49	849.701	1136.59	14911.1	5467.8	5756.21	5889.9	8006.26	-2.81611	5.46e-16	2.84e-15	ilvB	2090128	2091795	-	1668	protein_coding	acetolactate synthase large subunit && PF00205:Thiamine pyrophosphate enzyme, central domain|PF02776:Thiamine pyrophosphate enzyme, N-terminal TPP binding domain|PF02775:Thiamine pyrophosphate enzyme, C-terminal TPP binding domain	TPP_enzyme_N	1149	1290	1250	731	10668	6834	7552	6177	17.6478	19.5688	19.7133	12.9905	272.708	149.571	151.589	153.011
DN756_RS19275	24.6935	26.6227	28.8257	0	20.0355	241.81	112.012	96.0385	118.237	142.024	-2.8161	1.49e-05	3.16e-05	DN756_RS19275	4151142	4151217	+	76	protein_coding	tRNA-Phe && -	-	24	27	29	0	173	140	126	124	8.09027	8.98918	10.0376	0	97.0608	67.2485	55.5086	67.4139
DN756_RS18910	722.286	713.882	683.866	865.975	746.502	3403.51	5771.03	5763.83	6034.84	5243.3	-2.81284	1.24e-39	2.22e-38	argR	4075499	4075969	+	471	protein_coding	transcriptional regulator ArgR && PF01316:Arginine repressor, DNA binding domain|PF02863:Arginine repressor, C-terminal domain	Arg_repressor	702	724	688	745	2435	7213	7562	6329	38.184	38.8945	38.4249	46.8857	220.439	559.066	537.55	555.207
DN756_RS06670	76.1384	42.3991	65.6034	43.0081	56.7872	564.689	369.64	316.317	335.64	396.572	-2.79907	2.67e-22	2.11e-21	DN756_RS06670	1454303	1454581	+	279	protein_coding	helix-turn-helix domain-containing protein && PF09904:Winged helix-turn helix	-	74	43	66	37	404	462	415	352	6.79505	3.89973	6.22278	3.93099	61.7431	60.4513	49.802	52.129
DN756_RS22100	48.3582	38.455	27.8318	38.3586	38.2509	297.72	250.427	224.09	289.87	265.527	-2.79352	9.22e-35	1.31e-33	DN756_RS22100	1404325	1404465	+	141	protein_coding	hypothetical protein && -	-	47	39	28	33	213	313	294	304	8.53973	6.99867	5.22377	6.93745	64.4127	81.0388	69.8122	89.0832
DN756_RS21305	102.89	144.946	109.339	82.5291	109.926	673.713	845.692	785.076	741.84	761.58	-2.78988	3.61e-45	8.2e-44	DN756_RS21305	4571338	4571508	-	171	protein_coding	hypothetical protein && -	-	100	147	110	71	482	1057	1030	778	14.982	21.7516	16.9216	12.3074	120.188	225.656	201.671	187.986
DN756_RS08810	41.1559	16.7624	26.8378	30.2219	28.7445	341.05	141.615	166.924	146.842	199.108	-2.78884	6.09e-13	2.51e-12	DN756_RS08810	1930688	1931578	-	891	protein_coding	sugar ABC transporter permease && PF00528:Binding-protein-dependent transport system inner membrane component	BPD_transp_1	40	17	27	26	244	177	219	154	1.15013	0.482771	0.797133	0.864969	11.6768	7.2521	8.22943	7.14141
DN756_RS15160	527.824	485.124	380.699	425.432	454.77	2145.54	3193.95	4000.08	3179.99	3129.89	-2.7833	1.52e-36	2.35e-35	DN756_RS15160	3272500	3273429	-	930	protein_coding	substrate-binding domain-containing protein && PF13407:Periplasmic binding protein domain	-	513	492	383	366	1535	3992	5248	3335	14.1319	13.386	10.8333	11.6655	70.378	156.702	188.936	148.168
DN756_RS13835	858.1	801.638	850.856	1021.73	883.082	9819.16	5083.76	4836.22	4354.73	6023.47	-2.76984	1.24e-23	1.05e-22	DN756_RS13835	3006362	3006706	-	345	protein_coding	hypothetical protein && PF13989:YejG-like protein	-	834	813	856	879	7025	6354	6345	4567	61.9316	59.6268	65.2679	75.5222	868.237	672.351	615.766	546.957
DN756_RS14825	15.4335	11.8323	26.8378	33.7091	21.9531	106.229	172.019	134.911	179.262	148.105	-2.7671	2.83e-15	1.4e-14	DN756_RS14825	3206840	3207025	+	186	protein_coding	hypothetical protein && -	-	15	12	27	29	76	215	177	188	2.06606	1.63244	3.81853	4.62157	17.4226	42.1982	31.8613	41.7625
DN756_RS13755	215.039	215.939	170.966	226.664	207.152	1516.55	1276.14	1336.15	1458.89	1396.93	-2.75395	2.17e-80	1.6e-78	DN756_RS13755	2987259	2988074	+	816	protein_coding	SDR family oxidoreductase && PF00106:short chain dehydrogenase	adh_short	209	219	172	195	1085	1595	1753	1530	6.56178	6.79085	5.54477	7.08352	56.6958	71.3573	71.9275	77.4716
DN756_RS09940	46.3004	24.6506	29.8197	41.8457	35.6541	318.686	226.425	181.406	225.031	237.887	-2.73814	5.11e-22	3.97e-21	araD	2175860	2176555	-	696	protein_coding	L-ribulose-5-phosphate 4-epimerase && PF00596:Class II Aldolase and Adducin N-terminal domain	Aldolase_II	45	25	30	36	228	283	238	236	1.65641	0.908868	1.13385	1.5332	13.9681	14.8438	11.4491	14.0102
DN756_RS10800	62.7627	31.5528	30.8137	73.2301	49.5898	518.563	260.028	263.725	268.893	327.802	-2.72655	1.56e-13	6.74e-13	DN756_RS10800	2352659	2353354	-	696	protein_coding	DUF4405 domain-containing protein && PF14358:Domain of unknown function (DUF4405)	-	61	32	31	63	371	325	346	282	2.24536	1.16335	1.17165	2.6831	22.7288	17.0468	16.6445	16.741
DN756_RS19890	1063.88	1598.35	1444.27	1100.78	1301.82	7078.18	7688.04	9773.82	9867.99	8602.01	-2.724	1.41e-41	2.79e-40	DN756_RS19890	4284188	4285060	+	873	protein_coding	dienelactone hydrolase family protein && PF01738:Dienelactone hydrolase family	-	1034	1621	1453	947	5064	9609	12823	10349	30.3439	46.9828	43.7821	32.1544	247.338	401.82	491.789	489.807
DN756_RS12250	31.8958	17.7484	37.7717	11.6238	24.7599	57.3075	224.024	170.735	200.239	163.077	-2.71868	1.19e-08	3.45e-08	DN756_RS12250	2639883	2640182	-	300	protein_coding	DUF2591 family protein && PF10765:Protein of unknown function (DUF2591)	-	31	18	38	10	41	280	224	210	2.64732	1.51817	3.33202	0.988061	5.82739	34.0726	24.9994	28.9227
DN756_RS10980	4064.14	4573.18	4927.21	3269.78	4208.58	31737.2	26926.9	25726.1	26415.4	27701.4	-2.71839	2.77e-59	1.03e-57	astD	2394854	2396371	-	1518	protein_coding	succinylglutamate-semialdehyde dehydrogenase && PF00171:Aldehyde dehydrogenase family	Aldedh	3950	4638	4957	2813	22706	33655	33752	27703	66.6639	77.3088	85.8998	54.9291	637.793	809.367	744.442	754.043
DN756_RS15165	351.883	346.095	352.867	331.279	345.531	2810.86	2143.43	2222.6	1894.65	2267.89	-2.7134	5.4e-65	2.39e-63	iolG	3273537	3274523	-	987	protein_coding	inositol 2-dehydrogenase && PF01408:Oxidoreductase family, NAD-binding Rossmann fold|PF02894:Oxidoreductase family, C-terminal alpha/beta domain	GFO_IDH_MocA	342	351	355	285	2011	2679	2916	1987	8.87717	8.99829	9.46142	8.55919	86.8773	99.0886	98.9176	83.1806
DN756_RS10600	2493.02	2457.17	2369.68	1928.39	2312.06	33770.9	9694.66	8590.11	8447.25	15125.7	-2.70964	5.95e-10	1.92e-09	DN756_RS10600	2307447	2307842	+	396	protein_coding	MAPEG family protein && PF01124:MAPEG family	-	2423	2492	2384	1659	24161	12117	11270	8859	156.756	159.229	158.364	124.181	2601.54	1117.04	952.866	924.338
DN756_RS12410	6255.69	7379.41	7058.33	5116.81	6452.56	39680.6	43501.6	44453.6	41156.8	42198.1	-2.70916	2.41e-73	1.48e-71	lldD	2667275	2668420	-	1146	protein_coding	FMN-dependent L-lactate dehydrogenase LldD && PF01070:FMN-dependent dehydrogenase	FMN_dh	6080	7484	7101	4402	28389	54371	58322	43163	135.92	165.242	162.997	113.86	1056.27	1732.01	1703.93	1556.21
DN756_RS07815	1690.48	1744.28	1817.02	1549.46	1700.31	5279.28	12816.6	13057.4	13206.3	11089.9	-2.70546	2.63e-21	1.97e-20	glnP	1696954	1697610	-	657	protein_coding	glutamine ABC transporter permease GlnP && PF00528:Binding-protein-dependent transport system inner membrane component	BPD_transp_1	1643	1769	1828	1333	3777	16019	17131	13850	64.0675	68.1291	73.1907	60.1409	245.128	890.098	873.012	871.015
DN756_RS11795	141.988	106.491	126.237	242.938	154.413	2426.48	516.056	511.443	557.81	1002.95	-2.69912	2.81e-07	7.1e-07	DN756_RS11795	2549821	2550000	-	180	protein_coding	hypothetical protein && -	-	138	108	127	209	1736	645	671	585	19.6414	15.1817	18.5599	34.4174	411.233	130.814	124.811	134.284
DN756_RS09510	32.9247	52.2593	52.6815	83.6915	55.3893	464.051	296.832	326.988	340.407	357.07	-2.69134	1.65e-20	1.17e-19	DN756_RS09510	2067413	2067703	-	291	protein_coding	hypothetical protein && -	-	32	53	53	72	332	371	429	357	2.81723	4.60843	4.79102	7.33406	48.647	46.5424	49.3591	50.6893
DN756_RS07735	127.583	141.988	138.165	217.365	156.275	859.613	1049.71	1129.6	985.941	1006.22	-2.69073	4e-38	6.54e-37	DN756_RS07735	1681534	1681842	+	309	protein_coding	DUF883 domain-containing protein && PF05957:Bacterial protein of unknown function (DUF883)	-	124	144	139	187	615	1312	1482	1034	10.2808	11.7916	11.8332	17.9386	84.8648	155.004	160.581	138.262
DN756_RS12130	72.0228	100.574	110.333	23.2476	76.5445	261.378	403.244	711.142	598.811	493.644	-2.6873	2.85e-09	8.69e-09	DN756_RS12130	2616092	2616490	-	399	protein_coding	5-carboxymethyl-2-hydroxymuconate Delta-isomerase && PF02962:5-carboxymethyl-2-hydroxymuconate isomerase	-	70	102	111	20	187	504	933	628	4.49459	6.46841	7.31805	1.48581	19.9839	46.1132	78.291	65.0321
DN756_RS14985	310.727	363.843	351.873	285.946	328.097	2903.12	1906.61	1897.9	1746.85	2113.62	-2.68604	1.62e-38	2.71e-37	DN756_RS14985	3238566	3239306	+	741	protein_coding	amino acid ABC transporter permease && PF00528:Binding-protein-dependent transport system inner membrane component	BPD_transp_1	302	369	354	246	2077	2383	2490	1832	10.4413	12.6002	12.567	9.8406	119.517	117.402	112.508	102.152
DN756_RS16425	392.01	458.501	421.452	412.646	421.152	2261.55	3224.35	2704.32	2638.39	2707.15	-2.68477	4.34e-70	2.29e-68	DN756_RS16425	3528541	3530145	+	1605	protein_coding	lytic polysaccharide monooxygenase && PF03067:Chitin binding domain	-	381	465	424	355	1618	4030	3548	2767	6.08156	7.33074	6.94922	6.55629	42.9848	91.6638	74.0136	71.232
DN756_RS08800	92.6007	91.7003	79.5193	34.8715	74.6729	417.926	497.654	537.358	463.411	479.087	-2.67776	2.51e-21	1.89e-20	DN756_RS08800	1928634	1929761	-	1128	protein_coding	ABC transporter ATP-binding protein && PF00005:ABC transporter	ABC_tran	90	93	80	30	299	622	705	486	2.04408	2.08614	1.86563	0.788346	11.3025	20.1303	20.9259	17.802
DN756_RS02290	361.143	391.452	332.987	416.133	375.429	2230.8	2520.28	2513.01	2315.15	2394.81	-2.67481	3.72e-103	5.28e-101	DN756_RS02290	486840	487652	+	813	protein_coding	N-acyl homoserine lactonase family protein && PF00753:Metallo-beta-lactamase superfamily	Lactamase_B	351	397	335	358	1596	3150	3297	2428	11.0607	12.3558	10.8393	13.0526	83.7054	141.445	135.779	123.395
DN756_RS02460	129.641	238.618	143.135	122.05	158.361	761.771	1057.72	1070.14	1135.64	1006.32	-2.66688	3.14e-25	2.9e-24	DN756_RS02460	530816	533317	-	2502	protein_coding	toxin && PF03538:Salmonella virulence plasmid 28.1kDa A protein	-	126	242	144	105	545	1322	1404	1191	1.29018	2.44736	1.51398	1.24396	9.28796	19.2891	18.7881	19.6682
DN756_RS14980	5540.61	6461.42	5470.93	3861.43	5333.6	66657.1	20335.8	24270.3	23960.1	33805.8	-2.66403	2.97e-12	1.16e-11	DN756_RS14980	3237475	3238392	+	918	protein_coding	amino acid ABC transporter substrate-binding protein && PF00497:Bacterial extracellular solute-binding proteins, family 3	-	5385	6553	5504	3322	47689	25417	31842	25128	150.283	180.621	157.718	107.266	2215.07	1010.76	1161.34	1130.98
DN756_RS11160	40.127	35.4969	49.6996	5.81191	32.7838	141.172	165.618	258.389	265.079	207.565	-2.65771	2.58e-08	7.24e-08	DN756_RS11160	2440081	2440554	+	474	protein_coding	carboxypeptidase regulatory-like domain-containing protein && -	-	39	36	50	5	101	207	339	278	2.10791	1.92174	2.77483	0.312677	9.08561	15.9426	23.9455	24.233
DN756_RS10940	806.655	885.45	865.766	638.148	799.005	4655.89	5082.15	5197.51	5230.06	5041.4	-2.65693	6.73e-78	4.47e-76	DN756_RS10940	2384907	2385479	-	573	protein_coding	HutD family protein && PF05962:HutD	-	784	898	871	549	3331	6352	6819	5485	35.0531	39.6544	39.9861	28.4003	247.874	404.691	398.446	395.515
DN756_RS15130	197.548	242.562	192.834	241.775	218.68	578.666	1593.77	1759.18	1580.94	1378.14	-2.65691	4.37e-16	2.28e-15	iolB	3264736	3265551	-	816	protein_coding	5-deoxy-glucuronate isomerase && PF04962:KduI/IolB family	-	192	246	194	208	414	1992	2308	1658	6.02804	7.62808	6.25398	7.55576	21.6332	89.1183	94.6997	83.9529
DN756_RS10350	1265.54	1690.05	1560.57	1299.54	1453.92	11866.9	8212.9	8193	8411.97	9171.18	-2.65678	5.37e-46	1.32e-44	DN756_RS10350	2256165	2257439	+	1275	protein_coding	YeaH/YhbH family protein && PF04285:Protein of unknown function (DUF444)	-	1230	1714	1570	1118	8490	10265	10749	8822	24.715	34.015	32.3918	25.9918	283.928	293.912	282.268	285.889
DN756_RS21430	830.32	609.363	672.932	560.268	668.221	6616.92	4025.24	3109.06	2949.24	4175.12	-2.64295	2.06e-20	1.45e-19	pstC	4597137	4598093	+	957	protein_coding	phosphate ABC transporter permease PstC && PF00528:Binding-protein-dependent transport system inner membrane component	BPD_transp_1	807	618	677	482	4734	5031	4079	3093	21.6036	16.3398	18.6089	14.9293	210.925	191.916	142.707	133.539
DN756_RS07810	1288.18	1206.89	1393.58	762.523	1162.79	2863.98	7926.47	9007.8	9175.74	7243.5	-2.63909	1.8e-13	7.78e-13	glnQ	1696235	1696957	-	723	protein_coding	glutamine ABC transporter ATP-binding protein GlnQ && PF00005:ABC transporter|PF07673:Protein of unknown function (DUF1602)	ABC_tran	1252	1224	1402	656	2049	9907	11818	9623	44.3641	42.8364	51.0099	26.8949	120.841	500.232	547.279	549.937
DN756_RS13715	137.872	159.736	137.171	135.999	142.694	452.869	952.904	1083.1	980.22	867.273	-2.60484	5.07e-21	3.7e-20	DN756_RS13715	2977066	2978064	-	999	protein_coding	ABC transporter permease && PF02653:Branched-chain amino acid transport system / permease component	BPD_transp_2	134	162	138	117	324	1191	1421	1028	3.43641	4.10317	3.63378	3.47156	13.829	43.5225	47.6246	42.5176
DN756_RS12895	17.4912	7.8882	21.8678	32.5467	19.9485	57.3075	111.212	151.68	159.238	119.859	-2.6005	7.44e-09	2.19e-08	DN756_RS12895	2782985	2783833	-	849	protein_coding	ACP S-malonyltransferase && PF00698:Acyl transferase domain	Acyl_transf_1	17	8	22	28	41	139	199	167	0.512987	0.238425	0.681648	0.977586	2.05915	5.97689	7.84781	8.12737
DN756_RS10715	41.1559	60.1475	51.6875	39.521	48.128	367.607	268.829	264.487	268.893	292.454	-2.59412	1.08e-30	1.32e-29	DN756_RS10715	2336253	2337128	+	876	protein_coding	glycerophosphodiester phosphodiesterase && PF03009:Glycerophosphoryl diester phosphodiesterase family	-	40	61	52	34	263	336	347	282	1.16983	1.76196	1.56151	1.15048	12.8016	14.0024	13.2626	13.3011
DN756_RS22320	60.7049	57.1894	82.5013	49.9824	62.5945	247.401	435.248	416.929	406.2	376.444	-2.58886	1.09e-23	9.2e-23	DN756_RS22320	3018553	3018642	+	90	protein_coding	terminase small subunit && -	-	59	58	83	43	177	544	547	426	16.7948	16.3063	24.2594	14.1622	83.8575	220.66	203.492	195.573
DN756_RS09415	269.571	201.149	206.75	195.28	218.188	2479.6	1046.51	894.835	817.168	1309.53	-2.5842	8.38e-13	3.43e-12	DN756_RS09415	2048111	2048770	-	660	protein_coding	MgtC/SapB family protein && PF02308:MgtC family	-	262	204	208	168	1774	1308	1174	857	10.17	7.82089	8.29019	7.54519	114.61	72.3489	59.5562	53.651
DN756_RS07605	1129.73	1072.79	1106.31	1273.97	1145.7	12193.9	6329.49	4572.5	3909.44	6751.34	-2.55879	4.6e-14	2.09e-13	rovM	1651038	1651970	+	933	protein_coding	virulence transcriptional regulator RovM && PF00126:Bacterial regulatory helix-turn-helix protein, lysR family|PF03466:LysR substrate binding domain	LysR_substrate	1098	1088	1113	1096	8724	7911	5999	4100	30.1499	29.5065	31.3804	34.8204	398.699	309.541	215.278	181.57
DN756_RS16995	113.179	119.309	141.147	98.8025	118.109	356.425	794.487	810.992	804.772	691.669	-2.55075	1.04e-18	6.5e-18	DN756_RS16995	3655291	3656805	+	1515	protein_coding	sugar ABC transporter ATP-binding protein && PF00005:ABC transporter	ABC_tran	110	121	142	85	255	993	1064	844	1.86014	2.02089	2.46559	1.66307	7.17693	23.9279	23.5143	23.0182
DN756_RS00055	311.756	295.807	235.576	262.698	276.459	3146.32	1250.54	1075.48	1002.15	1618.62	-2.54869	4.93e-12	1.89e-11	DN756_RS00055	11272	11610	-	339	protein_coding	YceK/YidQ family lipoprotein && PF07119:Protein of unknown function (DUF1375)	-	303	300	237	226	2251	1563	1411	1051	22.8986	22.3919	18.3905	19.7612	283.131	168.317	139.358	128.099
DN756_RS06435	128.612	191.289	205.756	170.87	174.132	1109.81	1008.11	994.684	958.289	1017.72	-2.54564	4.06e-48	1.09e-46	DN756_RS06435	1397974	1399479	-	1506	protein_coding	PLP-dependent aminotransferase family protein && PF00392:Bacterial regulatory proteins, gntR family|PF00155:Aminotransferase class I and II	Aminotran_1_2	125	194	207	147	794	1260	1305	1005	2.12643	3.25947	3.61568	2.89332	22.4805	30.5431	29.0127	27.5729
DN756_RS08670	39.0981	44.3711	26.8378	52.3072	40.6535	103.433	224.825	275.158	340.407	235.956	-2.54304	1.89e-11	6.96e-11	DN756_RS08670	1896047	1897036	-	990	protein_coding	spore coat protein U domain-containing protein && PF05229:Spore Coat Protein U domain	-	38	45	27	45	74	281	361	357	0.983363	1.15013	0.71742	1.34736	3.18719	10.3619	12.2089	14.8996
DN756_RS03610	100.832	114.379	102.381	109.264	106.714	914.125	645.671	452.753	471.04	620.897	-2.53826	1.96e-22	1.57e-21	DN756_RS03610	758437	759156	+	720	protein_coding	fimbria/pilus periplasmic chaperone && PF02753:Pili assembly chaperone PapD, C-terminal domain|PF00345:Pili and flagellar-assembly chaperone, PapD N-terminal domain	-	98	116	103	94	654	807	594	494	3.48706	4.07658	3.76313	3.8699	38.7308	40.9175	27.6221	28.3489
DN756_RS01900	1025.81	1247.32	1074.5	716.027	1015.92	3634.14	4265.27	3779.04	11806.5	5871.24	-2.53079	1.47e-10	5.02e-10	aceK	394904	396631	+	1728	protein_coding	bifunctional isocitrate dehydrogenase kinase/phosphatase && PF06315:Isocitrate dehydrogenase kinase/phosphatase (AceK)	-	997	1265	1081	616	2600	5331	4958	12382	14.7814	18.5232	16.4561	10.5668	64.1565	112.625	96.0652	296.066
DN756_RS13725	1120.47	1330.15	1183.84	964.777	1149.81	2510.35	5989.45	9057.34	8833.42	6597.64	-2.52063	1.82e-12	7.26e-12	DN756_RS13725	2979783	2980871	-	1089	protein_coding	sugar ABC transporter substrate-binding protein && PF13407:Periplasmic binding protein domain	-	1089	1349	1191	830	1796	7486	11883	9264	25.6192	31.344	28.7693	22.592	70.3217	250.952	365.343	351.489
DN756_RS15370	18.5201	32.5388	28.8257	23.2476	25.7831	82.4669	172.819	179.882	151.61	146.694	-2.51234	2.13e-14	9.97e-14	DN756_RS15370	3319931	3320113	+	183	protein_coding	AlpA family phage regulatory protein && -	-	18	33	29	20	59	216	236	159	2.51992	4.56282	4.16862	3.23954	13.7471	43.0894	43.1781	35.8994
DN756_RS10345	3699.91	4471.62	4085.3	3187.25	3861.02	32269.7	18476.4	18648.2	18632.8	22006.8	-2.51075	5.59e-27	5.52e-26	yeaG	2254081	2256015	+	1935	protein_coding	protein kinase YeaG && PF08298:PrkA AAA domain|PF06798:PrkA serine protein kinase C-terminal domain	-	3596	4535	4110	2742	23087	23093	24466	19541	47.6107	59.3016	55.8735	42.0041	508.742	435.68	423.336	417.26
DN756_RS12150	34.9825	23.6646	31.8077	53.4696	35.9811	262.776	165.618	198.937	189.751	204.27	-2.51009	1.44e-18	8.94e-18	DN756_RS12150	2619715	2620347	-	633	protein_coding	fumarylacetoacetate hydrolase family protein && PF01557:Fumarylacetoacetate (FAA) hydrolase family	FAA_hydrolase	34	24	32	46	188	207	261	199	1.37607	0.959351	1.32982	2.15407	12.6638	11.9381	13.8051	12.9894
DN756_RS14830	70.9939	121.281	97.4111	86.0163	93.9256	497.597	556.061	543.456	540.647	534.44	-2.50686	9.9e-41	1.88e-39	DN756_RS14830	3207188	3207439	-	252	protein_coding	hypothetical protein && -	-	69	123	98	74	356	695	713	567	7.01478	12.3502	10.2299	8.70434	60.2366	100.682	94.731	92.9659
DN756_RS16495	245.906	263.269	312.113	189.468	252.689	2141.35	1432.96	1083.1	1087.97	1436.34	-2.50517	4.32e-20	2.96e-19	DN756_RS16495	3545212	3545952	+	741	protein_coding	murein L%2CD-transpeptidase && PF03734:L,D-transpeptidase catalytic domain	-	239	267	314	163	1532	1791	1421	1141	8.26314	9.11723	11.147	6.5204	88.156	88.2359	64.2065	63.6222
DN756_RS06930	84.3696	72.9658	55.6635	70.9053	70.976	343.845	376.041	435.984	451.969	401.96	-2.50442	9.59e-38	1.54e-36	DN756_RS06930	1512328	1512675	-	348	protein_coding	FlxA-like family protein && PF14282:FlxA-like protein	-	82	74	56	61	246	470	572	474	6.03671	5.3805	4.23305	5.19584	30.1417	49.3045	55.0326	56.2782
DN756_RS07880	63.7916	61.1335	45.7236	45.3329	53.9954	191.491	324.035	350.617	337.547	300.922	-2.48073	2.73e-21	2.05e-20	DN756_RS07880	1710228	1711718	+	1491	protein_coding	sugar ABC transporter ATP-binding protein && PF00005:ABC transporter	ABC_tran	62	62	46	39	137	405	460	354	1.06532	1.05217	0.811569	0.775339	3.91791	9.9162	10.3296	9.80995
DN756_RS20380	16.4624	18.7345	29.8197	6.97429	17.9977	76.876	98.4107	107.472	119.19	100.487	-2.47146	1.51e-11	5.62e-11	DN756_RS20380	4384732	4385262	+	531	protein_coding	type 1 fimbrial protein && PF16970:Type-1 fimbrial protein, A	-	16	19	30	6	55	123	141	125	0.771953	0.905376	1.48618	0.334936	4.41651	8.45626	8.89053	9.7265
DN756_RS11765	22.6357	12.8183	12.9219	31.3843	19.9401	81.0692	107.212	120.429	127.772	109.12	-2.47129	2.07e-13	8.88e-13	fliT	2543530	2543892	+	363	protein_coding	flagella biosynthesis regulatory protein FliT && PF05400:Flagellar protein FliT	-	22	13	13	27	58	134	158	134	1.55268	0.906164	0.942067	2.20476	6.81291	13.4762	14.5732	15.2524
DN756_RS11620	2989.97	3126.68	3248.36	2928.04	3073.27	20644.7	17570.7	15006.4	14599.4	16955.3	-2.46373	1.39e-60	5.36e-59	pgsA	2513126	2513674	-	549	protein_coding	CDP-diacylglycerol--glycerol-3-phosphate 3-phosphatidyltransferase && PF01066:CDP-alcohol phosphatidyltransferase	CDP-OH_P_transf	2906	3171	3268	2519	14770	21961	19688	15311	135.609	146.148	156.587	136.007	1147.15	1460.32	1200.69	1152.32
DN756_RS04115	44.2426	14.7904	29.8197	10.4614	24.8285	93.6489	205.622	107.472	141.121	136.966	-2.46187	3.79e-08	1.04e-07	DN756_RS04115	904604	904945	+	342	protein_coding	IS1 family transposase && PF03811:InsA N-terminal domain|PF12759:InsA C-terminal domain	Ins_element1	43	15	30	9	67	257	141	148	3.22113	1.10978	2.30749	0.780048	8.35334	27.4331	13.8037	17.8804
DN756_RS18620	110.092	108.463	91.4472	148.785	114.697	869.397	562.461	589.951	497.738	629.887	-2.45768	7.44e-24	6.37e-23	DN756_RS18620	4019953	4020837	-	885	protein_coding	sugar ABC transporter permease && PF00528:Binding-protein-dependent transport system inner membrane component	BPD_transp_1	107	110	92	128	622	703	774	522	3.09746	3.14499	2.73457	4.28718	29.968	28.9988	29.282	24.3707
DN756_RS12270	263.398	235.66	290.245	252.237	260.385	1639.55	1404.95	1259.17	1419.79	1430.87	-2.45667	2.93e-65	1.33e-63	DN756_RS12270	2641303	2641536	+	234	protein_coding	membrane protein && PF13996:YobH-like protein	-	256	239	292	217	1173	1756	1652	1489	28.0278	25.8435	32.8255	27.4884	213.744	273.953	236.373	262.918
DN756_RS12355	58.6471	50.2872	64.6094	87.1786	65.1806	304.708	319.235	446.655	346.128	354.182	-2.44922	8.42e-26	7.92e-25	DN756_RS12355	2655088	2656080	+	993	protein_coding	TRAP transporter substrate-binding protein && PF03480:Bacterial extracellular solute-binding protein, family 7	-	57	51	65	75	218	399	586	363	1.47059	1.29954	1.7219	2.23881	9.36092	14.6687	19.7584	15.1042
DN756_RS12135	193.433	230.73	277.324	256.886	239.593	591.246	1087.32	1753.85	1778.32	1302.68	-2.44363	4.44e-13	1.85e-12	hpaD	2616515	2617372	-	858	protein_coding	3%2C4-dihydroxyphenylacetate 2%2C3-dioxygenase && PF02900:Catalytic LigB subunit of aromatic ring-opening dioxygenase	-	188	234	279	221	423	1359	2301	1865	5.61353	6.90079	8.55386	7.63501	21.0215	57.8229	89.7909	89.8116
DN756_RS19585	179.028	200.163	158.045	141.811	169.762	310.299	721.679	1320.91	1337.79	922.67	-2.44281	1.76e-09	5.47e-09	DN756_RS19585	4221462	4222748	-	1287	protein_coding	transporter && -	-	174	203	159	122	222	902	1733	1403	3.46367	3.99105	3.24985	2.80987	7.35505	25.5856	45.0841	45.0423
DN756_RS21310	1432.22	1898.1	1699.72	1075.2	1526.31	8545.81	9337.82	7619.81	7664.4	8291.96	-2.44133	5.06e-34	6.97e-33	rbsK	4571561	4572487	-	927	protein_coding	ribokinase && PF00294:pfkB family carbohydrate kinase	PfkB	1392	1925	1710	925	6114	11671	9997	8038	38.4702	52.5437	48.5245	29.5779	281.227	459.617	361.071	358.269
DN756_RS13720	564.864	640.916	570.551	605.601	595.483	964.444	3030.73	4324.78	4482.5	3200.61	-2.4265	8.98e-10	2.87e-09	DN756_RS13720	2978100	2979674	-	1575	protein_coding	sugar ABC transporter ATP-binding protein && PF00005:ABC transporter	ABC_tran	549	650	574	521	690	3788	5674	4701	8.93012	10.4425	9.58686	9.80532	18.6801	87.8006	120.618	123.325
DN756_RS18630	87.4562	120.295	105.363	88.341	100.364	280.947	620.868	608.244	641.72	537.945	-2.42339	5.49e-17	3.07e-16	DN756_RS18630	4022719	4023942	+	1224	protein_coding	alginate lyase family protein && PF05426:Alginate lyase	-	85	122	106	76	201	776	798	673	1.77911	2.52202	2.27808	1.8405	7.00206	23.1445	21.8285	22.7182
DN756_RS05965	10468	10839.4	10920	10301	10632.1	131631	43142.3	27015.8	26279	57017.1	-2.42295	2.28e-07	5.82e-07	rseA	1289790	1290446	+	657	protein_coding	anti-sigma-E factor RseA && PF03872:Anti sigma-E protein RseA, N-terminal domain|PF03873:Anti sigma-E protein RseA, C-terminal domain	-	10174	10993	10986	8862	94174	53922	35444	27560	396.727	423.371	439.865	399.826	6111.91	2996.18	1806.26	1733.23
DN756_RS22220	54.5315	33.5248	24.8498	58.1191	42.7563	394.164	214.423	129.576	178.308	229.118	-2.42109	2.35e-09	7.21e-09	DN756_RS22220	403532	404770	-	1239	protein_coding	ShlB/FhaC/HecB family hemolysin secretion/activation protein && PF03865:Haemolysin secretion/activation protein ShlB/FhaC/HecB|PF08479:POTRA domain, ShlB-type	-	53	34	25	50	282	268	170	187	1.0959	0.694349	0.530779	1.1962	9.70485	7.89644	4.59389	6.23608
DN756_RS21995	86.4274	45.3571	64.6094	45.3329	60.4317	444.483	344.838	272.109	223.124	321.138	-2.40579	3.84e-15	1.88e-14	DN756_RS21995	4678831	4679064	-	234	protein_coding	transposase domain-containing protein && PF03050:Transposase IS66 family|PF13817:IS66 C-terminal element	-	84	46	65	39	318	431	357	234	9.19663	4.97407	7.30706	4.9403	57.9459	67.2403	51.0805	41.3182
DN756_RS12440	288.091	319.472	252.474	170.87	257.727	1991.79	1092.12	1208.87	1175.69	1367.12	-2.4052	7.97e-19	5.05e-18	DN756_RS12440	2672122	2672544	+	423	protein_coding	thiol-disulfide oxidoreductase DCC family protein && PF04134:Protein of unknown function, DUF393	-	280	324	254	147	1425	1365	1586	1233	16.9583	19.3809	15.7957	10.3011	143.643	117.804	125.535	120.438
DN756_RS13910	276.773	213.967	181.9	323.142	248.946	1072.07	1264.14	1523.66	1332.07	1297.98	-2.38468	2.17e-27	2.2e-26	DN756_RS13910	3018981	3019343	+	363	protein_coding	hypothetical protein && -	-	269	217	183	278	767	1580	1999	1397	18.985	15.126	13.2614	22.7009	90.0948	158.898	184.378	159.012
DN756_RS09720	5669.22	5731.76	5254.24	5287.68	5485.72	58014.8	17352.3	19589.6	19051.4	28502	-2.37725	4.02e-10	1.32e-09	DN756_RS09720	2119683	2121500	+	1818	protein_coding	sigma-54-dependent Fis family transcriptional regulator && PF02954:Bacterial regulatory protein, Fis family|PF00158:Sigma-54 interaction domain	Sigma54_activat	5510	5813	5286	4549	41506	21688	25701	19980	77.6467	80.9052	76.4854	74.1698	973.483	435.505	473.325	454.091
DN756_RS03640	28.8091	43.3851	40.7536	65.0934	44.5103	166.332	270.43	255.34	224.078	229.045	-2.37332	6.67e-17	3.7e-16	flhB	766382	767515	-	1134	protein_coding	flagellar type III secretion system protein FlhB && PF01312:FlhB HrpN YscU SpaS Family	-	28	44	41	56	119	338	335	235	0.632573	0.98177	0.951077	1.46379	4.47451	10.8811	9.89088	8.56241
DN756_RS00715	27.7802	31.5528	36.7777	12.7862	27.2242	109.024	178.419	144.058	132.539	141.01	-2.36707	9.13e-14	4.02e-13	DN756_RS00715	164381	164614	+	234	protein_coding	hypothetical protein && -	-	27	32	37	11	78	223	189	139	2.95606	3.46022	4.1594	1.39342	14.2131	34.7902	27.0426	24.5437
DN756_RS06845	27.7802	16.7624	15.9039	27.8972	22.0859	121.604	91.21	127.289	112.516	113.155	-2.36428	7.1e-17	3.93e-16	DN756_RS06845	1491820	1493001	+	1182	protein_coding	pyridoxal phosphate-dependent aminotransferase && PF00155:Aminotransferase class I and II	Aminotran_1_2	27	17	16	24	87	114	167	118	0.58521	0.363916	0.35608	0.601864	3.13843	3.52091	4.73045	4.12483
DN756_RS08680	37.0403	48.3152	40.7536	19.7605	36.4674	113.217	200.822	195.888	242.194	188.03	-2.36364	9.35e-13	3.81e-12	DN756_RS08680	1899792	1900544	-	753	protein_coding	molecular chaperone && PF00345:Pili and flagellar-assembly chaperone, PapD N-terminal domain	-	36	49	41	17	81	251	257	254	1.22482	1.64654	1.4323	0.669204	4.58671	12.1688	11.4272	13.9373
DN756_RS08150	421.848	475.264	514.887	519.585	482.896	5955.79	1610.58	1092.25	1249.11	2476.93	-2.3583	1.55e-06	3.62e-06	DN756_RS08150	1780524	1781444	-	921	protein_coding	LpxL/LpxP family Kdo(2)-lipid IV(A) lauroyl/palmitoleoyl acyltransferasee && PF03279:Bacterial lipid A biosynthesis acyltransferase	-	410	482	518	447	4261	2013	1433	1310	11.4049	13.2421	14.795	14.3864	197.271	79.7907	52.0942	58.7696
DN756_RS12275	75.1095	84.7981	71.5674	131.349	90.706	380.187	453.65	482.479	526.344	460.665	-2.35056	1.41e-23	1.18e-22	DN756_RS12275	2641627	2641866	-	240	protein_coding	DUF2766 domain-containing protein && PF10964:Protein of unknown function (DUF2766)	-	73	86	72	113	272	567	633	552	7.7925	9.06687	7.89162	13.9564	48.3247	86.2462	88.3071	95.0318
DN756_RS15245	168.739	131.141	145.123	217.365	165.592	1361.4	767.284	690.562	554.949	843.55	-2.34857	3.22e-14	1.48e-13	DN756_RS15245	3295926	3296491	+	566	protein_coding	AbiEi antitoxin N-terminal domain-containing protein && PF11459:Transcriptional regulator, AbiEi antitoxin, Type IV TA system	-	164	133	146	187	974	959	906	582	7.42323	5.94573	6.78549	9.79332	73.3759	61.8543	53.5938	42.4862
DN756_RS12060	1043.3	1237.46	1145.08	1103.1	1132.24	6811.21	6381.5	4718.08	5082.27	5748.26	-2.34361	2.62e-46	6.62e-45	DN756_RS12060	2601890	2602315	-	426	protein_coding	protein YebF && PF13995:YebF-like protein	-	1014	1255	1152	949	4873	7976	6190	5330	60.9809	74.5425	71.1357	66.0331	487.751	683.508	486.501	516.962
DN756_RS04985	2437.46	2638.6	2671.85	2574.68	2580.65	4402.9	15535.3	16250.3	15557.7	12936.5	-2.32573	8.34e-11	2.89e-10	DN756_RS04985	1098299	1099054	+	756	protein_coding	twin-arginine translocation signal domain-containing protein && PF00484:Carbonic anhydrase	-	2369	2676	2688	2215	3150	19417	21320	16316	80.2802	89.5642	93.5303	86.8474	177.664	937.623	944.21	891.729
DN756_RS08910	731.546	851.925	935.346	752.061	817.719	1635.36	5030.15	5124.34	4582.62	4093.12	-2.32374	2.47e-12	9.77e-12	DN756_RS08910	1947358	1947570	-	213	protein_coding	KTSC domain-containing protein && PF13619:KTSC domain	-	711	864	941	647	1170	6287	6723	4806	85.5176	102.637	116.213	90.0388	234.216	1077.54	1056.78	932.278
DN756_RS21425	1171.91	1128.01	1202.73	760.198	1065.71	8122.3	5083.76	4050.38	3981.91	5309.59	-2.3163	4.45e-17	2.51e-16	pstS	4595868	4596908	+	1041	protein_coding	phosphate ABC transporter substrate-binding protein PstS && PF12849:PBP superfamily domain	-	1139	1144	1210	654	5811	6354	5314	4176	28.031	27.8064	30.5759	18.6222	238.019	222.825	170.913	165.749
DN756_RS09855	196.519	199.177	209.732	297.57	225.75	1709.44	944.103	894.073	948.754	1124.09	-2.31568	7.59e-18	4.46e-17	DN756_RS09855	2155593	2157740	-	2148	protein_coding	type I secretion system permease/ATPase && PF00005:ABC transporter|PF00664:ABC transporter transmembrane region	ABC_membrane	191	202	211	256	1223	1180	1173	995	2.27806	2.37951	2.584	3.53273	24.2775	20.0547	18.2838	19.1395
DN756_RS11465	19.549	16.7624	15.9039	65.0934	29.3272	163.536	151.217	125.002	138.261	144.504	-2.31171	1.61e-07	4.2e-07	DN756_RS11465	2491876	2493639	-	1764	protein_coding	terminase family protein && PF03237:Terminase-like family|PF06056:Putative ATPase subunit of terminase (gpP-like)	Terminase_5	19	17	16	56	117	189	164	145	0.275944	0.243849	0.238598	0.94101	2.82812	3.91139	3.11278	3.39634
DN756_RS11020	8089.19	9963.78	8832.61	6248.97	8283.63	88927.3	26097.2	24078.2	25162.5	41066.3	-2.30958	6.14e-08	1.66e-07	phoH	2405315	2406103	-	789	protein_coding	phosphate starvation-inducible protein PhoH && PF02562:PhoH-like protein	-	7862	10105	8886	5376	63622	32618	31590	26389	255.283	324.063	296.261	201.97	3438.28	1509.21	1340.53	1381.93
DN756_RS05605	6544.81	7645.63	7270.05	6165.27	6906.44	67325.2	19465.3	23047.7	25899.5	33934.4	-2.29668	7.93e-10	2.55e-09	puuE	1221421	1222371	+	951	protein_coding	allantoinase PuuE && PF01522:Polysaccharide deacetylase	Polysacc_deac_1	6361	7754	7314	5304	48167	24329	30238	27162	171.36	206.308	202.311	165.321	2159.63	933.924	1064.57	1180.11
DN756_RS11215	36.0114	45.3571	31.8077	36.0338	37.3025	166.332	205.622	178.357	179.262	182.393	-2.2915	6.9e-28	7.18e-27	DN756_RS11215	2455554	2456294	+	741	protein_coding	molecular chaperone && PF00345:Pili and flagellar-assembly chaperone, PapD N-terminal domain|PF02753:Pili assembly chaperone PapD, C-terminal domain	-	35	46	32	31	119	257	234	188	1.21008	1.57076	1.136	1.24008	6.84762	12.6614	10.5731	10.4829
DN756_RS05690	116.265	187.345	184.882	228.989	179.37	564.689	1020.91	986.3	918.241	872.535	-2.28449	2e-17	1.15e-16	DN756_RS05690	1238968	1239633	+	666	protein_coding	ABC transporter ATP-binding protein && PF00005:ABC transporter	ABC_tran	113	190	186	197	404	1276	1294	963	4.3468	7.21854	7.34655	8.76792	25.8653	69.943	65.0524	59.7438
DN756_RS06125	637.916	825.302	762.391	700.916	731.632	2999.56	3819.62	3728.73	3687.27	3558.79	-2.28237	6.91e-56	2.29e-54	csiE	1326043	1327404	-	1362	protein_coding	stationary phase inducible protein CsiE && PF00874:PRD domain	PRD	620	837	767	603	2146	4774	4892	3867	11.6622	15.5496	14.8137	13.1234	67.1837	127.96	120.258	117.311
DN756_RS14445	27.7802	25.6366	35.7837	63.931	38.2829	155.15	217.624	182.168	183.076	184.504	-2.2809	1.12e-13	4.89e-13	DN756_RS14445	3134150	3134998	+	849	protein_coding	DMT family transporter && PF00892:EamA-like transporter family	DUF6	27	26	36	55	111	272	239	192	0.814745	0.774882	1.11542	1.92026	5.57476	11.6958	9.42526	9.34404
DN756_RS06330	72.0228	62.1195	51.6875	29.0595	53.7224	246.003	278.43	260.676	260.311	261.355	-2.2771	3.57e-19	2.29e-18	DN756_RS06330	1367056	1368884	+	1829	protein_coding	hypothetical protein && -	-	70	63	52	25	176	348	342	273	0.980505	0.871559	0.747885	0.405164	4.10308	6.94598	6.26059	6.16723
DN756_RS03585	559.72	614.293	625.22	315.006	528.56	3718	2341.86	2025.95	2116.82	2550.66	-2.26969	2.08e-15	1.04e-14	DN756_RS03585	750490	750837	-	348	protein_coding	DDE-type integrase/transposase/recombinase && PF13610:DDE domain	-	544	623	629	271	2660	2927	2658	2220	40.0484	45.298	47.5463	23.0831	325.922	307.052	255.728	263.581
DN756_RS14335	49.3871	56.2034	41.7476	73.2301	55.142	171.923	277.63	277.444	326.104	263.275	-2.26316	1.07e-16	5.87e-16	DN756_RS14335	3113474	3114029	-	556	protein_coding	IS110 family transposase && PF01548:Transposase	-	48	57	42	63	123	347	364	342	2.21173	2.594	1.9871	3.35869	9.43282	22.7836	21.9195	25.4151
DN756_RS21910	417.732	398.354	363.801	427.757	401.911	2714.42	2193.04	1599.12	1211.93	1929.63	-2.26297	1.19e-18	7.44e-18	yscA	4667038	4667136	+	99	protein_coding	type III secretion system protein YscA && -	-	406	404	366	368	1942	2741	2098	1271	105.065	103.256	97.2503	110.184	836.422	1010.75	709.534	530.459
DN756_RS11990	26.7513	18.7345	14.9099	33.7091	23.5262	75.4782	139.215	104.423	126.818	111.484	-2.26026	9.09e-12	3.44e-11	DN756_RS11990	2589068	2589490	-	423	protein_coding	flagellar protein FlhE && PF06366:Flagellar protein FlhE	-	26	19	15	29	54	174	137	133	1.5747	1.13654	0.932816	2.03218	5.44333	15.0168	10.8438	12.9913
DN756_RS10380	902.343	1216.75	955.226	828.778	975.775	6953.78	4095.65	3903.28	3672.01	4656.18	-2.25399	1.53e-19	1.01e-18	DN756_RS10380	2263929	2265464	+	1536	protein_coding	SpoVR family protein && PF04293:SpoVR like protein	-	877	1234	961	713	4975	5119	5121	3851	14.6276	20.328	16.458	13.7595	138.106	121.664	111.626	103.591
DN756_RS19740	14.4046	41.413	29.8197	18.5981	26.0589	99.2399	148.016	128.051	122.051	124.34	-2.25073	1.55e-11	5.74e-11	DN756_RS19740	4252254	4253353	-	1100	protein_coding	- && PF13683:Integrase core domain|PF13276:HTH-like domain|PF01527:Transposase	Transposase_8	14	42	30	16	71	185	168	128	0.326062	0.96611	0.71742	0.431154	2.75218	6.1397	5.11352	4.80793
DN756_RS06450	180.057	117.337	127.231	161.571	146.549	772.953	686.475	682.94	633.138	693.877	-2.24422	4.19e-35	6.01e-34	DN756_RS06450	1402078	1403343	+	1266	protein_coding	ABC transporter permease && PF00528:Binding-protein-dependent transport system inner membrane component	BPD_transp_1	175	119	128	139	553	858	896	664	3.54136	2.37839	2.65963	3.25451	18.6253	24.7412	23.6961	21.6708
DN756_RS12105	243.849	278.059	278.318	291.758	272.996	1211.84	1200.13	1368.93	1386.42	1291.83	-2.24358	4.65e-69	2.31e-67	hpaC	2610937	2611434	-	498	protein_coding	4-hydroxyphenylacetate 3-monooxygenase%2C reductase component && PF01613:Flavin reductase like domain	Flavin_Reduct	237	282	280	251	867	1500	1796	1454	12.1923	14.3281	14.7902	14.94	74.2337	109.959	120.748	120.636
DN756_RS09565	7703.35	9792.21	8956.85	6992.89	8361.33	52135.9	35509.5	35401.6	35126.8	39543.4	-2.24155	1.48e-30	1.77e-29	uspE	2081829	2082785	-	957	protein_coding	universal stress protein UspE && PF00582:Universal stress protein family	Usp	7487	9931	9011	6016	37300	44382	46446	36839	200.429	262.574	247.689	186.338	1661.91	1693.02	1624.95	1590.51
DN756_RS00310	80.254	71.9798	81.5073	97.6401	82.8453	197.082	463.251	385.678	513.948	389.99	-2.239	1.9e-13	8.17e-13	xylF	64138	65133	+	996	protein_coding	D-xylose ABC transporter substrate-binding protein && PF13407:Periplasmic binding protein domain	-	78	73	82	84	141	579	506	539	2.00632	1.85453	2.16571	2.49991	6.0363	21.222	17.0096	22.3599
DN756_RS09790	8161.21	8267.82	7363.49	7005.68	7699.55	33527.7	39405.1	35758.3	36208.1	36224.8	-2.23412	1.35e-88	1.26e-86	DN756_RS09790	2136867	2137796	+	930	protein_coding	hypothetical protein && -	-	7932	8385	7408	6027	23987	49251	46914	37973	218.507	228.134	209.538	192.098	1099.78	1933.3	1688.97	1687.07
DN756_RS08685	22.6357	30.5668	9.93991	34.8715	24.5035	113.217	112.012	119.667	113.469	114.591	-2.234	4.94e-12	1.89e-11	DN756_RS08685	1900575	1901132	-	558	protein_coding	spore coat U domain-containing protein && PF05229:Spore Coat Protein U domain	-	22	31	10	30	81	140	157	119	1.01008	1.40572	0.471423	1.59365	6.18959	9.15929	9.42038	8.81158
DN756_RS10985	2652.5	3041.89	3107.22	2229.45	2757.76	18135.7	10388.3	11334.8	11753.1	12903	-2.2259	8.29e-24	7.07e-23	astA	2396368	2397420	-	1053	protein_coding	arginine N-succinyltransferase && PF04958:Arginine N-succinyltransferase beta subunit	-	2578	3085	3126	1918	12975	12984	14871	12326	62.722	74.1305	78.0918	53.9915	525.4	450.14	472.841	483.654
DN756_RS12125	164.624	161.708	179.912	233.639	184.971	405.346	749.682	1150.18	1150.9	864.026	-2.22566	1.63e-11	6e-11	hpaH	2615295	2616098	-	804	protein_coding	2-oxo-hepta-3-ene-1%2C7-dioic acid hydratase && -	-	160	164	181	201	290	937	1509	1207	5.09835	5.16128	5.92199	7.41045	15.3799	42.5453	62.84	62.0287
DN756_RS02500	436.252	497.942	521.845	369.637	456.419	3418.88	2065.03	1598.35	1456.98	2134.81	-2.22466	1.47e-14	6.95e-14	DN756_RS02500	541406	541687	+	282	protein_coding	ribonuclease inhibitor && PF01337:Barstar (barnase inhibitor)	-	424	505	525	318	2446	2581	2097	1528	38.5196	45.3119	48.9728	33.4259	369.844	334.123	248.973	223.88
DN756_RS15390	222.242	157.764	156.057	204.579	185.16	918.318	904.099	840.718	785.702	862.209	-2.22053	1.32e-39	2.35e-38	DN756_RS15390	3323219	3324538	-	1320	protein_coding	host specificity protein J && PF09327:Domain of unknown function (DUF1983)	-	216	160	157	176	657	1130	1103	824	4.19223	3.06702	3.12875	3.95224	21.2228	31.2516	27.9772	25.7926
DN756_RS08470	124.497	123.253	97.4111	130.187	118.837	772.953	534.458	472.57	430.992	552.743	-2.21579	2.52e-21	1.9e-20	DN756_RS08470	1843089	1844669	-	1581	protein_coding	PAS domain-containing protein && PF00015:Methyl-accepting chemotaxis protein (MCP) signalling domain|PF00672:HAMP domain|PF08447:PAS fold	HAMP	121	125	98	112	553	668	620	452	1.96074	2.00054	1.63057	2.09986	14.9144	15.4246	13.1299	11.8127
DN756_RS21695	10027.6	8433.47	7460.9	12141.1	9515.77	83104.3	36427.2	29308.5	27888.6	44182.1	-2.21506	9.42e-10	2.99e-09	DN756_RS21695	4636147	4636446	-	300	protein_coding	type II toxin-antitoxin system RelE/ParE family toxin && PF05016:ParE toxin of type II toxin-antitoxin system, parDE	Plasmid_stabil	9746	8553	7506	10445	59456	45529	38452	29248	832.282	721.385	658.161	1032.03	8450.56	5540.32	4291.42	4028.25
DN756_RS11750	277.802	217.911	254.462	274.322	256.124	1396.35	1116.12	1191.33	1050.78	1188.65	-2.21412	2.62e-45	6.06e-44	DN756_RS11750	2540304	2541413	-	1110	protein_coding	FliC/FljB family flagellin && PF00669:Bacterial flagellin N-terminal helical region|PF00700:Bacterial flagellin C-terminal helical region	-	270	221	256	236	999	1395	1563	1102	6.2317	5.03778	6.06683	6.30222	38.3755	45.8796	47.1454	41.0204
DN756_RS16990	226.357	183.401	163.015	81.3667	163.535	408.141	974.506	826.998	824.796	758.61	-2.21354	3.64e-10	1.2e-09	DN756_RS16990	3654138	3655142	+	1005	protein_coding	substrate-binding domain-containing protein && PF13407:Periplasmic binding protein domain	-	220	186	164	70	292	1218	1085	865	5.60818	4.68292	4.29262	2.0646	12.3888	44.2435	36.1465	35.5624
DN756_RS03275	124.497	145.932	186.87	124.375	145.418	684.895	677.674	637.208	700.838	675.154	-2.21235	5.76e-38	9.34e-37	DN756_RS03275	689133	689441	+	309	protein_coding	DUF3892 domain-containing protein && PF13031:Protein of unknown function (DUF3892)	-	121	148	188	107	490	847	836	735	10.0321	12.1192	16.0046	10.2643	67.6159	100.067	90.5839	98.2811
DN756_RS07510	463.004	493.998	423.44	354.526	433.742	2286.71	1970.62	2048.06	1739.22	2011.15	-2.2117	1.32e-43	2.79e-42	DN756_RS07510	1630297	1631013	+	717	protein_coding	ABC transporter permease && PF00528:Binding-protein-dependent transport system inner membrane component	BPD_transp_1	450	501	426	305	1636	2463	2687	1824	16.079	17.6803	15.6292	12.6091	97.2916	125.405	125.473	105.111
DN756_RS07710	29.838	22.6786	25.8438	34.8715	28.308	148.161	90.4099	131.1	153.517	130.797	-2.20919	2.44e-15	1.21e-14	DN756_RS07710	1676877	1678193	+	1317	protein_coding	MFS transporter && PF07690:Major Facilitator Superfamily	MFS_1	29	23	26	30	106	113	172	161	0.564128	0.441888	0.519317	0.675212	3.43187	3.13228	4.37266	5.05104
DN756_RS15810	68.9361	43.3851	63.6154	110.426	71.5907	211.059	376.841	377.294	348.989	328.546	-2.20537	3.03e-12	1.18e-11	DN756_RS15810	3393867	3394646	+	780	protein_coding	MFS transporter && PF07690:Major Facilitator Superfamily	MFS_1	67	44	64	95	151	471	495	366	2.20062	1.42734	2.15839	3.61022	8.25455	22.0442	21.2478	19.3878
DN756_RS16770	470.206	547.244	546.695	494.012	514.539	2875.16	2396.26	2256.9	1969.02	2374.34	-2.20523	5.78e-44	1.24e-42	yehT	3609627	3610343	+	717	protein_coding	two-component system response regulator BtsR && PF00072:Response regulator receiver domain|PF04397:LytTr DNA-binding domain	Response_reg	457	555	550	425	2057	2995	2961	2065	16.3291	19.5859	20.1785	17.5701	122.328	152.491	138.268	118.999
DN756_RS18495	537.084	478.222	491.032	494.012	500.088	485.017	2568.28	2984.81	3164.74	2300.71	-2.20217	1.1e-06	2.62e-06	argF	3996098	3997105	+	1008	protein_coding	ornithine carbamoyltransferase && PF00185:Aspartate/ornithine carbamoyltransferase, Asp/Orn binding domain|PF02729:Aspartate/ornithine carbamoyltransferase, carbamoyl-P binding domain	-	522	485	494	425	347	3210	3916	3319	13.2671	12.1745	12.8917	12.4978	14.6784	116.255	130.072	136.047
DN756_RS07110	102.89	102.547	84.4893	125.537	103.866	645.758	507.255	389.489	366.152	477.164	-2.19915	1.3e-19	8.61e-19	DN756_RS07110	1539429	1539953	+	525	protein_coding	DUF2127 domain-containing protein && PF09900:Predicted membrane protein (DUF2127)	-	100	104	85	108	462	634	511	384	4.87985	5.01238	4.25897	6.09774	37.5227	44.0857	32.5885	30.2213
DN756_RS07920	151.248	90.7143	127.231	199.93	142.281	642.963	814.489	650.165	494.878	650.624	-2.196	3.57e-16	1.89e-15	DN756_RS07920	1719962	1720927	+	966	protein_coding	oxidoreductase && PF00111:2Fe-2S iron-sulfur cluster binding domain|PF00970:Oxidoreductase FAD-binding domain	Fer2	147	92	128	172	460	1018	853	519	3.89857	2.4098	3.4856	5.27784	20.3045	38.4715	29.5648	22.1989
DN756_RS17005	84.3696	74.9379	101.387	67.4182	82.0282	223.639	398.444	420.74	453.876	374.175	-2.19102	2.82e-16	1.5e-15	DN756_RS17005	3657800	3658840	+	1041	protein_coding	ABC transporter permease && PF02653:Branched-chain amino acid transport system / permease component	BPD_transp_2	82	76	102	58	160	498	552	476	2.01803	1.84728	2.57747	1.65151	6.55361	17.4641	17.7538	18.8928
DN756_RS07870	46.3004	45.3571	32.8017	62.7686	46.807	202.673	200.822	227.139	215.496	211.532	-2.18508	1.76e-23	1.46e-22	DN756_RS07870	1708012	1709079	+	1068	protein_coding	alcohol dehydrogenase catalytic domain-containing protein && PF00107:Zinc-binding dehydrogenase|PF08240:Alcohol dehydrogenase GroES-like domain	ADH_N	45	46	33	54	145	251	298	226	1.07946	1.08982	0.812807	1.49874	5.78906	8.57967	9.34218	8.74336
DN756_RS09165	49.3871	50.2872	40.7536	45.3329	46.4402	275.356	200.022	195.888	176.401	211.917	-2.18333	4.63e-22	3.61e-21	DN756_RS09165	2000013	2000102	+	90	protein_coding	YnhF family membrane protein && -	-	48	51	41	39	197	250	257	185	13.6636	14.3383	11.9836	12.8448	93.3329	101.406	95.6079	84.9318
DN756_RS21685	2141.13	1554.96	1443.28	1936.53	1768.97	12301.6	7258.39	6614.46	5780.25	7988.66	-2.17493	6.5e-16	3.34e-15	sycE	4634762	4635154	-	393	protein_coding	type III secretion system chaperone SycE/YerA && PF05932:Tir chaperone protein (CesT) family	-	2081	1577	1452	1666	8801	9072	8678	6062	135.658	101.533	97.1894	125.657	954.884	842.711	739.316	637.33
DN756_RS05195	56.5893	59.1615	71.5674	19.7605	51.7697	170.525	232.825	297.262	232.659	233.318	-2.169	8.34e-10	2.67e-09	DN756_RS05195	1138535	1139005	+	471	protein_coding	YgdB family protein && PF10713:Protein of unknown function (DUF2509)	-	55	60	72	17	122	291	390	244	2.99163	3.2233	4.02121	1.06987	11.0446	22.5549	27.7234	21.4047
DN756_RS09905	527.824	682.329	597.389	688.13	623.918	2205.64	2210.64	3226.44	3542.33	2796.26	-2.16449	3.07e-24	2.69e-23	DN756_RS09905	2166817	2167815	-	999	protein_coding	SDR family oxidoreductase && PF01370:NAD dependent epimerase/dehydratase family	Epimerase	513	692	601	592	1578	2763	4233	3715	13.1558	17.5271	15.8254	17.5655	67.3523	100.968	141.868	153.651
DN756_RS19595	256.195	301.723	260.426	203.417	255.44	1081.85	1155.33	1157.8	1179.51	1143.62	-2.16084	3.91e-47	1.01e-45	yedF	4223979	4224248	-	270	protein_coding	sulfurtransferase-like selenium metabolism protein YedF && PF01206:Sulfurtransferase TusA	SirA	249	306	262	175	774	1444	1519	1237	23.6266	28.6766	25.526	19.2123	122.233	195.241	188.364	189.298
DN756_RS13760	283.976	373.703	248.498	316.168	305.586	1174.11	1517.77	1380.36	1371.16	1360.85	-2.1557	6.92e-36	1.02e-34	DN756_RS13760	2988143	2988397	-	255	protein_coding	YkgJ family cysteine cluster protein && -	-	276	379	250	272	840	1897	1811	1438	27.729	37.607	25.7896	31.6179	140.459	271.578	237.783	233.002
DN756_RS11135	32.9247	29.5807	16.8979	51.1448	32.637	187.298	134.415	134.911	121.097	144.43	-2.15075	4.4e-11	1.57e-10	nqrE	2435152	2435751	+	600	protein_coding	NADH:ubiquinone reductase (Na(+)-transporting) subunit E && PF02508:Rnf-Nqr subunit, membrane protein	-	32	30	17	44	134	168	177	127	1.36636	1.26514	0.74532	2.17373	9.5228	10.2218	9.877	8.74568
DN756_RS02300	172.855	207.065	176.93	168.545	181.349	869.397	792.086	797.272	767.585	806.585	-2.15035	9.43e-60	3.56e-58	DN756_RS02300	488799	489194	+	396	protein_coding	carboxymuconolactone decarboxylase family protein && PF02627:Carboxymuconolactone decarboxylase family	CMD	168	210	178	145	622	990	1046	805	10.8687	13.4182	11.8241	10.8537	66.974	91.2658	88.4381	83.9928
DN756_RS14225	148.161	177.484	207.744	124.375	164.441	834.454	727.279	723.337	641.72	731.698	-2.15026	4.63e-28	4.83e-27	DN756_RS14225	3091190	3092047	-	858	protein_coding	2OG-Fe(II) oxygenase && -	-	144	180	209	107	597	909	949	673	4.29972	5.3083	6.40773	3.69659	29.6687	38.6763	37.0324	32.4092
DN756_RS07495	1038.16	1135.9	1018.84	943.854	1034.19	5585.39	4516.49	4224.17	4005.74	4582.95	-2.14712	6.78e-46	1.64e-44	DN756_RS07495	1627617	1628189	+	573	protein_coding	UbiX family flavin prenyltransferase && PF02441:Flavoprotein	Flavoprotein	1009	1152	1025	812	3996	5645	5542	4201	45.113	50.8707	47.0559	42.0055	297.36	359.648	323.828	302.928
DN756_RS07525	38.0692	36.4829	18.8858	51.1448	36.1457	229.23	143.216	150.155	117.283	159.971	-2.14679	2.02e-10	6.83e-10	DN756_RS07525	1633210	1633902	+	693	protein_coding	EAL domain-containing protein && PF00563:EAL domain	EAL	37	37	19	44	164	179	197	123	1.36784	1.35095	0.721216	1.88202	10.0907	9.42948	9.51779	7.33353
DN756_RS12670	746.979	815.442	857.814	573.054	748.323	3284.7	3334.76	3279.03	3338.28	3309.19	-2.14392	1.36e-44	3.04e-43	DN756_RS12670	2730403	2731479	+	1077	protein_coding	sugar ABC transporter substrate-binding protein && PF13407:Periplasmic binding protein domain	-	726	827	863	493	2350	4168	4302	3501	17.2698	19.4294	21.0785	13.5686	93.0386	141.28	133.739	134.313
DN756_RS09515	6016.99	7300.53	7547.38	4733.22	6399.53	28699.9	26536.5	27886.2	30009.2	28283	-2.1438	5.26e-34	7.2e-33	DN756_RS09515	2067772	2070381	-	2610	protein_coding	RHS repeat protein && PF03497:Anthrax toxin LF subunit	-	5848	7404	7593	4072	20533	33167	36586	31472	57.4027	71.7788	76.5276	46.2458	335.446	463.91	469.329	498.224
DN756_RS06445	185.201	180.442	179.912	201.092	186.662	837.249	809.688	855.2	779.98	820.529	-2.1376	8.15e-73	4.94e-71	DN756_RS06445	1401003	1402031	+	1029	protein_coding	ABC transporter substrate-binding protein && PF13416:Bacterial extracellular solute-binding protein	-	180	183	181	173	599	1012	1122	818	4.48149	4.49993	4.62709	4.98351	24.8212	35.9032	36.5074	32.8457
DN756_RS07095	772.702	637.958	1157.01	968.264	883.982	396.96	6020.66	4439.87	4661.77	3879.81	-2.13407	0.0002142	0.000398409	DN756_RS07095	1534149	1536575	-	2427	protein_coding	dimethyl sulfoxide reductase subunit A && PF04879:Molybdopterin oxidoreductase Fe4S4 domain|PF01568:Molydopterin dinucleotide binding domain|PF00384:Molybdopterin oxidoreductase	-	751	647	1164	833	284	7525	5825	4889	7.92749	6.74535	12.6162	10.1737	4.98953	113.189	80.358	83.2322
DN756_RS13810	167.71	148.89	96.4171	140.648	138.416	620.599	631.269	601.384	567.345	605.149	-2.12884	2.25e-29	2.51e-28	DN756_RS13810	2999099	3000679	+	1581	protein_coding	cyclic di-GMP phosphodiesterase && PF12792:CSS motif domain associated with EAL|PF00563:EAL domain	EAL	163	151	97	121	444	789	789	595	2.64132	2.41666	1.61393	2.2686	11.9746	18.2185	16.7089	15.5499
DN756_RS14615	222.242	263.269	244.522	225.502	238.884	999.388	1153.73	997.733	1028.85	1044.92	-2.12858	7.89e-62	3.25e-60	DN756_RS14615	3171151	3171486	+	336	protein_coding	phosphate starvation-inducible protein PsiF && PF07769:psiF repeat	-	216	267	246	194	715	1442	1309	1079	16.4695	20.1068	19.2593	17.1146	90.7357	156.673	130.438	132.685
DN756_RS19295	36.0114	26.6227	15.9039	26.7348	26.3182	111.82	159.217	105.185	81.0493	114.318	-2.12264	1.31e-10	4.51e-10	DN756_RS19295	4155184	4155477	-	294	protein_coding	IS1 family transposase && PF03400:IS1 transposase	Transposase_27	35	27	16	23	80	199	138	85	3.0499	2.32373	1.43159	2.31892	11.6026	24.7101	15.7157	11.9457
DN756_RS09860	328.218	313.556	380.699	263.861	321.583	2528.52	1121.72	994.684	947.8	1398.18	-2.11891	2.38e-10	8e-10	DN756_RS09860	2158215	2158658	+	444	protein_coding	DUF2569 domain-containing protein && PF10754:Protein of unknown function (DUF2569)	-	319	318	383	227	1809	1402	1305	994	18.4066	18.1223	22.6914	15.1547	173.727	115.274	98.4081	92.5006
DN756_RS03470	3050.68	3401.78	3031.67	2617.68	3025.46	24772.2	10191.5	8757.03	8823.89	13136.2	-2.11818	8.36e-10	2.67e-09	dkgA	730131	730964	-	834	protein_coding	2%2C5-didehydrogluconate reductase DkgA && PF00248:Aldo/keto reductase family	Aldo_ket_red	2965	3450	3050	2252	17723	12738	11489	9254	91.0802	104.67	96.2008	80.04	906.113	557.575	461.232	458.463
DN756_RS00235	76.1384	65.0776	75.5433	37.1962	63.4889	251.594	284.031	282.018	287.01	276.163	-2.11627	4.13e-20	2.85e-19	DN756_RS00235	49481	49882	-	402	protein_coding	Tn3 family transposase && PF01526:Tn3 transposase DDE domain	Transposase_7	74	66	76	32	180	355	370	301	4.71597	4.1542	4.97316	2.35955	19.0923	32.2382	30.8162	30.9372
DN756_RS11780	73.0517	54.2313	50.6936	79.042	64.2546	306.106	255.228	270.585	271.754	275.918	-2.10538	4.83e-26	4.59e-25	DN756_RS11780	2545422	2548376	+	2955	protein_coding	metal-dependent phosphohydrolase && PF13487:HD domain	-	71	55	51	68	219	319	355	285	0.615554	0.47095	0.454002	0.682113	3.16008	3.94095	4.0223	3.985
DN756_RS06365	826.204	1003.77	968.147	497.499	823.906	6657.46	2822.71	2416.97	2255.08	3538.05	-2.10184	3.7e-08	1.02e-07	thiD	1378510	1379310	+	801	protein_coding	bifunctional hydroxymethylpyrimidine kinase/phosphomethylpyrimidine kinase && PF08543:Phosphomethylpyrimidine kinase	-	803	1018	974	428	4763	3528	3171	2365	25.6832	32.1577	31.9868	15.8386	253.547	160.792	132.546	121.994
DN756_RS11185	721.257	641.902	587.449	500.987	612.899	3814.45	2776.3	2064.83	1849.83	2626.35	-2.0986	3.47e-16	1.83e-15	DN756_RS11185	2445208	2445840	+	633	protein_coding	response regulator transcription factor && PF00196:Bacterial regulatory proteins, luxR family|PF00072:Response regulator receiver domain	Response_reg	701	651	591	431	2729	3470	2709	1940	28.3713	26.0224	24.56	20.1827	183.828	200.121	143.288	126.631
DN756_RS10990	3755.47	4322.73	4333.8	2931.53	3835.88	31029.9	8733.75	11895.1	14017.7	16419.1	-2.09763	1.3e-08	3.75e-08	DN756_RS10990	2397450	2398694	-	1245	protein_coding	aspartate aminotransferase family protein && PF00202:Aminotransferase class-III	Aminotran_3	3650	4384	4360	2522	22200	10916	15606	14701	75.1085	89.0987	92.1217	60.0455	760.317	320.083	419.687	487.886
DN756_RS02295	380.692	431.879	349.885	528.884	422.835	1621.38	1720.19	2073.21	1791.67	1801.61	-2.09267	5.07e-33	6.8e-32	DN756_RS02295	487717	488607	+	891	protein_coding	NAD(P)-dependent oxidoreductase && PF14833:NAD-binding of NADP-dependent 3-hydroxyisobutyrate dehydrogenase|PF03446:NAD binding domain of 6-phosphogluconate dehydrogenase	NAD_binding_2	370	438	352	455	1160	2150	2720	1879	10.6387	12.4385	10.3923	15.137	55.5126	88.0904	102.21	87.1345
DN756_RS14190	38.0692	22.6786	31.8077	41.8457	33.6003	109.024	166.418	167.686	124.911	142.01	-2.09212	3.6e-14	1.65e-13	adiC	3082117	3083451	-	1335	protein_coding	arginine/agmatine antiporter && PF13520:Amino acid permease	-	37	23	32	36	78	208	220	131	0.710045	0.43593	0.630542	0.79933	2.49129	5.68787	5.51753	4.05444
DN756_RS07505	738.748	894.324	693.806	554.456	720.334	3040.09	3041.13	3166.22	2990.24	3059.42	-2.08582	2.27e-36	3.46e-35	DN756_RS07505	1629614	1630300	+	687	protein_coding	histidine ABC transporter permease HisQ && PF00528:Binding-protein-dependent transport system inner membrane component	BPD_transp_1	718	907	698	477	2175	3801	4154	3136	26.7752	33.4057	26.7266	20.581	134.994	201.98	202.448	188.608
DN756_RS15170	1145.16	1161.54	1103.33	1082.18	1123.05	5272.29	4230.86	4827.08	4713.26	4760.87	-2.08325	1.22e-77	7.99e-76	iolD	3274817	3276742	-	1926	protein_coding	3D-(3%2C5/4)-trihydroxycyclohexane-1%2C2-dione acylhydrolase (decyclizing) && PF02775:Thiamine pyrophosphate enzyme, C-terminal TPP binding domain|PF02776:Thiamine pyrophosphate enzyme, N-terminal TPP binding domain|PF00205:Thiamine pyrophosphate enzyme, central domain	TPP_enzyme_N	1113	1178	1110	931	3772	5288	6333	4943	14.8049	15.476	15.1604	14.3284	83.5077	100.231	110.092	106.041
DN756_RS12675	706.852	846.009	782.271	705.566	760.175	2875.16	3402.77	3296.56	3289.65	3216.04	-2.08088	4.93e-65	2.21e-63	DN756_RS12675	2731497	2732750	+	1254	protein_coding	LVIVD repeat-containing protein && -	-	687	858	787	607	2057	4253	4325	3450	14.0354	17.3125	16.5091	14.3482	69.9436	123.813	115.476	113.674
DN756_RS12015	43.2137	62.1195	45.7236	31.3843	45.6103	244.605	183.22	163.113	185.937	194.219	-2.07888	4.5e-16	2.35e-15	DN756_RS12015	2593718	2594044	+	327	protein_coding	DUF1493 family protein && PF07377:Protein of unknown function (DUF1493)	-	42	63	46	27	175	229	214	195	3.29054	4.87487	3.70045	2.44749	22.8193	25.5656	21.9113	24.6393
DN756_RS19305	198.577	190.303	208.738	241.775	209.848	606.621	1128.12	962.671	833.378	882.698	-2.07524	4.84e-21	3.56e-20	rhaT	4155914	4156948	+	1035	protein_coding	L-rhamnose/proton symporter RhaT && PF06379:L-rhamnose-proton symport protein (RhaT)	-	193	193	210	208	434	1410	1263	874	4.7773	4.71832	5.33733	5.957	17.8797	49.7332	40.857	34.8909
DN756_RS15150	102.89	112.407	116.297	113.913	111.377	334.061	452.049	619.677	467.225	468.253	-2.07516	4.62e-21	3.39e-20	DN756_RS15150	3269864	3270892	-	1029	protein_coding	ABC transporter permease && PF02653:Branched-chain amino acid transport system / permease component	BPD_transp_2	100	114	117	98	239	565	813	490	2.48972	2.80324	2.99099	2.82303	9.90361	20.0448	26.4532	19.6753
DN756_RS08690	28.8091	49.3012	56.6575	53.4696	47.0594	183.105	199.222	210.37	198.332	197.757	-2.07421	1.17e-19	7.77e-19	DN756_RS08690	1901153	1901683	-	531	protein_coding	spore coat U domain-containing protein && PF05229:Spore Coat Protein U domain	-	28	50	57	46	131	249	276	208	1.35092	2.38257	2.82374	2.56784	10.5193	17.1188	17.4027	16.1849
DN756_RS17000	77.1673	59.1615	61.6275	67.4182	66.3436	160.741	304.033	355.19	291.778	277.935	-2.07227	4.31e-14	1.96e-13	DN756_RS17000	3656798	3657787	+	990	protein_coding	ABC transporter permease && PF02653:Branched-chain amino acid transport system / permease component	BPD_transp_2	75	60	62	58	115	380	466	306	1.94085	1.53351	1.64741	1.73659	4.95306	14.0125	15.7599	12.7711
DN756_RS07740	20.5779	31.5528	43.7356	13.9486	27.4537	120.206	113.612	125.765	102.027	115.402	-2.06132	2.38e-10	8e-10	DN756_RS07740	1682397	1683041	+	645	protein_coding	hypothetical protein && -	-	20	32	44	12	86	142	165	107	0.794394	1.25534	1.79448	0.551476	5.68525	8.03705	8.565	6.85433
DN756_RS05600	426.992	409.2	455.248	470.765	440.551	3107.19	1064.92	1566.34	1614.31	1838.19	-2.06013	2.29e-11	8.34e-11	DN756_RS05600	1219616	1221100	-	1485	protein_coding	NCS1 family nucleobase:cation symporter-1 && PF02133:Permease for cytosine/purines, uracil, thiamine, allantoin	-	415	415	458	405	2223	1331	2055	1693	7.15957	7.07118	8.11305	8.08413	63.8299	32.7205	46.3328	47.1055
DN756_RS13735	520.622	585.699	570.551	666.045	585.729	2682.27	2149.03	2490.14	2439.11	2440.14	-2.05879	3.25e-52	9.37e-51	xylB	2981757	2983292	-	1536	protein_coding	xylulokinase && PF00370:FGGY family of carbohydrate kinases, N-terminal domain|PF02782:FGGY family of carbohydrate kinases, C-terminal domain	FGGY_N	506	594	574	573	1919	2686	3267	2558	8.43966	9.7851	9.83028	11.0578	53.2715	63.8385	71.2133	68.8098
DN756_RS12935	95.6874	89.7282	63.6154	87.1786	84.0524	269.765	372.041	380.343	366.152	347.075	-2.05051	2.05e-23	1.69e-22	DN756_RS12935	2789005	2790288	-	1284	protein_coding	beta-ketoacyl-[acyl-carrier-protein] synthase family protein && PF02801:Beta-ketoacyl synthase, C-terminal domain|PF00109:Beta-ketoacyl synthase, N-terminal domain	Ketoacyl-synt_C	93	91	64	75	193	465	499	384	1.8556	1.79327	1.31117	1.73141	6.4092	13.2207	13.0118	12.3568
DN756_RS05655	36.0114	38.455	39.7596	36.0338	37.565	156.547	145.616	139.484	182.123	155.943	-2.04966	2.5e-22	1.98e-21	DN756_RS05655	1232367	1232816	-	450	protein_coding	DUF1198 domain-containing protein && PF08265:YL1 nuclear protein C-terminal domain|PF06711:Protein of unknown function (DUF1198)	YL1_C	35	39	40	31	112	182	183	191	1.9926	2.19292	2.33826	2.04199	10.6125	14.7648	13.6158	17.5373
DN756_RS08855	758.297	824.316	728.596	662.558	743.442	4038.08	2868.31	2777.49	2620.28	3076.04	-2.04787	1.51e-29	1.7e-28	DN756_RS08855	1938859	1939413	+	555	protein_coding	YniB family protein && PF14002:YniB-like protein	-	737	836	733	570	2889	3585	3644	2748	34.0204	38.1139	34.7421	30.4429	221.955	235.811	219.831	204.581
DN756_RS05975	194.462	223.828	233.588	203.417	213.823	830.26	1030.51	827.76	838.145	881.67	-2.04381	9.68e-44	2.05e-42	rseC	1291399	1291854	+	456	protein_coding	SoxR-reducing system protein RseC && PF04246:Positive regulator of sigma(E), RseC/MucC	-	189	227	235	175	594	1288	1086	879	10.6185	12.596	13.5565	11.3757	55.5434	103.114	79.7385	79.6462
DN756_RS03740	204.751	122.267	195.816	176.682	174.879	933.694	769.684	547.267	622.649	718.323	-2.03709	5.08e-17	2.85e-16	DN756_RS03740	781800	782609	+	810	protein_coding	flagellar hook-associated protein && -	-	199	124	197	152	668	962	718	653	6.2941	3.87353	6.39773	5.56241	35.1644	43.3569	29.6785	33.3096
DN756_RS09960	162.566	174.526	189.852	176.682	175.907	707.259	685.675	678.367	812.4	720.925	-2.0345	4.36e-50	1.21e-48	DN756_RS09960	2179087	2179386	+	300	protein_coding	hypothetical protein && -	-	158	177	191	152	506	857	890	852	13.4928	14.9287	16.7478	15.0185	71.9185	104.286	99.328	117.344
DN756_RS08635	39.0981	40.427	27.8318	51.1448	39.6254	180.309	171.219	142.533	152.563	161.656	-2.03201	2.14e-18	1.31e-17	DN756_RS08635	1889642	1890871	-	1230	protein_coding	alanine racemase && PF01168:Alanine racemase, N-terminal domain|PF00842:Alanine racemase, C-terminal domain	Ala_racemase_N	38	41	28	44	129	214	187	160	0.791487	0.843429	0.598822	1.06036	4.47194	6.3515	5.09026	5.37472
DN756_RS15140	621.454	754.309	624.226	602.114	650.526	1389.36	2902.72	3517.6	2822.42	2658.02	-2.0311	1.5e-13	6.52e-13	iolC	3266688	3268658	-	1971	protein_coding	5-dehydro-2-deoxygluconokinase && PF00294:pfkB family carbohydrate kinase|PF09863:Uncharacterized protein conserved in bacteria (DUF2090)	PfkB	604	765	628	518	994	3628	4615	2960	7.85083	9.82075	8.38143	7.79019	21.5036	67.1968	78.395	62.0506
DN756_RS16140	97.7452	103.533	131.207	61.6062	98.5227	188.696	472.052	516.016	432.899	402.416	-2.03074	5.25e-09	1.57e-08	DN756_RS16140	3469193	3469956	+	764	protein_coding	hypothetical protein && PF03502:Nucleoside-specific channel-forming protein, Tsx	-	95	105	132	53	135	590	677	454	3.18563	3.47749	4.54491	2.0563	7.53445	28.192	29.6687	24.5529
DN756_RS08695	50.416	65.0776	59.6395	44.1705	54.8259	227.832	194.421	243.907	232.659	224.705	-2.02932	1.58e-24	1.4e-23	DN756_RS08695	1901689	1902243	-	555	protein_coding	spore coat U domain-containing protein && PF05229:Spore Coat Protein U domain	-	49	66	60	38	163	243	320	244	2.26187	3.00899	2.84383	2.02953	12.5229	15.9838	19.3046	18.1651
DN756_RS10475	2691.59	3234.16	2917.36	2637.44	2870.14	26669	7435.21	6314.91	6284.66	11675.9	-2.02422	6.99e-06	1.53e-05	DN756_RS10475	2283223	2283828	-	606	protein_coding	Slp family lipoprotein && PF03843:Outer membrane lipoprotein Slp family	-	2616	3280	2935	2269	19080	9293	8285	6591	110.594	136.953	127.403	110.986	1342.51	559.824	457.744	449.386
DN756_RS10465	11012.3	11743.6	10582	9764.01	10775.5	104337	22000	24761.2	24199.4	43824.5	-2.02396	1.96e-05	4.07e-05	fadD	2280892	2282580	-	1689	protein_coding	long-chain-fatty-acid--CoA ligase FadD && PF00501:AMP-binding enzyme|PF13193:AMP-binding enzyme C-terminal domain	AMP-binding	10703	11910	10646	8400	74647	27497	32486	25379	162.346	178.424	165.807	147.419	1884.49	594.324	643.976	620.849
DN756_RS16570	526.795	685.287	714.68	545.157	617.98	3712.41	1938.61	2192.12	2213.12	2514.07	-2.02344	1.2e-16	6.52e-16	DN756_RS16570	3568818	3569588	+	771	protein_coding	amidohydrolase && PF00795:Carbon-nitrogen hydrolase	CN_hydrolase	512	695	719	469	2656	2423	2876	2321	17.013	22.8087	24.5312	18.0311	146.888	114.727	124.893	124.383
DN756_RS02455	414.646	402.298	385.669	441.705	411.079	1003.58	1900.21	1856.74	1914.67	1668.8	-2.0225	1.06e-18	6.59e-18	DN756_RS02455	527182	530775	-	3594	protein_coding	phage tail tape measure protein && -	-	403	408	388	380	718	2375	2436	2008	2.87271	2.87245	2.83987	3.13408	8.51839	24.1242	22.6935	23.0848
DN756_RS00280	22.6357	20.7065	30.8137	49.9824	31.0346	121.604	123.213	127.289	124.911	124.254	-2.01372	2.83e-12	1.11e-11	DN756_RS00280	55663	56220	+	558	protein_coding	fimbrial protein && PF00419:Fimbrial protein	-	22	21	31	43	87	154	167	131	1.01008	0.952259	1.46141	2.28423	6.64808	10.0752	10.0204	9.70014
DN756_RS05075	84.3696	82.8261	90.4532	103.452	90.2752	416.528	372.841	340.708	326.104	364.045	-2.0115	1.3e-32	1.71e-31	DN756_RS05075	1112830	1114521	+	1692	protein_coding	Tar ligand binding domain-containing protein && PF00015:Methyl-accepting chemotaxis protein (MCP) signalling domain|PF00672:HAMP domain|PF02203:Tar ligand binding domain homologue	HAMP	82	84	91	89	298	466	447	342	1.24159	1.25617	1.41477	1.55917	7.50978	10.0543	8.84525	8.35155
DN756_RS00745	37.0403	26.6227	32.8017	24.41	30.2187	102.035	166.418	89.1786	128.725	121.589	-2.00881	1.25e-11	4.69e-11	DN756_RS00745	168679	168966	+	288	protein_coding	hypothetical protein && -	-	36	27	33	21	73	208	117	135	3.2024	2.37215	3.01416	2.16138	10.8079	26.3657	13.6018	19.3679
DN756_RS08070	210.924	184.387	226.63	109.264	182.801	510.177	736.08	830.809	865.797	735.716	-2.00834	1.27e-13	5.54e-13	DN756_RS08070	1762142	1763161	-	1020	protein_coding	aldo/keto reductase && PF00248:Aldo/keto reductase family	Aldo_ket_red	205	187	228	94	365	920	1090	908	5.14896	4.63886	5.88003	2.7317	15.2582	32.9273	35.7791	36.7813
DN756_RS21795	20.5779	35.4969	17.8918	61.6062	33.8932	54.512	202.422	140.247	143.028	135.052	-2.00447	2.91e-05	5.95e-05	DN756_RS21795	4648221	4648858	+	638	protein_coding	IS6 family transposase && PF13610:DDE domain	-	20	36	18	53	39	253	184	150	0.803109	1.42775	0.742159	2.46241	2.60648	14.4766	9.65607	9.7143
DN756_RS02495	2374.69	2932.44	2748.39	2602.57	2664.52	17516.5	9785.87	7717.38	7672.99	10673.2	-2.00187	1.21e-12	4.89e-12	DN756_RS02495	540928	541401	+	474	protein_coding	ribonuclease Ba && PF00545:ribonuclease	Ribonuclease	2308	2974	2765	2239	12532	12231	10125	8047	124.745	158.757	153.448	140.017	1127.34	942.001	715.187	701.45
DN756_RS14295	175.941	190.303	179.912	285.946	208.026	1072.07	764.083	760.686	720.862	829.425	-1.99587	1.33e-18	8.26e-18	cyaB	3105109	3105648	-	540	protein_coding	class IV adenylate cyclase && PF01928:CYTH domain	-	171	193	181	246	767	955	998	756	8.11274	9.04344	8.81718	13.5035	60.5638	64.5621	61.8785	57.8454
DN756_RS21655	180.057	145.932	128.225	179.007	158.305	894.557	637.67	511.443	483.435	631.776	-1.99551	8.09e-16	4.14e-15	DN756_RS21655	4630331	4631431	+	1101	protein_coding	IS3 family transposase && PF00665:Integrase core domain|PF13276:HTH-like domain|PF13683:Integrase core domain|PF01527:Transposase	Transposase_8	175	148	129	154	640	797	671	507	4.07208	3.4013	3.0821	4.14609	24.7859	26.4265	20.4051	19.0266
DN756_RS09840	247.964	300.737	264.402	217.365	257.617	981.217	975.307	1052.61	1087.01	1024.04	-1.98938	1.67e-44	3.68e-43	araA	2150274	2151776	+	1503	protein_coding	L-arabinose isomerase && PF11762:L-arabinose isomerase C-terminal domain|PF02610:L-arabinose isomerase	-	241	305	266	187	702	1219	1381	1140	4.10793	5.13465	4.65551	3.68797	19.9154	29.6082	30.7636	31.3391
DN756_RS16550	2616.49	2959.06	2977	2494.47	2761.75	17266.3	8933.78	8702.92	8915.42	10954.6	-1.98767	6.4e-15	3.07e-14	DN756_RS16550	3565508	3566050	-	543	protein_coding	acireductone dioxygenase && PF03079:ARD/ARD' family	-	2543	3001	2995	2146	12353	11166	11418	9350	119.981	139.842	145.092	117.148	970.027	750.699	704.033	711.464
DN756_RS13690	271.629	251.436	206.75	260.374	247.547	1221.63	1005.71	819.376	880.1	981.704	-1.98648	2.78e-27	2.8e-26	DN756_RS13690	2971484	2972128	-	645	protein_coding	transcriptional regulator && PF00486:Transcriptional regulatory protein, C terminal	Trans_reg_C	264	255	208	224	874	1257	1075	923	10.486	10.0035	8.48298	10.2942	57.7781	71.1449	55.8023	59.1266
DN756_RS15965	611.165	447.655	385.669	591.652	509.035	3723.59	1673.78	1455.06	1213.83	2016.57	-1.9856	3.27e-08	9.07e-08	acrR	3432035	3432691	-	657	protein_coding	multidrug efflux transporter transcriptional repressor AcrR && PF08361:MAATS-type transcriptional repressor, C-terminal region|PF00440:Bacterial regulatory proteins, tetR family	TetR_N	594	454	388	509	2664	2092	1909	1273	23.1626	17.4848	15.535	22.9645	172.894	116.242	97.2845	80.0579
DN756_RS06095	85.3985	104.519	121.267	141.811	113.249	577.269	426.447	384.154	402.386	447.564	-1.98178	9.58e-19	6.02e-18	DN756_RS06095	1319073	1319972	-	900	protein_coding	hypothetical protein && PF14502:Helix-turn-helix domain|PF14503:YhfZ C-terminal domain	-	83	106	122	122	413	533	504	422	2.36266	2.98012	3.56584	4.01811	19.5668	21.6198	18.7496	19.3736
DN756_RS13420	14494.1	18403.2	16629.5	12594.4	15530.3	87978.3	52152.1	50028.4	54854.2	61253.2	-1.97966	1.16e-17	6.76e-17	poxB	2911577	2913298	+	1722	protein_coding	ubiquinone-dependent pyruvate dehydrogenase && PF02775:Thiamine pyrophosphate enzyme, C-terminal TPP binding domain|PF02776:Thiamine pyrophosphate enzyme, N-terminal TPP binding domain|PF00205:Thiamine pyrophosphate enzyme, central domain	TPP_enzyme_N	14087	18664	16730	10835	62943	65183	65636	57528	209.58	274.247	255.569	186.509	1558.57	1381.88	1276.18	1380.34
DN756_RS09925	965.105	1157.59	1115.26	951.991	1047.49	943.478	2763.5	6212.77	6545.92	4116.42	-1.97458	3.63e-05	7.34e-05	DN756_RS09925	2174162	2174467	+	306	protein_coding	YbdD/YjiX family protein && PF04328:Protein of unknown function (DUF466)	-	938	1174	1122	819	675	3454	8151	6865	78.532	97.0771	96.4532	79.3354	94.0575	412.068	891.852	926.958
DN756_RS02190	212.982	172.554	233.588	187.143	201.567	1457.85	671.273	548.791	494.878	793.198	-1.97449	1.49e-08	4.28e-08	DN756_RS02190	464462	464665	-	204	protein_coding	type II toxin-antitoxin system RelB/DinJ family antitoxin && PF04221:RelB antitoxin	-	207	175	235	161	1043	839	720	519	25.9959	21.7059	30.3028	23.3938	218.004	150.141	118.17	105.118
DN756_RS21315	974.365	894.324	839.923	1128.67	959.321	5324.01	4020.44	3042.74	2673.67	3765.22	-1.97249	3.66e-16	1.93e-15	rbsD	4572538	4572957	-	420	protein_coding	D-ribose pyranase && PF05025:RbsD / FucU transport protein family	-	947	907	845	971	3809	5025	3992	2804	57.7652	54.6422	52.924	68.5291	386.699	436.772	318.232	275.848
DN756_RS08080	95.6874	82.8261	74.5493	106.939	90.0005	300.515	348.038	412.356	344.221	351.283	-1.97128	4.16e-25	3.81e-24	DN756_RS08080	1763722	1765080	-	1359	protein_coding	MFS transporter && PF00083:Sugar (and other) transporter	Sugar_tr	93	84	75	92	215	435	541	361	1.75319	1.56398	1.45173	2.00666	6.74575	11.6852	13.3285	10.9756
DN756_RS02255	406.414	434.837	507.93	419.62	442.2	2404.12	1716.19	1436	1380.7	1734.25	-1.97035	4.3e-20	2.96e-19	DN756_RS02255	481197	482543	+	1347	protein_coding	esterase-like activity of phytase family protein && PF13449:Esterase-like activity of phytase	-	395	441	511	361	1720	2145	1884	1448	7.51268	8.28402	9.97926	7.94409	54.4468	58.1337	46.8292	44.4163
DN756_RS09815	979.51	958.416	922.424	1122.86	995.803	3794.88	4265.27	3751.6	3678.69	3872.61	-1.96006	8.91e-62	3.63e-60	araC	2143193	2144125	-	933	protein_coding	arabinose operon transcriptional regulator AraC && PF12833:Helix-turn-helix domain|PF02311:AraC-like ligand binding domain	AraC_binding	952	972	928	966	2715	5331	4922	3858	26.1409	26.3606	26.1644	30.6902	124.079	208.591	176.629	170.853
DN756_RS12925	77.1673	46.3432	52.6815	52.3072	57.1248	211.059	203.222	217.992	248.869	220.286	-1.94737	6.97e-20	4.72e-19	DN756_RS12925	2787012	2788250	-	1239	protein_coding	hydroxymethylglutaryl-CoA synthase family protein && PF01154:Hydroxymethylglutaryl-coenzyme A synthase N terminal|PF08540:Hydroxymethylglutaryl-coenzyme A synthase C terminal	-	75	47	53	45	151	254	286	261	1.5508	0.959835	1.12525	1.07658	5.19657	7.48394	7.72855	8.70383
DN756_RS00295	73.0517	108.463	70.5734	84.8539	84.2354	280.947	329.636	363.574	323.244	324.35	-1.94727	7.25e-23	5.88e-22	DN756_RS00295	59693	60679	+	987	protein_coding	fimbrial protein && PF00419:Fimbrial protein	-	71	110	71	73	201	412	477	339	1.84292	2.81998	1.89228	2.19235	8.68341	15.2387	16.181	14.1913
DN756_RS19730	4933.56	4933.08	5147.88	4250.83	4816.34	23788.2	11889.3	19906.6	18606.1	18547.6	-1.94512	1.09e-18	6.82e-18	actP	4248973	4250628	+	1656	protein_coding	cation/acetate symporter ActP && PF00474:Sodium:solute symporter family	-	4795	5003	5179	3657	17019	14860	26117	19513	74.1812	76.4434	82.2679	65.459	438.213	327.587	528.039	486.861
DN756_RS12350	408.472	344.123	316.089	523.072	397.939	3347.6	1101.72	881.877	793.33	1531.13	-1.94343	1.29e-05	2.76e-05	DN756_RS12350	2653839	2654579	-	741	protein_coding	4'-phosphopantetheinyl transferase superfamily protein && PF01648:4'-phosphopantetheinyl transferase superfamily	ACPS	397	349	318	450	2395	1377	1157	832	13.7258	11.9173	11.289	18.0011	137.816	67.8397	52.2779	46.3923
DN756_RS13680	18.5201	37.4689	24.8498	31.3843	28.0558	155.15	78.4086	106.709	93.4451	108.428	-1.94213	2.62e-09	7.99e-09	psaA	2969978	2970454	-	477	protein_coding	adhesin PsaA && -	-	18	38	25	27	111	98	140	98	0.966762	2.01574	1.37869	1.67784	9.92238	7.50025	9.82681	8.48885
DN756_RS02890	242.82	281.017	241.54	198.767	241.036	949.069	965.705	891.786	891.542	924.526	-1.93709	6.83e-42	1.35e-40	yapG	614310	617303	-	2994	protein_coding	autotransporter YapG && PF03797:Autotransporter beta-domain|PF03212:Pertactin	-	236	285	243	171	679	1207	1170	935	2.01942	2.40859	2.13501	1.69297	9.67006	14.7171	13.0839	12.9033
DN756_RS11880	657.465	830.233	724.62	711.378	730.924	1833.84	2127.43	3548.09	3668.2	2794.39	-1.93501	5.42e-14	2.44e-13	DN756_RS11880	2563611	2564570	-	960	protein_coding	sugar kinase && PF00294:pfkB family carbohydrate kinase	PfkB	639	842	729	612	1312	2659	4655	3847	17.0528	22.1927	19.9757	18.8967	58.2739	101.115	162.35	165.574
DN756_RS10630	239.733	236.646	202.774	199.93	219.771	686.293	845.692	844.529	981.173	839.422	-1.93411	1.03e-31	1.31e-30	DN756_RS10630	2313981	2318876	-	4896	protein_coding	hemagglutinin repeat-containing protein && PF05860:haemagglutination activity domain|PF13332:Haemagluttinin repeat	-	233	240	204	172	491	1057	1108	1029	1.21921	1.24034	1.09606	1.04134	4.27613	7.88137	7.57707	8.68391
DN756_RS03620	441.397	339.192	315.095	519.585	403.817	1322.27	1893.81	1530.52	1410.26	1539.21	-1.93199	1.79e-19	1.17e-18	fepB	760496	761575	-	1080	protein_coding	Fe2+-enterobactin ABC transporter substrate-binding protein && PF01497:Periplasmic binding protein	Peripla_BP_2	429	344	317	447	946	2367	2008	1479	10.1765	8.05944	7.72112	12.2684	37.349	80.0097	62.2505	56.5829
DN756_RS14435	48.3582	66.0636	54.6695	24.41	48.3753	171.923	214.423	192.839	159.238	184.606	-1.92664	1.97e-11	7.22e-11	DN756_RS14435	3131546	3132802	-	1257	protein_coding	MFS transporter && PF03825:Nucleoside H+ symporter	Nuc_H_symport	47	67	55	21	123	268	253	167	0.957917	1.34868	1.15099	0.495209	4.17235	7.78337	6.73889	5.48937
DN756_RS09635	60.7049	69.0217	95.4232	138.323	90.8683	331.266	312.034	353.666	376.641	343.402	-1.92241	5.39e-13	2.23e-12	DN756_RS09635	2100152	2100970	-	819	protein_coding	ABC transporter ATP-binding protein && PF00005:ABC transporter|PF07673:Protein of unknown function (DUF1602)	ABC_tran	59	70	96	119	237	390	464	395	1.84558	2.16264	3.08342	4.30693	12.3389	17.384	18.9687	19.9276
DN756_RS00185	75.1095	122.267	77.5313	56.9567	82.9661	250.196	395.243	307.933	303.22	314.148	-1.91959	9.63e-13	3.92e-12	DN756_RS00185	35846	37795	-	1950	protein_coding	methyl-accepting chemotaxis protein && PF16591:Helical bimodular sensor domain|PF00015:Methyl-accepting chemotaxis protein (MCP) signalling domain|PF00672:HAMP domain	HAMP	73	124	78	49	179	494	404	318	0.959077	1.609	1.05222	0.744846	3.91408	9.24827	6.93665	6.73804
DN756_RS10355	665.696	513.719	567.569	571.892	579.719	4405.69	1604.98	1373.5	1338.74	2180.73	-1.91074	6.54e-07	1.59e-06	DN756_RS10355	2257547	2258665	+	1119	protein_coding	DMT family transporter && PF00892:EamA-like transporter family	DUF6	647	521	571	492	3152	2006	1802	1404	14.8129	11.7809	13.423	13.0329	120.107	65.4438	53.9173	51.8416
DN756_RS09835	84.3696	70.0077	69.5794	40.6834	66.16	227.832	260.828	278.207	228.845	248.928	-1.90871	2.81e-16	1.49e-15	DN756_RS09835	2148487	2150190	+	1704	protein_coding	ribulokinase && PF02782:FGGY family of carbohydrate kinases, C-terminal domain|PF00370:FGGY family of carbohydrate kinases, N-terminal domain	FGGY_N	82	71	70	35	163	326	365	240	1.23285	1.05429	1.08062	0.60884	4.07877	6.98419	7.17177	5.81946
DN756_RS11300	400.241	501.886	383.681	491.688	444.374	4032.49	1028.11	884.164	719.909	1666.17	-1.90602	0.000125207	0.000239037	DN756_RS11300	2468750	2469001	-	252	protein_coding	BrnT family toxin && PF04365:Ribonuclease toxin, BrnT, of type II toxin-antitoxin system	-	389	509	386	423	2885	1285	1160	755	39.5471	51.1078	40.2932	49.7559	488.154	186.153	154.121	123.791
DN756_RS19310	828.262	795.722	732.572	886.897	810.863	3752.94	3157.94	2731	2490.6	3033.12	-1.90302	1.73e-29	1.94e-28	rhaR	4157097	4157969	-	873	protein_coding	HTH-type transcriptional activator RhaR && PF02311:AraC-like ligand binding domain|PF12833:Helix-turn-helix domain	AraC_binding	805	807	737	763	2685	3947	3583	2612	23.6237	23.39	22.2074	25.9069	131.142	165.052	137.415	123.623
DN756_RS08675	124.497	97.6164	118.285	194.118	133.629	303.311	547.26	552.602	587.369	497.635	-1.90122	5.94e-11	2.09e-10	DN756_RS08675	1897242	1899689	-	2448	protein_coding	fimbrial biogenesis outer membrane usher protein && PF13953:PapC C-terminal domain|PF00577:Outer membrane usher protein	-	121	99	119	167	217	684	725	616	1.26631	1.02328	1.27873	2.02213	3.77972	10.2003	9.91584	10.3971
DN756_RS19975	46.3004	50.2872	33.7957	74.3924	51.1939	150.956	218.424	216.468	172.587	189.609	-1.89944	4.11e-12	1.59e-11	DN756_RS19975	4303355	4304461	+	1107	protein_coding	hypothetical protein && -	-	45	51	34	64	108	273	284	181	1.04143	1.16572	0.807935	1.71371	4.15994	9.00291	8.58962	6.75573
DN756_RS09920	5316.31	6471.28	5713.46	3856.78	5339.46	3485.98	14933.6	30244.5	30850.2	19878.6	-1.89647	0.00024303	0.000449594	DN756_RS09920	2172103	2174169	+	2067	protein_coding	carbon starvation protein A && PF02554:Carbon starvation protein CstA|PF13722:5TM C-terminal transporter carbon starvation CstA	-	5167	6563	5748	3318	2494	18665	39680	32354	64.0418	80.34	73.1512	47.5818	51.4478	329.652	642.738	646.738
DN756_RS05190	104.947	106.491	83.4953	138.323	108.314	264.174	446.449	419.978	472.947	400.887	-1.89318	2.82e-14	1.3e-13	DN756_RS05190	1137930	1138538	+	609	protein_coding	prepilin peptidase-dependent protein && -	-	102	108	84	119	189	558	551	496	4.2909	4.48721	3.62833	5.79208	13.2329	33.4491	30.2927	33.6516
DN756_RS07030	1240.85	1805.41	1576.47	1278.62	1475.34	11757.8	2949.92	3516.84	3660.57	5471.29	-1.89055	8.18e-06	1.78e-05	DN756_RS07030	1524493	1525740	-	1248	protein_coding	DUF1479 domain-containing protein && PF07350:Protein of unknown function (DUF1479)	-	1206	1831	1586	1100	8412	3687	4614	3839	24.757	37.1231	33.4298	26.1266	287.406	107.852	123.784	127.1
DN756_RS12365	81.2829	74.9379	105.363	124.375	96.4897	220.844	394.443	384.154	415.735	353.794	-1.87981	2.79e-12	1.1e-11	DN756_RS12365	2656730	2658022	+	1293	protein_coding	TRAP transporter large permease && PF06808:Tripartite ATP-independent periplasmic transporter, DctM component	-	79	76	106	107	158	493	504	436	1.56529	1.48725	2.15651	2.45296	5.21038	13.9193	13.0507	13.9325
DN756_RS09645	23.6646	49.3012	16.8979	34.8715	31.1838	43.3301	108.012	169.211	136.354	114.227	-1.8792	4.52e-05	9.06e-05	DN756_RS09645	2101805	2102836	-	1032	protein_coding	ABC transporter substrate-binding protein && PF13379:NMT1-like family	-	23	50	17	30	31	135	222	143	0.57097	1.22591	0.433325	0.861681	1.28084	4.77553	7.20239	5.72529
DN756_RS02140	1203.81	1279.86	1142.1	943.854	1142.4	5311.43	4131.65	3628.12	3729.22	4200.11	-1.87766	1.3e-25	1.22e-24	DN756_RS02140	455525	456391	+	867	protein_coding	helix-turn-helix transcriptional regulator && PF02311:AraC-like ligand binding domain|PF12833:Helix-turn-helix domain	AraC_binding	1170	1298	1149	812	3800	5164	4760	3911	34.5726	37.8814	34.8615	27.7614	186.886	217.438	183.819	186.385
DN756_RS13655	949.672	764.169	935.346	755.548	851.184	3937.45	2750.7	2904.78	2913.96	3126.72	-1.87632	4.05e-27	4.04e-26	DN756_RS13655	2962749	2963621	-	873	protein_coding	LysR family transcriptional regulator && PF03466:LysR substrate binding domain|PF00126:Bacterial regulatory helix-turn-helix protein, lysR family	LysR_substrate	923	775	941	650	2817	3438	3811	3056	27.0865	22.4625	28.3544	22.0701	137.589	143.767	146.16	144.637
DN756_RS16085	482.553	509.775	498.984	452.167	485.869	2103.61	1553.77	1881.13	1580.94	1779.86	-1.87184	2.79e-36	4.22e-35	DN756_RS16085	3455971	3456417	-	447	protein_coding	ComEA family DNA-binding protein && PF12836:Helix-hairpin-helix motif	-	469	517	502	389	1505	1942	2468	1658	26.8801	29.2653	29.5421	25.7957	143.562	158.602	184.859	153.256
DN756_RS05460	1257.31	1316.34	1454.21	1674.99	1425.71	8779.24	4443.69	3923.86	3652.94	5199.93	-1.86658	2.91e-10	9.68e-10	rof	1197494	1197754	-	261	protein_coding	Rho-binding antiterminator && PF07073:Modulator of Rho-dependent transcription termination (ROF)	-	1222	1335	1463	1441	6281	5554	5148	3831	119.949	129.423	147.451	163.655	1026.12	776.843	660.391	606.475
DN756_RS13235	596.76	618.237	546.695	466.115	556.952	2138.55	1997.02	1914.67	2074.86	2031.28	-1.86539	1.25e-45	2.98e-44	DN756_RS13235	2858882	2861172	-	2291	protein_coding	ComEC family protein && PF03772:Competence protein|PF00753:Metallo-beta-lactamase superfamily|PF13567:Domain of unknown function (DUF4131)	Lactamase_B	580	627	550	401	1530	2496	2512	2176	6.48587	6.92488	6.31513	5.18829	28.4759	39.7729	36.7111	39.2441
DN756_RS15145	291.178	291.863	271.36	356.851	302.813	630.383	1110.52	1348.35	1303.46	1098.18	-1.86039	3.73e-13	1.57e-12	DN756_RS15145	3268707	3269840	-	1134	protein_coding	Gfo/Idh/MocA family oxidoreductase && PF02894:Oxidoreductase family, C-terminal alpha/beta domain|PF01408:Oxidoreductase family, NAD-binding Rossmann fold	GFO_IDH_MocA	283	296	273	307	451	1388	1769	1367	6.3935	6.60463	6.33278	8.02472	16.958	44.6832	52.2297	49.8077
DN756_RS02305	245.906	300.737	283.287	228.989	264.73	915.523	807.288	1077.77	1046.01	961.647	-1.86	3.02e-29	3.35e-28	DN756_RS02305	489348	490712	+	1365	protein_coding	MFS transporter && PF07690:Major Facilitator Superfamily	MFS_1	239	305	285	197	655	1009	1414	1097	4.4857	5.65376	5.49234	4.27798	20.4607	26.9853	34.6833	33.2059
DN756_RS16190	231.502	203.121	265.396	252.237	238.064	1982	592.065	496.199	389.037	864.826	-1.85973	6.92e-05	0.000136368	yajL	3478684	3479274	+	591	protein_coding	protein deglycase YajL && PF01965:DJ-1/PfpI family	DJ-1_PfpI	225	206	267	217	1418	740	651	408	9.7535	8.81962	11.8842	10.8837	102.306	45.7101	36.8805	28.5242
DN756_RS12325	2014.58	2253.07	1893.55	1938.85	2025.01	11447.5	6455.9	6089.3	5410.28	7350.75	-1.8597	1.7e-13	7.35e-13	DN756_RS12325	2648510	2649526	-	1017	protein_coding	LacI family DNA-binding transcriptional regulator && PF00532:Periplasmic binding proteins and sugar binding domain of LacI family|PF00356:Bacterial regulatory proteins, lacI family	Peripla_BP_1	1958	2285	1905	1668	8190	8069	7989	5674	49.3239	56.8506	49.2741	48.6161	343.379	289.645	263.011	230.52
DN756_RS00740	105.976	123.253	62.6214	53.4696	86.3301	395.562	300.033	294.213	265.079	313.722	-1.85686	3.51e-10	1.16e-09	DN756_RS00740	168373	168672	+	300	protein_coding	hypothetical protein && -	-	103	125	63	46	283	375	386	278	8.79592	10.5429	5.52414	4.54508	40.2232	45.6329	43.0793	38.2882
DN756_RS01360	1737.81	1994.73	1965.12	1640.12	1834.44	13730	4886.93	3979.5	3910.39	6626.72	-1.85271	2.92e-06	6.65e-06	DN756_RS01360	309447	309665	-	219	protein_coding	protein SlyX && PF04102:SlyX	-	1689	2023	1977	1411	9823	6108	5221	4101	197.584	233.734	237.469	190.98	1912.54	1018.18	798.202	773.725
DN756_RS01895	2850.04	3213.45	3198.66	2249.21	2877.84	7505.89	6325.49	5686.85	22005.4	10380.9	-1.85084	8.46e-06	1.84e-05	aceA	393341	394648	+	1308	protein_coding	isocitrate lyase && PF00463:Isocitrate lyase family	-	2770	3259	3218	1935	5370	7906	7461	23078	54.2547	63.0444	64.7177	43.8509	175.056	220.657	190.982	729.007
DN756_RS13555	517.535	611.335	529.797	451.004	527.418	2151.13	2187.44	1616.65	1659.13	1903.59	-1.85068	1.96e-26	1.9e-25	DN756_RS13555	2938283	2938597	-	315	protein_coding	YbjC family protein && PF07214:Protein of unknown function (DUF1418)	-	503	620	533	388	1539	2734	2121	1740	40.9094	49.8025	44.5104	36.5112	208.324	316.852	225.441	228.234
DN756_RS11895	347.767	286.933	314.101	316.168	316.242	1002.18	706.477	1372.74	1477	1139.6	-1.84969	9.74e-14	4.28e-13	DN756_RS11895	2567287	2568282	-	996	protein_coding	substrate-binding domain-containing protein && PF13407:Periplasmic binding protein domain	-	338	291	316	272	717	883	1801	1549	8.69406	7.39271	8.34589	8.09495	30.6952	32.3645	60.5421	64.2589
DN756_RS11155	78.1962	103.533	111.327	32.5467	81.4006	198.48	243.227	375.007	357.571	293.571	-1.84891	8.31e-07	2e-06	DN756_RS11155	2439496	2440056	+	561	protein_coding	hypothetical protein && -	-	76	105	112	28	142	304	492	375	3.47069	4.73583	5.2517	1.47945	10.7929	19.7824	29.3633	27.6191
DN756_RS16075	2047.51	1746.25	2011.84	2268.97	2018.64	8176.81	7412.81	6968.89	6451.53	7252.51	-1.84515	7.43e-41	1.43e-39	queC	3454426	3455124	+	699	protein_coding	7-cyano-7-deazaguanine synthase QueC && PF06508:Queuosine biosynthesis protein QueC	-	1990	1771	2024	1952	5850	9265	9143	6766	72.9359	64.1079	76.169	82.7766	356.853	483.878	437.94	399.941
DN756_RS03090	98.7741	85.7841	91.4472	108.102	96.0267	504.586	389.643	245.432	242.194	345.464	-1.84466	6.32e-11	2.21e-10	DN756_RS03090	663490	663690	-	201	protein_coding	hypothetical protein && -	-	96	87	92	93	361	487	322	254	12.236	10.952	12.0403	13.7149	76.5812	88.4506	53.6368	52.213
DN756_RS22105	216.068	185.373	126.237	198.767	181.611	591.246	604.866	650.927	759.003	651.511	-1.84444	7.69e-20	5.18e-19	DN756_RS22105	1782379	1782543	+	165	protein_coding	hypothetical protein && -	-	210	188	127	171	423	756	854	796	32.6062	28.83	20.2472	30.7197	109.312	167.265	173.291	199.329
DN756_RS17930	445.512	493.012	479.104	469.602	471.808	2309.07	1624.98	1435.24	1398.82	1692.03	-1.84125	4.53e-21	3.34e-20	DN756_RS17930	3867815	3868279	-	465	protein_coding	threonine/serine exporter && PF12821:Threonine/Serine exporter, ThrE	-	433	500	482	404	1652	2031	1883	1467	23.8561	27.2074	27.2671	25.7533	151.485	159.45	135.582	130.352
DN756_RS09535	350.854	309.612	311.119	352.202	330.947	1285.93	1038.51	1166.94	1231.95	1180.83	-1.83477	1.58e-44	3.5e-43	DN756_RS09535	2075144	2075560	+	417	protein_coding	hypothetical protein && -	-	341	314	313	303	920	1298	1531	1292	20.95	19.053	19.7448	21.5383	94.0726	113.634	122.926	128.017
DN756_RS09945	1990.92	2170.24	2115.21	1499.47	1943.96	15952.5	5033.35	3442.9	3253.41	6920.53	-1.83168	0.000102022	0.000197058	osmB	2177037	2177252	+	216	protein_coding	osmotically-inducible lipoprotein OsmB && PF05433:Glycine zipper 2TM domain	-	1935	2201	2128	1290	11413	6291	4517	3412	229.505	257.832	259.157	177.028	2252.98	1063.25	700.163	652.674
DN756_RS08585	73.0517	56.2034	70.5734	126.7	81.632	251.594	298.433	296.5	306.08	288.152	-1.82672	2.65e-12	1.05e-11	DN756_RS08585	1876943	1878616	+	1674	protein_coding	Tar ligand binding domain-containing protein && PF00015:Methyl-accepting chemotaxis protein (MCP) signalling domain|PF02203:Tar ligand binding domain homologue|PF00672:HAMP domain	HAMP	71	57	71	109	180	373	389	321	1.0866	0.861568	1.1157	1.93008	4.58488	8.13432	7.78032	7.92302
DN756_RS10710	191.375	219.883	226.63	245.263	220.788	594.042	711.278	947.427	871.519	781.066	-1.82512	9.1e-21	6.5e-20	DN756_RS10710	2334870	2335952	+	1083	protein_coding	extracellular solute-binding protein && PF13416:Bacterial extracellular solute-binding protein	-	186	223	228	211	425	889	1243	914	4.39997	5.2101	5.53798	5.77509	16.7329	29.9669	38.4278	34.8706
DN756_RS06935	97.7452	141.988	103.375	148.785	122.973	430.505	464.851	444.369	398.572	434.574	-1.82388	2.07e-22	1.65e-21	DN756_RS06935	1512807	1513412	-	606	protein_coding	nucleotidyltransferase family protein && PF06042:Nucleotidyltransferase	-	95	144	104	128	308	581	583	418	4.01621	6.01257	4.51446	6.26098	21.6715	35.0003	32.2106	28.5
DN756_RS15135	522.68	468.362	494.014	514.935	499.998	840.045	1965.81	2326.27	1944.23	1769.09	-1.82386	3.84e-10	1.27e-09	iolE	3265561	3266673	-	1113	protein_coding	myo-inosose-2 dehydratase && PF01261:Xylose isomerase-like TIM barrel	-	508	475	497	443	601	2457	3052	2039	11.6932	10.7986	11.7464	11.7981	23.0245	80.5894	91.8105	75.6943
DN756_RS06430	899.256	1092.52	1049.65	919.444	990.217	4059.05	3009.13	3594.58	3347.81	3502.64	-1.8219	1.29e-35	1.9e-34	DN756_RS06430	1396506	1397591	-	1086	protein_coding	ABC transporter ATP-binding protein && PF08402:TOBE domain|PF00005:ABC transporter|PF07673:Protein of unknown function (DUF1602)	ABC_tran	874	1108	1056	791	2904	3761	4716	3511	20.618	25.8155	25.5787	21.5899	114.019	126.427	145.394	133.58
DN756_RS20370	14.4046	37.4689	27.8318	48.82	32.1313	82.4669	112.812	156.253	98.2127	112.436	-1.81707	1.2e-06	2.84e-06	DN756_RS20370	4383149	4383940	+	792	protein_coding	glutaminyl-peptide cyclotransferase && PF05096:Glutamine cyclotransferase	-	14	38	28	42	59	141	205	103	0.452864	1.21403	0.929989	1.57191	3.17642	6.49923	8.66626	5.37345
DN756_RS18335	756.239	743.462	582.479	552.131	658.578	538.132	2109.03	3285.13	3346.86	2319.79	-1.81682	6.19e-05	0.00012254	lsrB	3959173	3960192	+	1020	protein_coding	autoinducer 2 ABC transporter substrate-binding protein LsrB && PF13407:Periplasmic binding protein domain	-	735	754	586	475	385	2636	4310	3510	18.4609	18.7043	15.1127	13.8038	16.0943	94.3438	141.475	142.183
DN756_RS08760	229.444	270.171	270.366	252.237	255.554	1618.59	723.279	663.123	593.09	899.52	-1.81372	2.84e-08	7.93e-08	DN756_RS08760	1918367	1919734	-	1368	protein_coding	MFS transporter && PF07690:Major Facilitator Superfamily	MFS_1	223	274	272	217	1158	904	870	622	4.17623	5.06798	5.23031	4.70195	36.0939	24.1241	21.293	18.7865
DN756_RS07285	151.248	134.099	129.219	149.947	141.128	610.814	474.452	461.899	438.62	496.446	-1.8123	3.31e-26	3.16e-25	DN756_RS07285	1584582	1585124	-	543	protein_coding	LemA family protein && PF04011:LemA family	-	147	136	130	129	437	593	606	460	6.93558	6.33737	6.29779	7.04198	34.3157	39.8678	37.3659	35.0025
DN756_RS04455	33783.8	22756.5	15604.7	30162.6	25576.9	155980	72882.4	71129.5	58982.9	89743.7	-1.81096	3.36e-07	8.39e-07	ssrS	984521	984703	-	183	protein_coding	6S RNA && -	-	32835	23079	15699	25949	111594	91093	93320	61858	4596.75	3191.07	2256.66	4203.14	26001.7	18172	17073.7	13966.4
DN756_RS08485	350.854	338.206	412.506	358.014	364.895	1538.92	1272.14	1193.62	1119.43	1281.03	-1.81028	1.91e-31	2.41e-30	DN756_RS08485	1847521	1848846	+	1326	protein_coding	AppA family phytase/histidine-type acid phosphatase && PF00328:Histidine phosphatase superfamily (branch 2)	Acid_phosphat_A	341	343	415	308	1101	1590	1566	1174	6.58834	6.54517	8.23284	6.88513	35.4042	43.7745	39.5413	36.5819
DN756_RS19425	98.7741	45.3571	57.6515	55.7943	64.3943	185.9	268.829	217.23	229.799	225.439	-1.81007	3.47e-11	1.24e-10	yapK	4184138	4187947	+	3810	protein_coding	autotransporter adhesin YapK && PF03797:Autotransporter beta-domain	-	96	46	58	48	133	336	285	241	0.645523	0.305494	0.40045	0.37344	1.48846	3.21945	2.50451	2.61356
DN756_RS13730	270.6	238.618	281.3	316.168	276.671	838.647	851.293	1118.16	1065.08	968.296	-1.80935	1.53e-26	1.49e-25	rpiA	2981027	2981737	-	711	protein_coding	ribose 5-phosphate isomerase A && PF06026:Ribose 5-phosphate isomerase A (phosphoriboisomerase A)	Rib_5-P_isom_A	263	242	283	272	600	1064	1467	1117	9.47658	8.61223	10.4704	11.3398	35.9826	54.6311	69.0818	64.912
DN756_RS15955	2200.81	1948.38	1915.42	2509.58	2143.55	13755.2	5858.24	5482.58	4946.87	7510.72	-1.80879	5.51e-08	1.49e-07	mscK	3428011	3431373	-	3363	protein_coding	mechanosensitive channel MscK && PF00924:Mechanosensitive ion channel|PF12795:Mechanosensitive ion channel porin domain|PF12794:Mechanosensitive ion channel inner membrane domain 1	-	2139	1976	1927	2159	9841	7322	7193	5188	16.2948	14.8672	15.073	19.0296	124.774	79.4824	71.6121	63.7403
DN756_RS13740	938.354	999.829	1063.57	1204.23	1051.5	6025.68	2545.08	3080.09	3057.94	3677.2	-1.80579	1.31e-10	4.5e-10	DN756_RS13740	2983296	2984792	-	1497	protein_coding	aldehyde dehydrogenase family protein && PF00171:Aldehyde dehydrogenase family	Aldedh	912	1014	1070	1036	4311	3181	4041	3207	15.6077	17.139	18.8021	20.5136	122.791	77.5729	90.3795	88.5153
DN756_RS01385	1470.29	1326.2	1337.91	1461.11	1398.88	10097.3	4447.69	2612.09	2386.66	4885.94	-1.80412	1.55e-05	3.26e-05	tusB	312536	312823	+	288	protein_coding	sulfurtransferase complex subunit TusB && PF04077:DsrH like protein	-	1429	1345	1346	1257	7224	5559	3427	2503	127.117	118.168	122.941	129.374	1069.54	704.648	398.405	359.095
DN756_RS14245	58.6471	65.0776	52.6815	43.0081	54.8536	197.082	185.62	192.839	192.611	192.038	-1.80118	8.74e-22	6.73e-21	urtB	3094863	3096464	-	1602	protein_coding	urea ABC transporter permease subunit UrtB && PF13646:HEAT repeats|PF02653:Branched-chain amino acid transport system / permease component	BPD_transp_2	57	66	53	37	141	232	253	202	0.911544	1.04244	0.870279	0.684611	3.75291	5.28681	5.28763	5.20991
DN756_RS14160	9952.52	11699.2	12234	8636.5	10630.6	15569.5	41254.9	45101.5	45945.4	36967.8	-1.79807	3.01e-08	8.38e-08	katA	3072906	3074345	+	1440	protein_coding	catalase KatA && PF00199:Catalase|PF06628:Catalase-related immune-responsive	Catalase	9673	11865	12308	7430	11139	51563	59172	48185	172.093	208.485	224.838	152.944	329.834	1307.2	1375.8	1382.58
DN756_RS09620	88.4851	82.8261	87.4712	94.1529	88.2338	304.708	349.638	289.64	279.382	305.842	-1.79572	4.44e-28	4.64e-27	DN756_RS09620	2095397	2096458	-	1062	protein_coding	virulence factor SrfB && PF07520:Virulence factor SrfB	-	86	84	88	81	218	437	380	293	2.07462	2.00136	2.17973	2.26082	8.75272	15.0219	11.9801	11.3995
DN756_RS12605	151.248	211.995	203.768	140.648	176.915	273.958	653.671	744.679	779.027	612.834	-1.79335	5.42e-08	1.47e-07	DN756_RS12605	2712544	2713362	+	819	protein_coding	ABC transporter ATP-binding protein && PF00005:ABC transporter	ABC_tran	147	215	205	121	196	817	977	817	4.59832	6.64239	6.58438	4.37932	10.2043	36.4172	39.9405	41.2173
DN756_RS21435	672.899	792.764	673.926	770.659	727.562	3653.7	2386.66	2079.31	1959.49	2519.79	-1.79152	2.36e-15	1.17e-14	pstA	4598095	4598982	+	888	protein_coding	phosphate ABC transporter permease PstA && PF00528:Binding-protein-dependent transport system inner membrane component	BPD_transp_1	654	804	678	663	2614	2983	2728	2055	18.8682	22.9094	20.0845	22.1312	125.517	122.633	102.857	95.6181
DN756_RS02490	14537.3	19621.9	18001.2	13438.3	16399.7	92087.6	50712.7	41561	42627.2	56747.1	-1.79084	4.55e-10	1.49e-09	DN756_RS02490	539264	540733	+	1470	protein_coding	NAD-dependent succinate-semialdehyde dehydrogenase && PF00171:Aldehyde dehydrogenase family	Aldedh	14129	19900	18110	11561	65883	63384	54527	44705	246.241	342.536	324.075	233.122	1911.03	1574.09	1241.93	1256.55
DN756_RS07570	635.858	594.573	657.028	724.164	652.906	1998.78	2377.06	2391.82	2255.08	2255.68	-1.79005	4.29e-47	1.1e-45	DN756_RS07570	1643309	1643764	+	456	protein_coding	DUF412 domain-containing protein && PF04217:Protein of unknown function, DUF412	-	618	603	661	623	1430	2971	3138	2365	34.7207	33.4597	38.1313	40.4975	133.716	237.851	230.405	214.293
DN756_RS07500	5697	6549.17	6054.4	4633.25	5733.46	25588.5	18180.4	18600.2	16768.6	19784.4	-1.78675	3.96e-21	2.94e-20	hisJ	1628736	1629518	+	783	protein_coding	histidine ABC transporter substrate-binding protein HisJ && PF00497:Bacterial extracellular solute-binding proteins, family 3	-	5537	6642	6091	3986	18307	22723	24403	17586	181.167	214.638	204.631	150.897	996.935	1059.43	1043.48	927.997
DN756_RS12115	237.675	288.905	289.251	283.621	274.863	747.793	840.092	1073.19	1122.29	945.843	-1.78411	4.51e-22	3.53e-21	hpaX	2613085	2614452	-	1368	protein_coding	4-hydroxyphenylacetate permease && PF07690:Major Facilitator Superfamily	MFS_1	231	293	291	244	535	1050	1408	1177	4.32605	5.4194	5.59567	5.28699	16.6755	28.0202	34.4603	35.5493
DN756_RS19240	641.003	903.198	711.698	448.679	676.145	3379.75	2037.82	1880.37	2003.35	2325.32	-1.78104	1.11e-10	3.83e-10	cutA	4143053	4143412	+	360	protein_coding	divalent cation tolerance protein CutA && PF03091:CutA1 divalent ion tolerance protein	-	623	916	716	386	2418	2547	2467	2101	44.3354	64.3818	52.3185	31.7826	286.395	258.282	229.44	241.137
DN756_RS17840	182.115	226.786	242.534	146.46	199.474	626.19	544.859	811.754	756.142	684.736	-1.77804	8.84e-16	4.52e-15	DN756_RS17840	3850464	3850907	-	444	protein_coding	type VI secretion system baseplate subunit TssE && PF04965:Gene 25-like lysozyme	-	177	230	244	126	448	681	1065	793	10.2131	13.1074	14.4561	8.41187	43.0236	55.9928	80.31	73.7957
DN756_RS11785	306.611	338.206	384.675	369.637	349.782	1072.07	1357.75	1234.02	1110.85	1193.67	-1.77227	3.22e-34	4.46e-33	DN756_RS11785	2548537	2549148	+	612	protein_coding	DNA-3-methyladenine glycosylase 2 family protein && PF00730:HhH-GPD superfamily base excision DNA repair protein	HhH-GPD	298	343	387	318	767	1697	1619	1165	12.4747	14.1812	16.6343	15.4021	53.4386	101.227	88.5724	78.6531
DN756_RS09420	358.056	351.025	326.029	399.859	358.742	1422.9	1302.54	1064.81	1102.27	1223.13	-1.7692	1.47e-30	1.76e-29	DN756_RS09420	2049073	2049396	+	324	protein_coding	DUF333 domain-containing protein && PF03891:Domain of unknown function (DUF333)	-	348	356	328	344	1018	1628	1397	1156	27.5169	27.8019	26.6302	31.4716	133.972	183.433	144.363	147.419
DN756_RS03085	153.306	101.561	130.213	116.238	125.329	525.552	469.651	339.946	376.641	427.948	-1.76908	3.8e-16	1.99e-15	DN756_RS03085	663158	663493	-	336	protein_coding	membrane protein && PF17090:Uncharacterised protein family	-	149	103	131	100	376	587	446	395	11.3609	7.75654	10.256	8.82197	47.7155	63.7774	44.4425	48.5734
DN756_RS09145	1828.35	2233.35	2193.74	1806.34	2015.44	4121.95	7829.65	7714.33	7760.71	6856.66	-1.76656	3.63e-14	1.66e-13	cfa	1994496	1995647	-	1152	protein_coding	cyclopropane fatty acyl phospholipid synthase && PF02353:Mycolic acid cyclopropane synthetase	-	1777	2265	2207	1554	2949	9786	10121	8139	39.5185	49.7492	50.3959	39.9856	109.152	310.113	294.154	291.917
DN756_RS01890	1984.74	2573.52	2529.71	1627.33	2178.83	8290.02	5560.61	4130.42	11654.9	7408.99	-1.76556	5.5e-08	1.49e-07	aceB	391696	393294	+	1599	protein_coding	malate synthase A && PF01274:Malate synthase	-	1929	2610	2545	1400	5931	6950	5419	12223	30.9065	41.3011	41.8682	25.9528	158.158	158.673	113.468	315.842
DN756_RS12265	274.716	266.227	278.318	368.475	296.934	1427.1	951.304	907.03	735.165	1005.15	-1.75861	2.1e-13	9e-13	mgrB	2640924	2641067	-	144	protein_coding	PhoP/PhoQ regulator MgrB && PF13998:MgrB protein	-	267	270	280	317	1021	1189	1190	771	47.5022	47.4429	51.1494	65.2532	302.325	301.431	276.686	221.224
DN756_RS17010	310.727	389.48	405.548	254.562	340.079	348.038	1186.53	1474.11	1583.8	1148.12	-1.75576	1.55e-05	3.26e-05	DN756_RS17010	3658996	3659877	+	882	protein_coding	L-ribulose-5-phosphate 3-epimerase && PF01261:Xylose isomerase-like TIM barrel	-	302	395	408	219	249	1483	1934	1661	8.7721	11.3318	12.1685	7.36004	12.0377	61.3819	73.416	77.8112
DN756_RS09010	92.6007	52.2593	76.5373	98.8025	80.05	259.981	268.029	292.689	256.497	269.299	-1.75544	1.08e-15	5.45e-15	DN756_RS09010	1966666	1966848	-	183	protein_coding	hypothetical protein && -	-	90	53	77	85	186	335	384	269	12.5996	7.32816	11.0684	13.7681	43.3384	66.8285	70.256	60.7355
DN756_RS12000	98.7741	59.1615	59.6395	117.401	83.7439	385.778	245.627	242.383	256.497	282.571	-1.75492	2.05e-09	6.32e-09	flhB	2591568	2592728	-	1161	protein_coding	flagellar type III secretion system protein FlhB && PF01312:FlhB HrpN YscU SpaS Family	-	96	60	60	101	276	307	318	269	2.11838	1.30764	1.35945	2.57866	10.1365	9.65326	9.17061	9.57329
DN756_RS03285	199.606	218.897	230.606	342.903	248.003	1389.36	707.277	669.221	582.602	837.114	-1.75433	3.38e-08	9.36e-08	DN756_RS03285	690052	690741	+	690	protein_coding	hypothetical protein && -	-	194	222	232	295	994	884	878	611	7.20308	8.14093	8.84472	12.673	61.4255	46.7704	42.6038	36.5875
DN756_RS03605	467.119	432.865	411.512	477.739	447.309	2243.38	1510.56	1198.96	1086.06	1509.74	-1.75408	9.95e-13	4.05e-12	DN756_RS03605	755939	758419	+	2481	protein_coding	fimbria/pilus outer membrane usher protein && PF13953:PapC C-terminal domain|PF00577:Outer membrane usher protein|PF13954:PapC N-terminal domain	-	454	439	414	411	1605	1888	1573	1139	4.68807	4.47721	4.38954	4.91043	27.5841	27.7807	21.2278	18.9687
DN756_RS09035	1255.25	1265.07	1269.33	1148.43	1234.52	6776.27	3329.96	3276.74	3266.76	4162.43	-1.75298	5.21e-11	1.84e-10	DN756_RS09035	1971281	1972102	-	822	protein_coding	kinase/pyrophosphorylase && PF03618:Kinase/pyrophosphorylase	DUF299	1220	1283	1277	988	4848	4162	4299	3426	38.0236	39.4934	40.8662	35.6279	251.479	184.841	175.105	172.209
DN756_RS09255	2519.77	3336.71	3526.68	2360.8	2935.99	5855.15	9478.64	11571.1	12647.5	9888.1	-1.75189	4.99e-11	1.76e-10	gstA	2013617	2014222	-	606	protein_coding	glutathione transferase GstA && PF02798:Glutathione S-transferase, N-terminal domain|PF00043:Glutathione S-transferase, C-terminal domain	GST_C	2449	3384	3548	2031	4189	11847	15181	13264	103.534	141.295	154.013	99.3441	294.747	713.68	838.747	904.363
DN756_RS02875	7345.3	6800.61	6744.23	5055.2	6486.33	23342.3	24453.9	20108.6	19144.8	21762.4	-1.74628	8.58e-26	8.05e-25	sstT	610556	611812	-	1257	protein_coding	serine/threonine transporter SstT && PF00375:Sodium:dicarboxylate symporter family	SDF	7139	6897	6785	4349	16700	30564	26382	20078	145.502	138.834	141.991	102.555	566.49	887.652	702.709	659.973
DN756_RS11205	304.554	287.919	275.336	298.732	291.635	1126.58	957.705	887.975	945.893	979.539	-1.74626	4.72e-40	8.68e-39	DN756_RS11205	2451628	2454192	+	2565	protein_coding	fimbrial biogenesis outer membrane usher protein && PF13953:PapC C-terminal domain|PF13954:PapC N-terminal domain|PF00577:Outer membrane usher protein	-	296	292	277	257	806	1197	1165	992	2.95644	2.88048	2.84078	2.96996	13.3986	17.0363	15.2069	15.9796
DN756_RS00935	126.554	111.421	86.4772	84.8539	102.327	328.47	379.241	346.806	308.941	340.864	-1.73537	3.81e-20	2.63e-19	DN756_RS00935	233211	233966	-	756	protein_coding	DNA adenine methylase && PF02086:D12 class N6 adenine-specific DNA methyltransferase	MethyltransfD12	123	113	87	73	235	474	455	324	4.1682	3.78204	3.02721	2.86224	13.2543	22.8889	20.1508	17.7078
DN756_RS11645	212.982	190.303	165.997	259.211	207.123	430.505	832.891	740.106	741.84	686.336	-1.73157	4.14e-12	1.6e-11	DN756_RS11645	2517598	2517852	-	255	protein_coding	hypothetical protein && -	-	207	193	167	223	308	1041	971	778	20.7968	19.1508	17.2275	25.9221	51.5017	149.032	127.492	126.061
DN756_RS22150	118.323	172.554	137.171	101.127	132.294	489.211	380.842	426.075	466.272	440.6	-1.73117	2e-17	1.15e-16	DN756_RS22150	2690326	2690616	+	291	protein_coding	hypothetical protein && PF16695:Type VI secretion system (T6SS), amidase immunity protein	-	115	175	138	87	350	476	559	489	10.1244	15.2165	12.4747	8.86199	51.2845	59.7148	64.3164	69.4316
DN756_RS05685	582.356	748.393	663.986	605.601	650.084	2093.82	2276.25	2176.87	2072.96	2154.97	-1.72866	1.59e-43	3.32e-42	DN756_RS05685	1238169	1238975	+	807	protein_coding	ATP-binding cassette domain-containing protein && PF00005:ABC transporter	ABC_tran	566	759	668	521	1498	2845	2856	2174	17.9684	23.7979	21.7745	19.1368	79.1497	128.699	118.492	111.308
DN756_RS18320	189.317	226.786	157.051	184.819	189.493	391.369	575.263	734.008	808.586	627.306	-1.7286	1.47e-11	5.47e-11	lsrA	3955484	3957067	+	1584	protein_coding	autoinducer 2 ABC transporter ATP-binding protein LsrA && PF00005:ABC transporter|PF07673:Protein of unknown function (DUF1602)	ABC_tran	184	230	158	159	280	719	963	848	2.97597	3.67403	2.6239	2.97541	7.53727	16.5707	20.3551	22.1198
DN756_RS12145	60.7049	59.1615	82.5013	120.888	80.8138	289.333	224.825	282.018	269.847	266.506	-1.72527	2.83e-11	1.02e-10	DN756_RS12145	2618954	2619718	-	765	protein_coding	fumarylacetoacetate hydrolase family protein && PF01557:Fumarylacetoacetate (FAA) hydrolase family	FAA_hydrolase	59	60	83	104	207	281	370	283	1.97586	1.98454	2.85405	4.02974	11.5377	13.4095	16.1936	15.285
DN756_RS06860	125.525	162.694	150.093	84.8539	130.792	233.423	378.441	556.413	558.764	431.76	-1.72334	1.23e-07	3.22e-07	DN756_RS06860	1494592	1496052	+	1461	protein_coding	sodium:solute symporter && -	-	122	165	151	73	167	473	730	586	2.13932	2.85762	2.71877	1.48108	4.87391	11.8189	16.7292	16.5725
DN756_RS09845	1029.93	1101.39	950.256	1491.34	1143.23	4530.09	4083.65	3270.64	3209.55	3773.48	-1.72292	2e-17	1.15e-16	DN756_RS09845	2152038	2154176	-	2139	protein_coding	type I secretion system permease/ATPase && PF03412:Peptidase C39 family|PF00664:ABC transporter transmembrane region|PF00005:ABC transporter	ABC_membrane	1001	1117	956	1283	3241	5104	4291	3366	11.9892	13.2133	11.7569	17.7795	64.607	87.11	67.1662	65.0196
DN756_RS00285	203.722	157.764	151.087	267.348	194.98	610.814	660.872	668.458	628.371	642.129	-1.7228	1.13e-16	6.19e-16	DN756_RS00285	56296	58794	+	2499	protein_coding	fimbria/pilus outer membrane usher protein && PF00577:Outer membrane usher protein|PF13954:PapC N-terminal domain|PF13953:PapC C-terminal domain	-	198	160	152	230	437	826	877	659	2.02985	1.62003	1.60001	2.72814	7.45635	12.0665	11.75	10.8958
DN756_RS07175	125.525	100.574	102.381	117.401	111.47	336.856	385.642	368.148	372.827	365.868	-1.71873	6.46e-30	7.48e-29	tssF	1554965	1556845	-	1881	protein_coding	type VI secretion system baseplate subunit TssF && PF05947:Type VI secretion system, ImpG, VasA, VC_A0110	-	122	102	103	101	241	482	483	391	1.66164	1.37209	1.44043	1.59161	5.4631	9.35462	8.59729	8.58873
DN756_RS19945	131.699	121.281	146.117	206.904	151.5	680.702	548.06	391.014	371.873	497.912	-1.71648	2.27e-10	7.65e-10	ugpB	4296392	4297711	-	1320	protein_coding	sn-glycerol-3-phosphate ABC transporter substrate-binding protein UgpB && PF13416:Bacterial extracellular solute-binding protein	-	128	123	147	178	487	685	513	390	2.48429	2.35777	2.92947	3.99715	15.7314	18.9446	13.0121	12.2076
DN756_RS03955	74.0806	49.3012	32.8017	110.426	66.6525	199.878	233.626	205.797	231.706	217.751	-1.71397	4.05e-07	1.01e-06	vgrG	864837	867062	+	2226	protein_coding	type VI secretion system tip protein VgrG && PF05954:Phage late control gene D protein (GPD)	-	72	50	33	95	143	292	270	243	0.828653	0.568349	0.389972	1.26504	2.73919	4.78879	4.06108	4.51047
DN756_RS16330	1276.86	1118.15	1003.93	1254.21	1163.29	5297.45	3692.4	3260.74	3015.99	3816.64	-1.71376	6.43e-16	3.31e-15	phoR	3507803	3509119	-	1317	protein_coding	phosphate regulon sensor histidine kinase PhoR && PF02518:Histidine kinase-, DNA gyrase B-, and HSP90-like ATPase|PF00989:PAS fold|PF11808:Domain of unknown function (DUF3329)|PF00512:His Kinase A (phospho-acceptor) domain	HATPase_c	1241	1134	1010	1079	3790	4615	4278	3163	24.1408	21.787	20.1735	24.2851	122.706	127.925	108.757	99.2326
DN756_RS11790	1119.44	950.528	944.292	1651.74	1166.5	6383.5	2860.31	3076.28	2974.99	3823.77	-1.71267	7.79e-08	2.08e-07	DN756_RS11790	2549334	2549810	-	477	protein_coding	type II toxin-antitoxin system death-on-curing family toxin && PF02661:Fic/DOC family	Fic	1088	964	950	1421	4567	3575	4036	3120	58.4354	51.1362	52.3902	88.304	408.248	273.606	283.293	270.257
DN756_RS12140	355.998	424.977	370.759	342.903	373.659	971.433	809.688	1379.6	1736.36	1224.27	-1.71218	2.52e-11	9.15e-11	hpaE	2617491	2618957	-	1467	protein_coding	5-carboxymethyl-2-hydroxymuconate semialdehyde dehydrogenase && PF00171:Aldehyde dehydrogenase family	Aldedh	346	431	373	295	695	1012	1810	1821	6.04243	7.43391	6.68842	5.96069	20.2007	25.1836	41.3097	51.2886
DN756_RS07950	475.35	413.144	421.452	756.711	516.664	2000.17	1820.2	1471.07	1470.33	1690.44	-1.71069	9.75e-13	3.97e-12	DN756_RS07950	1732115	1733230	+	1116	protein_coding	VENN motif pre-toxin domain-containing protein && PF04829:Pre-toxin domain with VENN motif	-	462	419	424	651	1431	2275	1930	1542	10.6058	9.49992	9.99417	17.2911	54.6747	74.4192	57.9024	57.0902
DN756_RS07065	46.3004	49.3012	41.7476	43.0081	45.0893	113.217	125.614	205.797	143.028	146.914	-1.70981	6.35e-11	2.22e-10	DN756_RS07065	1531098	1531667	-	570	protein_coding	4Fe-4S binding protein && PF12838:4Fe-4S dicluster domain	-	45	50	42	37	81	157	270	150	2.02257	2.21955	1.93829	1.92412	6.05928	10.0552	15.8596	10.8732
DN756_RS04305	244.877	290.877	236.57	398.697	292.755	1098.63	1002.51	849.864	859.123	952.531	-1.70288	5.62e-16	2.92e-15	DN756_RS04305	955733	956857	+	1125	protein_coding	type IV pilus twitching motility protein PilT && PF00437:Type II/IV secretion system protein	-	238	295	238	343	786	1253	1115	901	5.41988	6.63498	5.56505	9.03746	29.7907	40.6599	33.1837	33.0913
DN756_RS21700	25163.7	20678.9	17845.1	27293.9	22745.4	118989	63242.1	55159.6	58527.1	73979.4	-1.70153	1.99e-09	6.14e-09	DN756_RS21700	4636439	4636681	-	243	protein_coding	type II toxin-antitoxin system ParD family antitoxin && PF03693:Bacterial antitoxin of ParD toxin-antitoxin type II system and RHH	RHH_2	24457	20972	17953	23481	85129	79044	72368	61380	2578.47	2183.75	1943.46	2864.28	14937.7	11874.9	9971.11	10436.7
DN756_RS14515	457.859	292.849	325.035	328.954	351.174	1589.24	1105.72	955.812	901.078	1137.96	-1.695	2.09e-12	8.3e-12	DN756_RS14515	3151219	3151929	+	711	protein_coding	ABC transporter ATP-binding protein && PF00005:ABC transporter	ABC_tran	445	297	327	283	1137	1382	1254	945	16.0345	10.5696	12.0983	11.7984	68.1871	70.9588	59.0515	54.9166
DN756_RS07300	107.005	101.561	93.4352	237.126	134.782	566.087	414.445	402.447	358.524	435.376	-1.69344	2.58e-07	6.56e-07	DN756_RS07300	1585741	1586208	+	468	protein_coding	hypothetical protein && -	-	104	103	94	204	405	518	528	376	5.69315	5.5688	5.28356	12.9208	36.8995	40.4066	37.7738	33.1958
DN756_RS08750	346.738	299.751	266.39	426.594	334.868	1587.84	1024.91	932.945	785.702	1082.85	-1.6927	1.15e-10	3.97e-10	DN756_RS08750	1916350	1917513	+	1164	protein_coding	type 1 fimbrial protein && PF00419:Fimbrial protein	-	337	304	268	367	1136	1281	1224	824	7.41724	6.60831	6.05657	9.34583	41.6137	40.1758	35.2072	29.2493
DN756_RS09015	229.444	203.121	253.468	233.639	229.918	1144.75	599.265	631.872	596.904	743.199	-1.69032	2.75e-11	9.93e-11	DN756_RS09015	1966789	1967253	+	465	protein_coding	lipoprotein && PF00877:NlpC/P60 family	-	223	206	255	201	819	749	829	626	12.2862	11.2094	14.4255	12.8129	75.1004	58.8026	59.6904	55.624
DN756_RS04700	47.3293	35.4969	26.8378	13.9486	30.9031	120.206	76.8084	99.8495	104.887	100.438	-1.68965	1.2e-06	2.84e-06	DN756_RS04700	1033302	1033637	+	336	protein_coding	hypothetical protein && -	-	46	36	27	12	86	96	131	110	3.50739	2.71102	2.11383	1.05864	10.9137	10.4304	13.0537	13.5268
DN756_RS00870	215.039	249.464	256.45	315.006	258.99	874.988	932.102	746.966	780.934	833.747	-1.68782	4.38e-24	3.8e-23	DN756_RS00870	216273	216530	-	258	protein_coding	ferrous iron transporter C && PF09012:FeoC like transcriptional regulator	-	209	253	258	271	626	1165	980	819	20.7535	24.8125	26.3054	31.1354	103.458	164.844	127.177	131.161
DN756_RS05820	34.9825	74.9379	46.7176	32.5467	47.2962	169.127	152.817	153.966	135.4	152.828	-1.68489	4.02e-09	1.21e-08	DN756_RS05820	1261534	1261962	-	429	protein_coding	EamA family transporter && PF00892:EamA-like transporter family	DUF6	34	76	47	28	121	191	202	142	2.03043	4.48256	2.88194	1.93466	12.0265	16.2534	15.7651	13.6764
DN756_RS09725	3188.55	3803.1	3355.71	2593.27	3235.16	13443.5	9402.63	9801.26	8952.61	10400	-1.68441	2.42e-18	1.48e-17	ydfG	2121614	2122363	+	750	protein_coding	bifunctional NADP-dependent 3-hydroxy acid dehydrogenase/3-hydroxypropionate dehydrogenase YdfG && PF00106:short chain dehydrogenase	adh_short	3099	3857	3376	2231	9618	11752	12859	9389	105.858	130.124	118.409	88.1745	546.808	572.03	574.049	517.248
DN756_RS16185	2228.59	2613.95	2424.34	2052.77	2329.91	16703.1	5057.35	4175.39	4011.46	7486.81	-1.68388	0.000123137	0.000235412	panE	3477810	3478721	+	912	protein_coding	2-dehydropantoate 2-reductase && PF02558:Ketopantoate reductase PanE/ApbA|PF08546:Ketopantoate reductase PanE/ApbA C terminal	-	2166	2651	2439	1766	11950	6321	5478	4207	60.8456	73.5504	70.3497	57.3985	558.707	253.022	201.108	190.598
DN756_RS09795	126.554	149.876	152.081	134.836	140.837	283.742	523.257	460.375	536.833	451.052	-1.68179	6.58e-13	2.71e-12	DN756_RS09795	2137969	2139226	-	1258	protein_coding	hypothetical protein && -	-	123	152	153	116	203	654	604	563	2.5049	3.05726	3.19931	2.73327	6.8806	18.9786	16.0753	18.4914
DN756_RS18830	321.016	435.823	371.753	319.655	362.062	1285.93	1061.72	1115.11	1172.83	1158.9	-1.67644	2.37e-27	2.4e-26	DN756_RS18830	4063990	4064592	-	603	protein_coding	terminase small subunit && PF03592:Terminase small subunit	-	312	442	374	275	920	1327	1463	1230	13.2557	18.5471	16.3155	13.5182	65.0552	80.3381	81.2326	84.2809
DN756_RS11585	81.2829	59.1615	49.6996	24.41	53.6385	257.185	137.615	133.387	159.238	171.856	-1.67146	6.86e-06	1.51e-05	DN756_RS11585	2507690	2510605	+	2916	protein_coding	phage tail tape measure protein && PF10145:Phage-related minor tail protein	-	79	60	50	21	184	172	175	167	0.694073	0.520635	0.451053	0.21347	2.69055	2.15332	2.00934	2.3663
DN756_RS00380	259.282	223.828	238.558	269.673	247.835	715.645	782.485	837.669	808.586	786.096	-1.66834	3.19e-38	5.26e-37	DN756_RS00380	81041	82285	-	1245	protein_coding	ATP-grasp domain-containing protein && PF13535:ATP-grasp domain	-	252	227	240	232	512	978	1099	848	5.18557	4.61346	5.07092	5.52362	17.5352	28.6772	29.555	28.1428
DN756_RS16975	6305.08	7215.73	9052.28	5686.37	7064.86	1544.51	36892.8	26495.9	24767.7	22425.3	-1.66641	0.0325621	0.0456401	DN756_RS16975	3648732	3651182	-	2451	protein_coding	molybdopterin-dependent oxidoreductase && PF04879:Molybdopterin oxidoreductase Fe4S4 domain|PF00384:Molybdopterin oxidoreductase|PF01568:Molydopterin dinucleotide binding domain	-	6128	7318	9107	4892	1105	46111	34762	25975	64.0532	75.5473	97.7411	59.1627	19.2234	686.798	474.859	437.878
DN756_RS18330	151.248	64.0916	79.5193	54.632	87.3727	173.32	289.632	320.89	324.197	277.01	-1.66578	2.73e-06	6.24e-06	lsrD	3958113	3959114	+	1002	protein_coding	autoinducer 2 ABC transporter permease LsrD && PF02653:Branched-chain amino acid transport system / permease component	BPD_transp_2	147	65	80	47	124	362	421	340	3.7585	1.6414	2.10023	1.39038	5.27673	13.1889	14.0675	14.0201
DN756_RS11710	467.119	391.452	435.368	348.715	410.663	1400.54	1281.74	1346.83	1185.23	1303.58	-1.66514	3.46e-32	4.5e-31	DN756_RS11710	2533904	2534197	+	294	protein_coding	hypothetical protein && -	-	454	397	438	300	1002	1602	1767	1243	39.5616	34.1675	39.1897	30.2468	145.322	198.922	201.23	174.689
DN756_RS11715	1557.75	1669.34	1494.96	1519.23	1560.32	6587.57	4070.04	4545.82	4596.93	4950.09	-1.66513	2.39e-20	1.68e-19	DN756_RS11715	2534197	2534568	+	372	protein_coding	transcriptional regulator && -	-	1514	1693	1504	1307	4713	5087	5964	4821	104.267	115.155	106.353	104.145	540.214	499.214	536.782	535.47
DN756_RS10895	338.507	452.585	418.47	305.706	378.817	817.681	1281.74	1384.17	1314.91	1199.63	-1.66343	9.85e-14	4.32e-13	DN756_RS10895	2373972	2375159	-	1188	protein_coding	glycosyltransferase && -	-	329	459	421	263	585	1602	1816	1379	7.09488	9.77611	9.32203	6.56212	20.9967	49.2282	51.1803	47.9611
DN756_RS08860	6182.64	7546.05	5682.65	4927.34	6084.67	26727.7	17692.3	16341.8	16323.3	19271.3	-1.66308	9.27e-14	4.08e-13	DN756_RS08860	1939542	1940417	-	876	protein_coding	fructosamine kinase family protein && PF03881:Fructosamine kinase	Fructosamin_kin	6009	7653	5717	4239	19122	22113	21440	17119	175.737	221.054	171.676	143.438	930.766	921.534	819.452	807.45
DN756_RS19580	525.766	563.02	538.743	683.481	577.753	914.125	1387.35	2466.51	2543.04	1827.76	-1.66223	2.48e-07	6.31e-07	metC	4220235	4221416	-	1182	protein_coding	cystathionine beta-lyase && PF01053:Cys/Met metabolism PLP-dependent enzyme	Cys_Met_Meta_PP	511	571	542	588	654	1734	3236	2667	11.0756	12.2233	12.0622	14.7457	23.5924	53.5549	91.663	93.2281
DN756_RS12110	505.188	594.573	525.821	632.336	564.48	1035.73	1574.57	2127.33	2402.87	1785.13	-1.6618	3.83e-10	1.26e-09	hpaB	2611455	2613017	-	1563	protein_coding	4-hydroxyphenylacetate 3-monooxygenase%2C oxygenase component && PF03241:4-hydroxyphenylacetate 3-hydroxylase C terminal|PF11794:4-hydroxyphenylacetate 3-hydroxylase N terminal	-	491	603	529	544	741	1968	2791	2520	8.048	9.76177	8.90311	10.3168	20.2148	45.9657	59.7866	66.6166
DN756_RS07805	162.566	142.974	161.027	158.084	156.162	436.096	560.061	479.43	496.785	493.093	-1.66179	1.6e-29	1.8e-28	DN756_RS07805	1694703	1696007	+	1305	protein_coding	PAS domain-containing methyl-accepting chemotaxis protein && PF13426:PAS domain|PF08448:PAS fold|PF00015:Methyl-accepting chemotaxis protein (MCP) signalling domain	-	158	145	162	136	312	700	629	521	3.10179	2.81143	3.2655	3.08911	10.1943	19.5819	16.1378	16.4956
DN756_RS18325	145.074	83.8121	73.5554	101.127	100.892	294.924	269.629	306.408	395.711	316.668	-1.6511	1e-10	3.46e-10	lsrC	3957061	3958116	+	1056	protein_coding	autoinducer 2 ABC transporter permease LsrC && PF02653:Branched-chain amino acid transport system / permease component	BPD_transp_2	141	85	74	87	211	337	402	415	3.42074	2.03669	1.84337	2.44208	8.51981	11.6502	12.7457	16.2377
DN756_RS09345	628.656	846.009	646.094	471.927	648.172	1961.04	2408.26	1935.25	1824.09	2032.16	-1.64805	1.01e-15	5.11e-15	DN756_RS09345	2030948	2031406	-	459	protein_coding	RES family NAD+ phosphorylase && PF08808:RES domain	-	611	858	650	406	1403	3010	2539	1913	34.1031	47.2982	37.2517	26.2191	130.334	239.399	185.205	172.204
DN756_RS12065	1356.09	1339.02	1278.27	1199.58	1293.24	4748.14	4381.28	3654.04	3429.82	4053.32	-1.64762	9.55e-29	1.04e-27	DN756_RS12065	2602407	2602715	-	309	protein_coding	ASCH domain-containing protein && PF04266:ASCH domain	-	1318	1358	1286	1032	3397	5476	4794	3597	109.275	111.202	109.478	98.9979	468.758	646.953	519.449	480.976
DN756_RS12775	32.9247	44.3711	40.7536	53.4696	42.8798	88.0579	128.814	182.93	133.493	133.324	-1.64752	1.3e-08	3.75e-08	darE	2756211	2757521	+	1311	protein_coding	darobactin maturation radical SAM/SPASM protein DarE && PF04055:Radical SAM superfamily	Radical_SAM	32	45	41	46	63	161	240	140	0.625335	0.86852	0.822671	1.04006	2.04903	4.48323	6.12931	4.41231
DN756_RS16360	915.718	915.031	869.742	1200.74	975.308	3737.57	2939.52	2837.71	2692.74	3051.89	-1.64575	3.93e-21	2.92e-20	ppnP	3517622	3517909	-	288	protein_coding	pyrimidine/purine nucleoside phosphorylase && PF06865:Protein of unknown function (DUF1255)	-	890	928	875	1033	2674	3674	3723	2824	79.1704	81.5315	79.9209	106.319	395.895	465.709	432.816	405.148
DN756_RS09765	248.993	344.123	351.873	274.322	304.828	1083.25	938.502	887.213	911.566	955.133	-1.64558	6.57e-23	5.33e-22	DN756_RS09765	2129833	2130807	+	975	protein_coding	DNA replication terminus site-binding protein && PF05472:DNA replication terminus site-binding protein (Ter protein)	-	242	349	354	236	775	1173	1164	956	6.35881	9.05714	9.55089	7.17484	33.8929	43.9199	39.9716	40.513
DN756_RS04105	46.3004	32.5388	32.8017	22.0853	33.4315	60.103	125.614	119.667	111.562	104.236	-1.64554	5.51e-07	1.35e-06	DN756_RS04105	903040	903690	+	651	protein_coding	CPBP family intramembrane metalloprotease && PF02517:CAAX protease self-immunity	-	45	33	33	19	43	157	157	117	1.77091	1.28263	1.33345	0.865122	2.81643	8.80413	8.07461	7.42585
DN756_RS10405	86.4274	46.3432	65.6034	103.452	75.4565	273.958	236.826	215.705	213.589	235.02	-1.64166	2.99e-10	9.92e-10	DN756_RS10405	2269402	2269758	-	357	protein_coding	hypothetical protein && -	-	84	47	66	89	196	296	283	224	6.02804	3.33119	4.86318	7.3897	23.4099	30.2685	26.5412	25.9251
DN756_RS07020	66.8783	74.9379	51.6875	105.777	74.8201	538.132	152.817	125.765	119.19	233.976	-1.64145	0.00103909	0.00179261	DN756_RS07020	1522787	1523263	+	477	protein_coding	multidrug/biocide efflux PACE transporter && PF05232:Chlorhexidine efflux transporter	-	65	76	52	91	385	191	165	125	3.49108	4.03149	2.86768	5.65494	34.4155	14.6178	11.5816	10.8276
DN756_RS21915	2406.59	2161.37	2032.71	1922.58	2130.81	6921.63	8352.11	6189.15	5117.55	6645.11	-1.64084	3.04e-19	1.96e-18	yscB	4667362	4667775	+	414	protein_coding	type III secretion system chaperone YscB && PF05932:Tir chaperone protein (CesT) family	-	2339	2192	2045	1654	4952	10439	8120	5367	144.742	133.971	129.939	118.424	510.025	920.506	656.688	535.639
DN756_RS20045	322.045	225.8	268.378	242.938	264.79	1059.49	829.691	634.921	771.399	823.875	-1.6356	5.6e-15	2.7e-14	DN756_RS20045	4316591	4316863	+	273	protein_coding	DUF1145 family protein && PF06611:Protein of unknown function (DUF1145)	-	313	229	270	209	758	1037	833	809	29.3729	21.2248	26.0163	22.6928	118.391	138.67	102.161	122.441
DN756_RS12085	816.944	744.448	657.028	759.035	744.364	4655.89	1752.19	1413.14	1389.28	2302.62	-1.6286	2.29e-05	4.72e-05	DN756_RS12085	2606171	2606428	-	258	protein_coding	YoaH family protein && PF03701:Uncharacterised protein family (UPF0181)	-	794	755	661	653	3331	2190	1854	1457	78.8436	74.0453	67.3949	75.0237	550.511	309.879	240.599	233.336
DN756_RS03595	69.965	69.0217	82.5013	86.0163	76.8761	136.979	281.631	237.81	287.963	236.096	-1.62484	1.66e-09	5.17e-09	DN756_RS03595	752543	753958	-	1416	protein_coding	chitinase && PF00704:Glycosyl hydrolases family 18|PF00041:Fibronectin type III domain	fn3	68	70	83	74	98	352	312	302	1.2303	1.25085	1.54191	1.54908	2.95103	9.07501	7.37725	8.81221
DN756_RS00120	206.808	261.296	276.33	227.827	243.065	778.544	850.493	680.654	688.442	749.533	-1.62343	2.48e-24	2.19e-23	DN756_RS00120	23518	23973	-	456	protein_coding	N-acetyltransferase && PF00583:Acetyltransferase (GNAT) family	Acetyltransf_1	201	265	278	196	557	1063	893	722	11.2927	14.7045	16.0371	12.7408	52.0837	85.1013	65.5677	65.4204
DN756_RS08665	333.363	236.646	257.444	425.432	313.221	573.075	1109.72	1050.33	1115.62	962.186	-1.6212	7.67e-09	2.26e-08	DN756_RS08665	1895600	1895839	-	240	protein_coding	DUF1480 family protein && PF07351:Protein of unknown function (DUF1480)	-	324	240	259	366	410	1387	1378	1170	34.5859	25.3029	28.3879	45.2038	72.8423	210.976	192.239	201.426
DN756_RS12320	40.127	115.365	44.7296	25.5724	56.4485	192.889	87.2095	139.484	275.568	173.788	-1.6179	0.00102476	0.00176938	DN756_RS12320	2648282	2648357	+	76	protein_coding	tRNA-Asn && -	-	39	117	45	22	138	109	183	289	13.1467	38.9531	15.5756	8.58053	77.4242	52.3577	80.6196	157.118
DN756_RS04525	133.757	110.435	81.5073	113.913	109.903	163.536	352.839	398.636	423.363	334.594	-1.60977	3.38e-07	8.44e-07	DN756_RS04525	999605	1000708	+	1104	protein_coding	hypothetical protein && -	-	130	112	82	98	117	441	523	444	3.01675	2.56696	1.95384	2.63125	4.51885	14.5827	15.8612	16.6171
DN756_RS04760	355.998	299.751	270.366	434.731	340.212	1459.25	989.708	895.597	783.795	1032.09	-1.60064	1.47e-10	5.02e-10	DN756_RS04760	1043656	1044423	+	768	protein_coding	DUF3142 domain-containing protein && PF11340:Protein of unknown function (DUF3142)	-	346	304	272	374	1044	1237	1175	822	11.542	10.0157	9.3165	14.4349	57.963	58.7999	51.2247	44.2234
DN756_RS02590	4251.4	5006.05	4369.59	3978.83	4401.47	15127.8	11392.4	13082.6	13674.4	13319.3	-1.59726	5.8e-30	6.72e-29	hpf	556056	556343	-	288	protein_coding	ribosome hibernation promoting factor && PF02482:Sigma 54 modulation protein / S30EA ribosomal protein	-	4132	5077	4396	3423	10823	14239	17164	14341	367.564	446.051	401.523	352.305	1602.38	1804.91	1995.4	2057.44
DN756_RS13000	1272.75	1450.44	1295.17	1240.26	1314.65	5149.29	3461.98	3641.84	3658.66	3977.94	-1.59667	4e-21	2.95e-20	DN756_RS13000	2803221	2803901	+	681	protein_coding	DUF2057 family protein && PF09829:Uncharacterized protein conserved in bacteria (DUF2057)	-	1237	1471	1303	1067	3684	4327	4778	3837	46.5359	54.6557	50.3318	46.4432	230.666	231.957	234.91	232.802
DN756_RS11110	109.063	157.764	88.4652	81.3667	109.165	424.914	337.637	284.304	277.475	331.083	-1.59598	1.45e-09	4.54e-09	glsA	2428134	2429141	-	1008	protein_coding	glutaminase A && PF04960:Glutaminase	-	106	160	89	70	304	422	373	291	2.69408	4.01633	2.3226	2.05846	12.8595	15.2834	12.3894	11.9282
DN756_RS00785	36607.1	47307.5	44303.2	32292.1	40127.5	136962	111931	106605	129297	121199	-1.59469	2.7e-20	1.88e-19	glgP	196584	199031	+	2448	protein_coding	glycogen phosphorylase && PF00343:Carbohydrate phosphorylase	-	35579	47978	44571	27781	97988	139898	139863	135600	372.347	495.908	478.945	336.389	1706.76	2086.26	1912.91	2288.7
DN756_RS04025	560.749	493.012	443.32	564.918	515.5	2128.77	1390.55	1350.64	1349.23	1554.8	-1.5918	4.85e-15	2.37e-14	DN756_RS04025	881251	881664	+	414	protein_coding	hypothetical protein && -	-	545	500	446	486	1523	1738	1772	1415	33.7257	30.559	28.3387	34.7969	156.859	153.256	143.307	141.22
DN756_RS00325	417.732	451.599	408.53	266.185	386.012	452.869	1371.35	1387.98	1438.86	1162.77	-1.59132	7.71e-06	1.68e-05	DN756_RS00325	68134	69327	+	1194	protein_coding	DNA-binding transcriptional regulator && PF12833:Helix-turn-helix domain|PF13377:Periplasmic binding protein-like domain	-	406	458	411	229	324	1714	1821	1509	8.71138	9.7058	9.05488	5.68507	11.5705	52.4052	51.0633	52.2187
DN756_RS08040	572.067	472.306	460.218	427.757	483.087	1200.66	1562.57	1618.93	1435.05	1454.3	-1.59073	6.53e-23	5.32e-22	cas1f	1753764	1754744	+	981	protein_coding	type I-F CRISPR-associated endonuclease Cas1 && PF01867:CRISPR associated protein Cas1	-	556	479	463	368	859	1953	2124	1505	14.5202	12.3548	12.4153	11.1195	37.3367	72.6777	72.4918	63.3882
DN756_RS08955	58.6471	40.427	56.6575	48.82	51.1379	204.071	140.015	137.198	138.261	154.886	-1.59024	2.61e-11	9.45e-11	DN756_RS08955	1955650	1956108	+	459	protein_coding	DUF2502 domain-containing protein && PF10697:Protein of unknown function (DUF2502)	-	57	41	57	42	146	175	180	145	3.18147	2.26017	3.26668	2.71232	13.5629	13.9185	13.1299	13.0526
DN756_RS11295	762.413	857.841	686.848	1021.73	832.209	4781.68	2013.82	1699.73	1524.68	2504.98	-1.58934	1.27e-05	2.71e-05	DN756_RS11295	2468458	2468748	-	291	protein_coding	BrnA antitoxin family protein && PF14384:BrnA antitoxin of type II toxin-antitoxin system	-	741	870	691	879	3421	2517	2230	1599	65.2365	75.6478	62.464	89.5366	501.27	315.761	256.575	227.037
DN756_RS03010	97.7452	131.141	109.339	103.452	110.419	272.56	370.44	308.695	374.734	331.607	-1.58792	3.9e-17	2.21e-16	DN756_RS03010	641574	641738	+	165	protein_coding	hypothetical protein && -	-	95	133	110	89	195	463	405	393	14.7504	20.3957	17.5369	15.9886	50.392	102.439	82.1815	98.4124
DN756_RS15755	2008.41	2192.92	2175.85	1728.46	2026.41	9918.4	5709.42	4575.55	4141.14	6086.13	-1.58628	2.48e-08	6.97e-08	DN756_RS15755	3383223	3384137	+	915	protein_coding	SPFH/Band 7/PHB domain protein && PF01145:SPFH domain / Band 7 family	-	1952	2224	2189	1487	7096	7136	6003	4343	54.6543	61.5012	62.9317	48.172	330.677	284.709	219.66	196.115
DN756_RS18205	428.021	440.753	412.506	456.816	434.524	982.615	1692.98	1292.71	1239.58	1301.97	-1.58464	5.37e-17	3.01e-16	DN756_RS18205	3933561	3933722	-	162	protein_coding	DUF1328 domain-containing protein && PF07043:Protein of unknown function (DUF1328)	-	416	447	415	393	703	2116	1696	1300	65.7876	69.8172	67.3873	71.9088	185.034	476.836	350.521	331.566
DN756_RS14180	635.858	594.573	493.02	380.099	525.887	2836.02	1368.15	1023.65	1066.99	1573.7	-1.58023	6.17e-06	1.36e-05	DN756_RS14180	3079405	3079623	+	219	protein_coding	hypothetical protein && -	-	618	603	496	327	2029	1710	1343	1119	72.2953	69.6696	59.5775	44.2597	395.047	285.049	205.322	211.119
DN756_RS11440	83.3407	49.3012	39.7596	70.9053	60.8267	176.116	140.815	168.448	240.287	181.417	-1.57843	7.2e-08	1.93e-07	DN756_RS11440	2486333	2488888	+	2556	protein_coding	replication endonuclease && PF05840:Bacteriophage replication gene A protein (GPA)	-	81	50	40	61	126	176	221	252	0.811876	0.49497	0.411665	0.707414	2.10194	2.51374	2.89491	4.07362
DN756_RS19820	1862.3	2161.37	1907.47	1432.05	1840.8	7803.61	4944.54	4787.44	4402.41	5484.5	-1.57459	9.46e-12	3.57e-11	rfaH	4269838	4270323	+	486	protein_coding	transcription/translation regulatory transformer protein RfaH && PF02357:Transcription termination factor nusG	-	1810	2192	1919	1232	5583	6180	6281	4617	95.413	114.123	103.868	75.1414	489.827	464.216	432.709	392.523
DN756_RS15405	10635.7	9841.51	8979.72	11999.3	10364.1	55413.6	24651.5	22022.5	21254	30835.4	-1.57296	1.05e-06	2.51e-06	DN756_RS15405	3325194	3325826	-	633	protein_coding	hypothetical protein && -	-	10337	9981	9034	10323	39645	30811	28893	22290	418.366	398.97	375.423	483.4	2670.52	1776.93	1528.24	1454.95
DN756_RS10495	53.5026	66.0636	65.6034	27.8972	53.2667	278.151	144.016	96.0385	118.237	159.111	-1.56885	9.01e-05	0.000175341	mdtI	2287331	2287660	-	330	protein_coding	multidrug/spermidine efflux SMR transporter subunit MdtI && PF00893:Small Multidrug Resistance protein	-	52	67	66	24	199	180	126	124	4.03696	5.13725	5.26108	2.15577	25.7129	19.9125	12.7838	15.5256
DN756_RS07085	197.548	173.54	305.155	140.648	204.223	292.129	732.08	641.781	748.514	603.626	-1.56416	5.89e-06	1.3e-05	DN756_RS07085	1532742	1533518	-	777	protein_coding	dimethyl sulfoxide reductase anchor subunit family protein && PF04976:DMSO reductase anchor subunit (DmsC)	-	192	176	307	121	209	915	842	785	6.33061	5.73141	10.3935	4.61604	11.4693	42.9901	36.2822	41.7436
DN756_RS05970	2792.43	2930.46	2924.32	2975.7	2905.73	12692.9	9189	6297.38	6190.26	8592.39	-1.56399	2.86e-10	9.53e-10	rseB	1290446	1291402	+	957	protein_coding	sigma-E factor regulatory protein RseB && PF03888:MucB/RseB family	-	2714	2972	2942	2560	9081	11485	8262	6492	72.6546	78.5791	80.8678	79.2926	404.607	438.114	289.052	280.29
DN756_RS07690	235.617	146.918	206.75	224.34	203.406	670.918	643.27	544.218	542.554	600.24	-1.56133	4.03e-16	2.12e-15	idnO	1670833	1671597	-	765	protein_coding	gluconate 5-dehydrogenase && PF00106:short chain dehydrogenase	adh_short	229	149	208	193	480	804	714	569	7.66901	4.92827	7.15232	7.47826	26.7541	38.3674	31.2493	30.7321
DN756_RS12980	128.612	156.778	130.213	68.5805	121.046	417.926	317.635	345.281	351.849	358.173	-1.56014	8.61e-10	2.75e-09	yccX	2800440	2800718	-	279	protein_coding	acylphosphatase && PF00708:Acylphosphatase	-	125	159	131	59	299	397	453	369	11.4781	14.4199	12.3513	6.26834	45.696	51.9463	54.3622	54.6466
DN756_RS01220	3885.12	4138.34	4077.35	3662.67	3940.87	16722.6	10816.4	9654.92	9265.37	11614.8	-1.55919	3.45e-13	1.45e-12	DN756_RS01220	280987	281973	-	987	protein_coding	LacI family DNA-binding transcriptional regulator && PF00356:Bacterial regulatory proteins, lacI family|PF13377:Periplasmic binding protein-like domain	LacI	3776	4197	4102	3151	11964	13519	12667	9717	98.0122	107.595	109.326	94.6316	516.857	500.029	429.694	406.777
DN756_RS09480	169.768	178.47	193.828	216.203	189.567	426.312	628.869	583.091	584.509	555.695	-1.55567	4.39e-18	2.62e-17	DN756_RS09480	2063343	2064179	-	837	protein_coding	serine protease && PF00089:Trypsin	Trypsin	165	181	195	186	305	786	765	613	5.05038	5.47171	6.1285	6.58707	15.5377	34.2819	30.6012	30.2605
DN756_RS18260	725.372	917.003	767.361	574.217	745.988	3049.88	1808.2	1833.12	2087.26	2194.61	-1.55562	2.09e-11	7.64e-11	DN756_RS18260	3941748	3942833	-	1086	protein_coding	pectinesterase && PF01095:Pectinesterase	-	705	930	772	494	2182	2260	2405	2189	16.6312	21.6682	18.6996	13.4835	85.6715	75.9708	74.1461	83.2831
DN756_RS07090	166.681	146.918	235.576	197.605	186.695	103.433	806.488	602.146	680.814	548.22	-1.55545	0.00141618	0.00239298	dmsB	1533520	1534137	-	618	protein_coding	dimethylsulfoxide reductase subunit B && PF13247:4Fe-4S dicluster domain	-	162	149	237	170	74	1008	790	714	6.71571	6.10053	10.088	8.1539	5.10569	59.5443	42.7998	47.7365
DN756_RS08170	43.2137	61.1335	47.7116	25.5724	44.4078	146.763	156.017	125.002	96.3057	131.022	-1.55342	1.85e-07	4.76e-07	DN756_RS08170	1785291	1785404	-	114	protein_coding	DUF2770 family protein && PF10968:Protein of unknown function (DUF2770)	-	42	62	48	22	105	195	164	101	9.43865	13.7612	11.076	5.72035	39.2731	62.445	48.1662	36.6065
DN756_RS04175	45.2715	42.3991	40.7536	38.3586	41.6957	93.6489	133.615	132.625	126.818	121.677	-1.55316	2.65e-12	1.05e-11	DN756_RS04175	921718	922291	+	574	protein_coding	IS1 family transposase && PF03400:IS1 transposase|PF03811:InsA N-terminal domain|PF12759:InsA C-terminal domain	Transposase_27	44	43	41	33	67	167	174	133	1.96384	1.89551	1.87896	1.70415	4.97707	10.6212	10.1494	9.57372
DN756_RS13410	480.495	428.921	455.248	406.834	442.874	1756.97	1182.53	1163.13	1098.46	1300.27	-1.55209	5.43e-16	2.83e-15	hcp	2908645	2910297	+	1653	protein_coding	hydroxylamine reductase && PF03063:Prismane/CO dehydrogenase family	-	467	435	458	350	1257	1478	1526	1152	7.23785	6.65865	7.28849	6.27625	32.4245	32.6415	30.909	28.7952
DN756_RS10670	2529.03	2725.37	2497.9	1749.38	2375.42	11715.9	6251.08	4990.95	4892.52	6962.61	-1.55116	5.11e-07	1.26e-06	DN756_RS10670	2327948	2328508	-	561	protein_coding	molecular chaperone && PF02613:Nitrate reductase delta subunit	-	2458	2764	2513	1505	8382	7813	6548	5131	112.25	124.665	117.835	79.5204	637.083	508.42	390.795	377.903
DN756_RS07885	88.4851	81.84	107.351	97.6401	93.8291	318.686	268.829	277.444	234.566	274.881	-1.54804	1.02e-17	6e-17	DN756_RS07885	1711715	1712707	+	993	protein_coding	sugar ABC transporter permease && PF02653:Branched-chain amino acid transport system / permease component	BPD_transp_2	86	83	108	84	228	336	364	246	2.21878	2.11494	2.86101	2.50746	9.79032	12.3526	12.2731	10.2359
DN756_RS02765	1193.52	1252.25	1247.46	1329.76	1255.75	5069.62	3529.99	3099.91	2992.15	3672.92	-1.5479	4.81e-15	2.35e-14	DN756_RS02765	590506	590859	-	354	protein_coding	YraN family protein && PF02021:Uncharacterised protein family UPF0102	-	1160	1270	1255	1144	3627	4412	4067	3138	83.9499	90.7759	93.2579	95.7916	436.873	454.988	384.657	366.261
DN756_RS01225	1395.18	1429.74	1347.85	1375.1	1386.97	6642.08	3790.01	3106.77	2682.26	4055.28	-1.54747	3.87e-08	1.06e-07	DN756_RS01225	282202	283515	-	1314	protein_coding	6-phospho-beta-glucosidase && PF02056:Family 4 glycosyl hydrolase|PF11975:Family 4 glycosyl hydrolase C-terminal domain	-	1356	1450	1356	1183	4752	4737	4076	2813	26.4381	27.9218	27.1462	26.6867	154.203	131.606	103.858	88.4536
DN756_RS08030	227.386	129.169	164.009	144.135	166.175	691.884	407.244	426.075	417.642	485.711	-1.54446	4.6e-09	1.38e-08	DN756_RS08030	1747259	1748533	+	1275	protein_coding	hypothetical protein && -	-	221	131	165	124	495	509	559	438	4.44066	2.59975	3.40423	2.88281	16.5541	14.5739	14.6793	14.194
DN756_RS18345	378.634	423.991	336.963	318.493	364.52	445.881	987.308	1413.9	1398.82	1061.48	-1.54278	4.65e-06	1.04e-05	lsrG	3961187	3961477	+	291	protein_coding	(4S)-4-hydroxy-5-phosphonooxypentane-2%2C3-dione isomerase && PF03992:Antibiotic biosynthesis monooxygenase	ABM	368	430	339	274	319	1234	1855	1467	32.3982	37.3891	30.6444	27.9102	46.7422	154.807	213.429	208.295
DN756_RS15445	1229.53	1230.56	1210.68	1179.82	1212.65	6944	2625.09	2346.08	2159.73	3518.72	-1.53645	2.64e-05	5.41e-05	DN756_RS15445	3330313	3330894	+	582	protein_coding	hypothetical protein && -	-	1195	1248	1218	1015	4968	3281	3078	2265	52.603	54.2577	55.0515	51.6949	363.974	205.803	177.072	160.8
DN756_RS15870	825.175	812.484	715.674	775.309	782.161	3720.8	2184.24	1780.52	1392.14	2269.42	-1.53615	1.59e-07	4.13e-07	DN756_RS15870	3409210	3410517	-	1308	protein_coding	MATE family efflux transporter && PF14667:Polysaccharide biosynthesis C-terminal domain	-	802	824	720	667	2662	2730	2336	1460	15.7084	15.94	14.48	15.1155	86.7784	76.1944	59.7955	46.1197
DN756_RS08465	755.21	819.386	786.247	798.556	789.85	4728.57	1552.17	1524.42	1345.42	2287.64	-1.53358	8.77e-05	0.000171085	DN756_RS08465	1842709	1842969	-	261	protein_coding	hypothetical protein && -	-	734	831	791	687	3383	1940	2000	1411	72.0478	80.5621	79.7225	78.0227	552.679	271.35	256.562	223.371
DN756_RS21325	1079.31	1368.6	1228.57	1137.97	1203.62	5532.27	2979.53	2900.21	2507.76	3479.94	-1.53114	8.15e-09	2.39e-08	ravA	4575304	4576842	+	1539	protein_coding	ATPase RavA && PF12592:Protein of unknown function (DUF3763)|PF07728:AAA domain (dynein-related subfamily)	AAA_5	1049	1388	1236	979	3958	3724	3805	2630	17.4623	22.8203	21.1264	18.856	109.66	88.3363	82.7788	70.6087
DN756_RS07520	4477.76	6088.7	5199.57	3624.31	4847.58	22122.1	12332.5	10663.3	10756.7	13968.7	-1.52671	9.03e-08	2.4e-07	DN756_RS07520	1631948	1632856	-	909	protein_coding	TIGR01777 family oxidoreductase && PF01370:NAD dependent epimerase/dehydratase family|PF08338:Domain of unknown function (DUF1731)	Epimerase	4352	6175	5231	3118	15827	15414	13990	11281	122.656	171.887	151.379	101.676	742.414	619.041	515.296	512.773
DN756_RS08745	101.861	115.365	83.4953	212.716	128.359	360.618	364.84	362.812	384.269	368.135	-1.52367	1.12e-07	2.94e-07	DN756_RS08745	1913741	1916353	+	2613	protein_coding	fimbrial biogenesis outer membrane usher protein && PF00577:Outer membrane usher protein|PF13954:PapC N-terminal domain|PF13953:PapC C-terminal domain	-	99	117	84	183	258	456	476	403	0.970647	1.13296	0.845639	2.07595	4.21009	6.37079	6.09917	6.37245
DN756_RS07375	5993.33	5164.8	5616.05	6550.02	5831.05	28927.7	14123.1	12411.1	11529	16747.7	-1.52206	4.82e-07	1.19e-06	sixA	1601182	1601673	+	492	protein_coding	phosphohistidine phosphatase SixA && PF00300:Histidine phosphatase superfamily (branch 1)	-	5825	5238	5650	5635	20696	17652	16283	12091	303.317	269.383	302.084	339.495	1793.63	1309.78	1108.08	1015.4
DN756_RS09970	641.003	623.167	565.581	876.436	676.547	3300.08	1700.99	1435.24	1334.93	1942.81	-1.52141	1.26e-06	2.96e-06	DN756_RS09970	2180684	2180995	-	312	protein_coding	LapA family protein && PF06305:Protein of unknown function (DUF1049)	-	623	632	569	754	2361	2126	1883	1400	51.1563	51.2546	47.9736	71.6344	322.666	248.758	202.069	185.402
DN756_RS18340	1384.9	1514.53	1389.6	932.23	1305.31	1059.49	3703.6	4765.34	5455.1	3745.88	-1.52104	0.000283729	0.000520211	lsrF	3960248	3961123	+	876	protein_coding	3-hydroxy-5-phosphonooxypentane-2%2C4-dione thiolase && PF01791:DeoC/LacD family aldolase	-	1346	1536	1398	802	758	4629	6252	5721	39.3646	44.3667	41.9805	27.1378	36.8957	192.908	238.956	269.842
DN756_RS17835	586.471	772.057	702.752	445.192	626.618	1628.37	1394.55	2026.72	2143.52	1798.29	-1.52049	2.59e-11	9.39e-11	tssF	3848587	3850431	-	1845	protein_coding	type VI secretion system baseplate subunit TssF && PF05947:Type VI secretion system, ImpG, VasA, VC_A0110	-	570	783	707	383	1165	1743	2659	2248	7.91487	10.7383	10.0802	6.15329	26.9241	34.4881	48.2531	50.3432
DN756_RS09615	146.103	199.177	158.045	166.221	167.386	370.402	492.854	529.736	523.483	479.119	-1.51972	3.42e-16	1.81e-15	DN756_RS09615	2093311	2095395	-	2085	protein_coding	putative virulence factor && PF10139:Putative bacterial virulence factor	-	142	202	159	143	265	616	695	549	1.74481	2.45141	2.00602	2.03299	5.4194	10.7856	11.1605	10.8795
DN756_RS00255	37.0403	27.6087	26.8378	56.9567	37.1109	89.4557	132.014	87.6542	112.516	105.41	-1.5179	7.88e-07	1.9e-06	DN756_RS00255	51338	51541	+	204	protein_coding	hypothetical protein && -	-	36	28	27	49	64	165	115	118	4.52103	3.47294	3.4816	7.11985	13.3771	29.5272	18.8743	23.8997
DN756_RS19870	2920.01	2824.96	3038.63	3196.55	2995.04	9956.14	8722.55	7942.99	7647.24	8567.23	-1.51611	2.7e-32	3.53e-31	DN756_RS19870	4279057	4279587	-	531	protein_coding	DedA family protein && PF09335:SNARE associated Golgi protein	-	2838	2865	3057	2750	7123	10902	10421	8020	136.925	136.521	151.442	153.512	571.978	749.514	657.08	624.052
DN756_RS15450	248.993	334.262	255.456	327.792	291.626	1221.63	708.877	689.038	709.42	832.241	-1.51115	5.33e-10	1.73e-09	DN756_RS15450	3330963	3331199	-	237	protein_coding	DUF2767 family protein && PF10965:Protein of unknown function (DUF2767)	-	242	339	257	282	874	886	904	744	26.1597	36.1927	28.5253	35.27	157.244	136.475	127.709	129.708
DN756_RS19030	291.178	323.416	301.179	245.263	290.259	979.819	958.505	615.866	756.142	827.583	-1.5095	5.12e-14	2.31e-13	bsmA	4099168	4099479	+	312	protein_coding	biofilm peroxide resistance protein BsmA && PF07338:Protein of unknown function (DUF1471)	-	283	328	303	211	701	1198	808	793	23.2379	26.6005	25.5466	20.0462	95.802	140.175	86.7081	105.017
DN756_RS14055	171.826	200.163	138.165	122.05	158.051	493.404	428.047	452.753	421.456	448.915	-1.50261	3.68e-15	1.81e-14	DN756_RS14055	3045345	3046871	+	1527	protein_coding	MFS transporter && PF13347:MFS/sugar transport protein	-	167	203	139	105	353	535	594	442	2.80184	3.36378	2.39453	2.03824	9.85705	12.7904	13.0242	11.9598
DN756_RS19315	162.566	133.113	133.195	99.9648	132.21	173.32	434.447	429.124	456.737	373.407	-1.49994	2.84e-06	6.48e-06	rhaS	4158102	4158923	-	822	protein_coding	HTH-type transcriptional activator RhaS && PF02311:AraC-like ligand binding domain|PF12833:Helix-turn-helix domain	AraC_binding	158	135	134	86	124	543	563	479	4.92437	4.15558	4.28823	3.10121	6.43222	24.1155	22.9319	24.0771
DN756_RS00880	504.16	597.531	533.773	554.456	547.48	2313.27	1665.78	1278.99	932.544	1547.65	-1.49839	4.02e-08	1.1e-07	feoA	218973	219200	-	228	protein_coding	ferrous iron transporter A && PF04023:FeoA domain	FeoA	490	606	537	477	1655	2082	1678	978	55.0588	67.2524	61.9562	62.0138	309.51	333.36	246.411	177.233
DN756_RS09850	69.965	64.0916	49.6996	60.4439	61.05	143.968	149.616	216.468	177.355	171.852	-1.49822	3.34e-11	1.2e-10	DN756_RS09850	2154178	2155548	-	1371	protein_coding	HlyD family type I secretion periplasmic adaptor subunit && PF13437:HlyD family secretion protein|PF13533:Biotin-lipoyl like	-	68	65	50	52	103	187	284	186	1.27068	1.19963	0.959351	1.12427	3.2034	4.97934	6.9356	5.60553
DN756_RS20070	141.988	169.596	139.159	167.383	154.531	545.12	444.849	435.984	322.29	437.061	-1.49819	1.95e-13	8.4e-13	tusA	4321744	4321998	-	255	protein_coding	sulfurtransferase TusA && PF01206:Sulfurtransferase TusA	SirA	138	172	140	144	390	556	572	338	13.8645	17.067	14.4422	16.7389	65.2132	79.5981	75.1033	54.7668
DN756_RS22115	218.126	217.911	236.57	268.51	235.279	542.325	629.669	688.276	792.376	663.161	-1.4977	2.36e-18	1.45e-17	DN756_RS22115	1885340	1887970	+	2631	protein_coding	YadA-like family protein && PF05658:Head domain of trimeric autotransporter adhesin|PF03895:YadA-like C-terminal region|PF05662:Coiled stalk of trimeric autotransporter adhesin	-	212	221	238	231	388	787	903	831	2.06434	2.1254	2.37958	2.60253	6.28814	10.92	11.4913	13.0503
DN756_RS03615	374.519	343.137	304.161	328.954	337.693	1320.87	959.305	783.552	753.282	954.252	-1.49689	4.17e-12	1.61e-11	DN756_RS03615	759181	760284	+	1104	protein_coding	type 1 fimbrial protein && PF00419:Fimbrial protein	-	364	348	306	283	945	1199	1028	790	8.44691	7.97591	7.29117	7.5984	36.4984	39.6477	31.1765	29.5664
DN756_RS14440	74.0806	74.9379	81.5073	34.8715	66.3493	156.547	239.226	176.833	177.355	187.49	-1.49648	1.79e-07	4.62e-07	xapA	3132941	3133804	-	864	protein_coding	xanthosine phosphorylase && PF01048:Phosphorylase superfamily	-	72	76	82	30	112	299	232	186	2.13493	2.22572	2.49658	1.02923	5.52733	12.6335	8.99037	8.89488
DN756_RS21980	503.131	346.095	461.212	740.437	512.719	812.09	1396.15	1685.25	1886.07	1444.89	-1.49587	1.97e-06	4.56e-06	DN756_RS21980	4675613	4676630	+	1018	protein_coding	IS3 family transposase && PF01527:Transposase|PF13683:Integrase core domain	Transposase_8	489	351	464	637	581	1745	2211	1978	12.3063	8.72428	11.9899	18.548	24.3355	62.5771	72.7184	80.2823
DN756_RS06500	30.8669	37.4689	27.8318	59.2815	38.8623	103.433	111.212	129.576	90.5845	108.701	-1.49524	2.06e-07	5.29e-07	fliB	1416821	1418014	+	1194	protein_coding	flagellin lysine-N-methylase && PF03692:Putative zinc- or iron-chelating domain	-	30	38	28	51	74	139	170	95	0.643698	0.805284	0.616877	1.26611	2.64264	4.2499	4.76703	3.28746
DN756_RS00315	69.965	109.449	71.5674	217.365	117.087	275.356	328.836	343.757	367.106	328.764	-1.49333	3.49e-05	7.06e-05	DN756_RS00315	65341	66873	+	1533	protein_coding	xylose ABC transporter ATP-binding protein && PF00005:ABC transporter	ABC_tran	68	111	72	187	197	411	451	385	1.1364	1.83211	1.23548	3.6158	5.47943	9.78741	9.85003	10.3767
DN756_RS17015	558.691	593.587	590.431	537.02	569.932	861.011	1676.98	1776.71	2094.89	1602.4	-1.49207	1.33e-08	3.83e-08	DN756_RS17015	3659888	3661384	+	1497	protein_coding	carbohydrate kinase && PF02782:FGGY family of carbohydrate kinases, C-terminal domain|PF00370:FGGY family of carbohydrate kinases, N-terminal domain	FGGY_N	543	602	594	462	616	2096	2331	2197	9.29273	10.1752	10.4378	9.14798	17.5457	51.1137	52.1343	60.6386
DN756_RS12450	851.927	883.478	759.409	994.999	872.453	2390.14	2529.08	2525.2	2363.78	2452.05	-1.4917	2.31e-34	3.2e-33	DN756_RS12450	2674897	2678124	+	3228	protein_coding	inverse autotransporter beta-barrel domain-containing protein && PF02369:Bacterial Ig-like domain (group 1)|PF11924:Invasin beta-domain of outer membrane	-	828	896	764	856	1710	3161	3313	2479	6.57147	7.02335	6.22594	7.86041	22.5878	35.7486	34.363	31.731
DN756_RS21905	533.998	509.775	484.074	496.337	506.046	665.327	1652.18	1692.87	1675.34	1421.43	-1.49093	2.78e-07	7.02e-07	virF	4666144	4666959	+	816	protein_coding	virulence regulon transcriptional activator VirF && PF12833:Helix-turn-helix domain	-	519	517	487	427	476	2065	2221	1757	16.2946	16.0314	15.6994	15.5111	24.873	92.3842	91.13	88.9657
DN756_RS07210	180.057	243.548	208.738	116.238	187.145	451.472	527.258	550.316	576.88	526.481	-1.49084	2.77e-10	9.25e-10	tssC	1566007	1567509	+	1503	protein_coding	type VI secretion system contractile sheath large subunit && PF05943:Type VI secretion protein, EvpB/VC_A0108, tail sheath	-	175	247	210	100	323	659	722	605	2.98294	4.15823	3.67541	1.97218	9.16336	16.0064	16.0835	16.6317
DN756_RS10830	103.919	81.84	102.381	131.349	104.872	229.23	319.235	352.141	270.8	292.852	-1.48864	1.66e-11	6.14e-11	DN756_RS10830	2358424	2358894	+	471	protein_coding	cupin domain-containing protein && PF07883:Cupin domain	Cupin_2	101	83	103	113	164	399	462	284	5.49371	4.45889	5.75256	7.11152	14.8468	30.9257	32.8416	24.9137
DN756_RS18425	150.219	108.463	61.6275	158.084	119.598	334.061	378.441	284.304	343.268	335.019	-1.48822	3.04e-07	7.64e-07	DN756_RS18425	3976850	3977662	+	813	protein_coding	restriction endonuclease && PF10117:McrBC 5-methylcytosine restriction system component	-	146	110	62	136	239	473	373	360	4.60074	3.42351	2.00607	4.95853	12.5348	21.2392	15.3611	18.2959
DN756_RS09130	1766.62	1862.6	1831.93	1414.62	1718.94	9267.05	3686.8	3195.95	3115.15	4816.24	-1.48603	3.31e-05	6.73e-05	DN756_RS09130	1992167	1993540	-	1374	protein_coding	MATE family efflux transporter && PF01554:MatE	MatE	1717	1889	1843	1217	6630	4608	4193	3267	32.0147	34.7869	35.2845	26.2548	205.749	122.432	102.174	98.2434
DN756_RS08175	794.309	595.559	701.758	960.127	762.938	2079.84	2326.65	2165.44	1954.72	2131.66	-1.48323	4.08e-17	2.31e-16	DN756_RS08175	1785748	1786332	-	585	protein_coding	LuxR family transcriptional regulator && PF00196:Bacterial regulatory proteins, luxR family	GerE	772	604	706	826	1488	2908	2841	2050	33.8086	26.1247	31.7464	41.8532	108.457	181.471	162.599	144.79
DN756_RS08530	77.1673	81.84	78.5253	99.9648	84.3744	232.026	274.43	251.529	182.123	235.027	-1.48258	3.85e-13	1.62e-12	DN756_RS08530	1858380	1860119	-	1740	protein_coding	Tar ligand binding domain-containing protein && PF00015:Methyl-accepting chemotaxis protein (MCP) signalling domain|PF00672:HAMP domain|PF02203:Tar ligand binding domain homologue	HAMP	75	83	79	86	166	343	330	191	1.10428	1.20698	1.19433	1.46506	4.0679	7.19636	6.34991	4.5355
DN756_RS16390	364.23	284.961	232.594	276.647	289.608	1167.12	748.882	691.325	633.138	810.115	-1.48225	2.05e-09	6.32e-09	DN756_RS16390	3521684	3522442	-	759	protein_coding	flagellar brake protein && PF07317:Flagellar regulator YcgR|PF07238:PilZ domain	-	354	289	234	238	835	936	907	664	11.9489	9.63443	8.10997	9.2948	46.909	45.0196	40.01	36.1466
DN756_RS12200	275.744	217.911	229.612	228.989	238.064	954.66	625.668	553.365	529.204	665.724	-1.481	1.09e-10	3.76e-10	DN756_RS12200	2630765	2632846	+	2082	protein_coding	PAS domain S-box protein && PF13426:PAS domain|PF00989:PAS fold|PF00990:Diguanylate cyclase, GGDEF domain	GGDEF	268	221	231	197	683	782	726	555	3.29776	2.68585	2.91861	2.80473	13.9879	13.7118	11.6751	11.0142
DN756_RS10805	29.838	34.5109	30.8137	66.2558	40.3546	116.013	108.812	84.6053	139.214	112.161	-1.4806	3.93e-06	8.84e-06	DN756_RS10805	2353369	2354034	-	666	protein_coding	flavodoxin && PF12682:Flavodoxin	-	29	35	31	57	83	136	111	146	1.11555	1.32973	1.22443	2.53691	5.31392	7.45474	5.58023	9.05774
DN756_RS05680	210.924	199.177	209.732	163.896	195.932	510.177	528.858	641.781	503.459	546.069	-1.47867	3.29e-20	2.28e-19	DN756_RS05680	1237363	1238169	+	807	protein_coding	ABC transporter permease && PF00528:Binding-protein-dependent transport system inner membrane component	BPD_transp_1	205	202	211	141	365	661	842	528	6.50797	6.33356	6.87787	5.17905	19.2855	29.9017	34.9335	27.0335
DN756_RS09405	2950.88	3707.45	3299.06	2739.73	3174.28	13567.9	7195.99	7218.13	7406	8847.01	-1.4785	3.3e-09	9.99e-09	nifJ	2043707	2047240	-	3534	protein_coding	pyruvate:ferredoxin (flavodoxin) oxidoreductase && PF10371:Domain of unknown function|PF01855:Pyruvate flavodoxin/ferredoxin oxidoreductase, thiamine diP-bdg|PF02775:Thiamine pyrophosphate enzyme, C-terminal TPP binding domain|PF12838:4Fe-4S dicluster domain|PF01558:Pyruvate ferredoxin/flavodoxin oxidoreductase	-	2868	3760	3319	2357	9707	8994	9470	7767	20.7911	26.921	24.705	19.7696	117.12	92.9082	89.7194	90.8088
DN756_RS15100	65.8494	70.9938	72.5614	131.349	85.1884	278.151	235.226	247.718	185.937	236.758	-1.4779	4.8e-08	1.31e-07	DN756_RS15100	3260092	3261057	+	966	protein_coding	membrane protein && -	-	64	72	73	113	199	294	325	195	1.69734	1.88593	1.98788	3.46742	8.7839	11.1106	11.2644	8.34063
DN756_RS13445	6411.06	7925.66	7464.87	6239.67	7010.32	22219.9	16258.6	19206.9	20346.2	19507.9	-1.47638	4.97e-22	3.87e-21	DN756_RS13445	2918196	2918756	+	561	protein_coding	chorismate mutase && PF01817:Chorismate mutase type II	-	6231	8038	7510	5368	15897	20321	25199	21338	284.551	362.539	352.145	283.631	1208.27	1322.36	1503.92	1571.56
DN756_RS14505	342.623	276.087	278.318	224.34	280.342	728.225	817.689	821.663	748.514	779.023	-1.47415	1.01e-19	6.77e-19	DN756_RS14505	3147576	3147821	-	246	protein_coding	VF530 family DNA-binding protein && PF09905:Uncharacterized conserved protein (DUF2132)	-	333	280	280	193	521	1022	1078	785	34.6796	28.8	29.9411	23.2556	90.3054	151.664	146.719	131.849
DN756_RS10100	3541.46	3310.08	3766.23	3585.95	3550.93	22194.8	6810.34	5575.57	4873.45	9863.54	-1.47378	0.000890575	0.00154873	DN756_RS10100	2206900	2207670	+	771	protein_coding	UPF0259 family protein && PF06790:Uncharacterised protein family (UPF0259)	-	3442	3357	3789	3085	15879	8512	7315	5111	114.373	110.171	129.275	118.606	878.173	403.037	317.66	273.9
DN756_RS20065	1564.95	2278.7	1770.3	1516.91	1782.72	5771.29	4864.53	4661.68	4504.43	4950.48	-1.47308	1.43e-16	7.74e-16	DN756_RS20065	4319331	4321679	+	2349	protein_coding	zinc/cadmium/mercury/lead-transporting ATPase && PF00702:haloacid dehalogenase-like hydrolase|PF00403:Heavy-metal-associated domain|PF00122:E1-E2 ATPase	E1-E2_ATPase	1521	2311	1781	1305	4129	6080	6116	4724	16.5887	24.8936	19.9446	16.4677	74.9502	94.4906	87.1741	83.0937
DN756_RS05510	831.349	824.316	1040.71	719.514	853.972	2594.21	2373.06	2349.13	2135.89	2363.07	-1.46761	1.53e-21	1.17e-20	metN	1204628	1205659	-	1032	protein_coding	methionine ABC transporter ATP-binding protein MetN && PF07673:Protein of unknown function (DUF1602)|PF00005:ABC transporter|PF09383:NIL domain	ABC_tran	808	836	1047	619	1856	2966	3082	2240	20.0584	20.4973	26.6878	17.7793	76.6848	104.92	99.9899	89.6829
DN756_RS15365	152.277	179.456	144.129	138.323	153.546	276.753	450.449	476.381	491.064	423.662	-1.46678	7.11e-11	2.48e-10	DN756_RS15365	3319472	3319672	+	201	protein_coding	hypothetical protein && -	-	148	182	145	119	198	563	625	515	18.8639	22.9111	18.9765	17.5491	42.003	102.254	104.109	105.865
DN756_RS09785	1337.57	1246.33	1150.05	1249.56	1245.88	5823	2883.51	2586.18	2474.39	3441.77	-1.4655	3.87e-07	9.6e-07	DN756_RS09785	2135744	2136493	-	750	protein_coding	GntR family transcriptional regulator && PF00392:Bacterial regulatory proteins, gntR family|PF07702:UTRA domain	UTRA	1300	1264	1157	1075	4166	3604	3393	2595	44.4066	42.6438	40.5805	42.4866	236.848	175.425	151.47	142.961
DN756_RS04865	172.855	144.946	104.369	189.468	152.909	557.7	429.647	347.568	353.756	422.168	-1.46431	5.31e-09	1.58e-08	DN756_RS04865	1069316	1070623	-	1308	protein_coding	MFS transporter && PF07690:Major Facilitator Superfamily	MFS_1	168	147	105	163	399	537	456	371	3.29054	2.84367	2.11167	3.6939	13.007	14.9877	11.6724	11.7195
DN756_RS14250	44.2426	35.4969	46.7176	22.0853	37.1356	64.2963	128.014	109.758	105.841	101.977	-1.46038	4.58e-06	1.03e-05	urtA	3096588	3097856	-	1269	protein_coding	urea ABC transporter substrate-binding protein && PF13433:Periplasmic binding protein domain	-	43	36	47	19	46	160	144	111	0.868105	0.717812	0.974274	0.44381	1.54564	4.60284	3.7993	3.61412
DN756_RS03375	409.501	365.815	342.927	340.578	364.705	1647.94	966.506	669.983	732.304	1004.18	-1.45959	6.6e-07	1.61e-06	ygiD	711109	711891	+	783	protein_coding	4%2C5-DOPA dioxygenase extradiol && PF02900:Catalytic LigB subunit of aromatic ring-opening dioxygenase	-	398	371	345	293	1179	1208	879	768	13.0223	11.989	11.5905	11.092	64.2042	56.3214	37.5864	40.5266
DN756_RS11095	3496.19	3921.42	2753.36	3165.17	3334.03	4873.94	12706.2	9737.23	9337.83	9163.8	-1.45881	2.28e-07	5.82e-07	DN756_RS11095	2423133	2423660	-	528	protein_coding	iron transporter && PF10634:Fe2+ transport protein	-	3398	3977	2770	2723	3487	15881	12775	9793	164.875	190.586	138.004	152.869	281.598	1098.02	810.084	766.343
DN756_RS11635	920.863	794.736	919.442	697.429	833.117	2163.71	2305.05	2312.55	2373.31	2288.66	-1.45759	8.95e-28	9.28e-27	DN756_RS11635	2516877	2517101	+	225	protein_coding	DUF2594 family protein && PF10769:Protein of unknown function (DUF2594)	-	895	806	925	600	1548	2881	3034	2489	101.907	90.6406	108.144	79.0448	293.359	467.443	451.478	457.071
DN756_RS19735	342.623	439.767	398.59	308.031	372.253	872.193	1140.92	1016.03	1052.69	1020.46	-1.45481	4.29e-18	2.56e-17	DN756_RS19735	4250702	4251715	-	1014	protein_coding	dienelactone hydrolase family protein && PF12715:Abhydrolase family	-	333	446	401	265	624	1426	1333	1104	8.4134	11.1293	10.4028	7.74663	26.2396	51.3392	44.0145	44.9855
DN756_RS15945	248.993	347.081	291.239	445.192	333.126	771.555	1025.71	906.268	940.172	910.927	-1.45323	6.9e-12	2.63e-11	DN756_RS15945	3426826	3427362	+	537	protein_coding	primosomal replication protein && PF07445:Primosomal replication protein priC	-	242	352	293	383	552	1282	1189	986	11.5453	16.5859	14.3529	21.1412	43.8305	87.1529	74.1328	75.8654
DN756_RS04200	1102.98	1202.95	1214.66	1038.01	1139.65	1204.86	3476.38	3767.6	4026.72	3118.89	-1.45275	1.49e-05	3.14e-05	speF	924862	927024	+	2163	protein_coding	ornithine decarboxylase SpeF && PF01276:Orn/Lys/Arg decarboxylase, major domain|PF03711:Orn/Lys/Arg decarboxylase, C-terminal domain|PF03709:Orn/Lys/Arg decarboxylase, N-terminal domain	-	1072	1220	1222	893	862	4345	4943	4223	12.6971	14.2716	14.8614	12.2377	16.9927	73.3333	76.5133	80.6688
DN756_RS04530	2210.07	2713.54	2077.44	2172.49	2293.39	12646.8	4696.51	3942.15	3809.32	6273.69	-1.45159	0.000148453	0.000279657	DN756_RS04530	1000910	1001611	+	702	protein_coding	hemolysin III family protein && PF03006:Haemolysin-III related	-	2148	2752	2090	1869	9048	5870	5172	3995	78.3903	99.1931	78.3167	78.9182	549.575	305.259	246.675	235.137
DN756_RS07195	167.71	139.029	145.123	120.888	143.188	377.391	389.643	383.392	417.642	392.017	-1.45151	1.08e-21	8.26e-21	DN756_RS07195	1562088	1564760	+	2673	protein_coding	fimbrial biogenesis outer membrane usher protein && PF00577:Outer membrane usher protein|PF13954:PapC N-terminal domain	-	163	141	146	104	270	487	503	438	1.56226	1.33472	1.43681	1.15329	4.30701	6.65117	6.30046	6.77043
DN756_RS18265	60.7049	38.455	46.7176	38.3586	46.059	95.0466	156.817	130.338	118.237	125.11	-1.44745	2.57e-08	7.23e-08	DN756_RS18265	3943166	3943489	+	324	protein_coding	hypothetical protein && -	-	59	39	47	33	68	196	171	124	4.66522	3.04572	3.81591	3.01907	8.94901	22.0841	17.6707	15.8131
DN756_RS11290	1804.69	1823.16	1738.49	2179.47	1886.45	9218.13	4351.68	3573.24	3424.1	5141.78	-1.44634	7.62e-06	1.66e-05	DN756_RS11290	2467316	2468392	-	1077	protein_coding	toll/interleukin-1 receptor domain-containing protein && PF13676:TIR domain	-	1754	1849	1749	1875	6595	5439	4688	3591	41.7234	43.4401	42.7188	51.6048	261.102	184.362	145.739	137.766
DN756_RS21645	315.871	346.095	337.957	278.972	319.724	833.056	895.298	964.196	785.702	869.563	-1.44322	1.4e-25	1.31e-24	DN756_RS21645	4629299	4629763	+	465	protein_coding	hypothetical protein && -	-	307	351	340	240	596	1119	1265	824	16.9142	19.0996	19.2341	15.299	54.6518	87.8507	91.0837	73.2176
DN756_RS17830	350.854	360.885	298.197	226.664	309.15	986.808	822.49	810.229	748.514	842.01	-1.44313	5.38e-14	2.42e-13	tssG	3847611	3848594	-	984	protein_coding	type VI secretion system baseplate subunit TssG && PF06996:Type VI secretion, VasB, ImpH, VC_A0111	-	341	366	300	195	706	1028	1063	785	8.8782	9.41144	8.01994	5.87414	30.5929	38.1387	36.1694	32.9622
DN756_RS05590	1528.94	1534.25	1499.93	1243.75	1451.72	7321.39	3123.54	2752.34	2543.04	3935.08	-1.43819	2.27e-05	4.68e-05	dnaQ	1218606	1219370	+	765	protein_coding	DNA polymerase III subunit epsilon && PF00929:Exonuclease	Exonuc_X-T	1486	1556	1509	1070	5238	3904	3611	2667	49.7649	51.4657	51.8887	41.4598	291.955	186.301	158.041	144.046
DN756_RS14030	76.1384	74.9379	94.4292	67.4182	78.2309	243.208	207.223	201.223	199.286	212.735	-1.4358	4.92e-15	2.39e-14	DN756_RS14030	3040293	3040535	+	243	protein_coding	DinI family protein && PF06183:DinI-like family	-	74	76	95	58	174	259	264	209	7.80173	7.91366	10.284	7.075	30.5319	38.91	36.3748	35.537
DN756_RS03880	216.068	223.828	204.762	346.39	247.762	559.098	714.478	682.178	712.28	667.009	-1.43192	1.43e-11	5.32e-11	DN756_RS03880	823501	825057	+	1557	protein_coding	AbgT family transporter && PF03806:AbgT putative transporter family	-	210	227	206	298	400	893	895	747	3.45538	3.68899	3.48036	5.67326	10.9542	20.9378	19.2459	19.8232
DN756_RS03635	177.999	199.177	177.924	218.528	193.407	497.597	485.653	575.469	524.437	520.789	-1.4318	1.11e-23	9.38e-23	DN756_RS03635	764299	766395	-	2097	protein_coding	flagellar biosynthesis protein FlhA && PF00771:FHIPEP family	-	173	202	179	188	356	607	755	550	2.11355	2.43738	2.24543	2.65744	7.23874	10.5672	12.0546	10.8369
DN756_RS11545	44.2426	69.0217	54.6695	45.3329	53.3167	192.889	136.815	109.758	140.168	144.907	-1.4311	4.81e-08	1.31e-07	DN756_RS11545	2501891	2502799	+	909	protein_coding	baseplate assembly protein && PF04865:Baseplate J-like protein	-	43	70	55	39	138	171	144	147	1.21191	1.94852	1.59164	1.27176	6.47331	6.86752	5.30398	6.68182
DN756_RS00575	229.444	235.66	214.702	146.46	206.567	568.882	708.077	438.271	510.134	556.341	-1.42767	2.63e-10	8.79e-10	DN756_RS00575	132355	133491	-	1137	protein_coding	glycerate kinase && PF02595:Glycerate kinase family	-	223	239	216	126	407	885	575	535	5.0247	5.31872	4.99733	3.28485	15.2632	28.4152	16.9321	19.4417
DN756_RS20845	1466.18	1850.77	1823.97	1493.66	1658.65	3924.87	4536.5	4449.78	4873.45	4446.15	-1.42254	1.34e-23	1.13e-22	DN756_RS20845	4481127	4482554	+	1428	protein_coding	anion permease && PF00939:Sodium:sulfate symporter transmembrane region	Na_sulph_symp	1425	1877	1835	1285	2808	5670	5838	5111	25.5654	33.2588	33.8028	26.6735	83.8456	144.952	136.88	147.883
DN756_RS08545	104.947	63.1056	75.5433	148.785	98.0953	258.583	328.836	228.663	226.938	260.755	-1.41473	1.36e-06	3.19e-06	flhD	1866215	1866565	+	351	protein_coding	flagellar transcriptional regulator FlhD && PF05247:Flagellar transcriptional activator (FlhD)	FlhD	102	64	76	128	185	411	300	238	7.44489	4.61363	5.69576	10.8096	22.4738	42.7467	28.6165	28.0163
DN756_RS10825	43.2137	114.379	77.5313	58.1191	73.3107	132.786	205.622	223.328	218.356	195.023	-1.41241	1.41e-05	2.99e-05	DN756_RS10825	2357947	2358369	+	423	protein_coding	carboxymuconolactone decarboxylase family protein && PF02627:Carboxymuconolactone decarboxylase family	CMD	42	116	78	50	95	257	293	229	2.54375	6.93885	4.85064	3.50376	9.57623	22.18	23.1916	22.3685
DN756_RS08480	219.155	195.233	187.864	252.237	213.622	856.818	480.853	458.851	477.714	568.559	-1.41007	2.14e-08	6.07e-08	DN756_RS08480	1846606	1846989	+	384	protein_coding	helix-turn-helix transcriptional regulator && PF01638:HxlR-like helix-turn-helix	DUF24	213	198	189	217	613	601	602	501	14.2106	13.0468	12.9472	16.7507	68.0676	57.1362	52.489	53.9073
DN756_RS00290	43.2137	69.0217	40.7536	58.1191	52.777	139.774	135.215	134.149	151.61	140.187	-1.40953	4.11e-10	1.35e-09	DN756_RS00290	58887	59654	+	768	protein_coding	molecular chaperone && PF02753:Pili assembly chaperone PapD, C-terminal domain|PF00345:Pili and flagellar-assembly chaperone, PapD N-terminal domain	-	42	70	41	50	100	169	176	159	1.40105	2.30625	1.40433	1.92981	5.55201	8.03329	7.67281	8.55415
DN756_RS20690	2061.91	2106.15	2170.88	2173.65	2128.15	9194.37	4604.5	4408.62	4406.22	5653.43	-1.4092	1.05e-07	2.78e-07	metB	4452391	4453551	-	1161	protein_coding	cystathionine gamma-synthase && PF01053:Cys/Met metabolism PLP-dependent enzyme	Cys_Met_Meta_PP	2004	2136	2184	1870	6578	5755	5784	4621	44.2212	46.5521	49.4841	47.7435	241.587	180.959	166.801	164.454
DN756_RS19385	799.453	688.245	692.812	761.36	735.468	2699.05	2029.82	1554.15	1528.49	1952.88	-1.40812	6.08e-11	2.13e-10	pspG	4175126	4175344	-	219	protein_coding	envelope stress response protein PspG && PF09583:Phage shock protein G (Phageshock_PspG)	-	777	698	697	655	1931	2537	2039	1603	90.8955	80.6457	83.7209	88.6547	375.967	422.906	311.728	302.434
DN756_RS00270	43.2137	70.0077	48.7056	31.3843	48.3278	187.298	87.2095	112.807	128.725	129.01	-1.40453	2.28e-05	4.71e-05	DN756_RS00270	53606	53790	+	185	protein_coding	hypothetical protein && -	-	42	71	49	27	134	109	148	135	5.81625	9.71084	6.96738	4.3261	30.8848	21.5091	26.7851	30.1511
DN756_RS21440	1328.31	1394.24	1397.55	1294.89	1353.75	3357.38	3722.01	3819.44	3417.42	3579.06	-1.40291	5.93e-46	1.44e-44	pstB	4599063	4599839	+	777	protein_coding	phosphate ABC transporter ATP-binding protein PstB && PF00005:ABC transporter|PF07673:Protein of unknown function (DUF1602)	ABC_tran	1291	1414	1406	1114	2402	4652	5011	3584	42.5668	46.0467	47.6003	42.498	131.815	218.568	215.927	190.585
DN756_RS08555	58.6471	69.0217	72.5614	122.05	80.5701	283.742	178.419	193.601	196.425	213.047	-1.40278	6.82e-07	1.66e-06	motA	1867355	1868242	+	888	protein_coding	flagellar motor stator protein MotA && PF01618:MotA/TolQ/ExbB proton channel family	-	57	70	73	105	203	223	254	206	1.64448	1.9946	2.16249	3.50494	9.74752	9.16769	9.57688	9.58507
DN756_RS07250	46.3004	53.2453	71.5674	70.9053	60.5046	123.002	170.419	169.211	173.541	159.043	-1.40242	1.17e-09	3.7e-09	DN756_RS07250	1579162	1580004	+	843	protein_coding	TagK domain-containing protein && -	-	45	54	72	61	88	213	222	182	1.36757	1.62083	2.24672	2.1449	4.45109	9.22401	8.81716	8.92041
DN756_RS04565	382.75	287.919	334.975	332.441	334.521	1073.47	903.299	737.819	824.796	884.846	-1.40172	5.94e-16	3.08e-15	creD	1006695	1008152	+	1458	protein_coding	cell envelope integrity protein CreD && PF06123:Inner membrane protein CreD	-	372	292	337	286	768	1129	968	865	6.53658	5.06752	6.08019	5.81451	22.4603	28.2686	22.2291	24.5132
DN756_RS06620	421.848	423.005	302.173	370.8	379.456	1467.63	860.094	788.125	893.45	1002.33	-1.3996	7.99e-09	2.35e-08	DN756_RS06620	1440176	1440649	-	474	protein_coding	tetratricopeptide repeat protein && PF12688:Tetratrico peptide repeat	-	410	429	304	319	1050	1075	1034	937	22.1601	22.9007	16.871	19.9488	94.4544	82.7938	73.0374	81.6775
DN756_RS12120	189.317	240.59	165.003	268.51	215.855	264.174	453.65	702.758	853.402	568.496	-1.39892	7.68e-05	0.000150503	hpaI	2614478	2615284	-	807	protein_coding	4-hydroxy-2-oxoheptanedioate aldolase && PF03328:HpcH/HpaI aldolase/citrate lyase family	-	184	244	166	231	189	567	922	895	5.8413	7.65044	5.41103	8.48483	9.98618	25.6494	38.2526	45.8237
DN756_RS17285	2050.59	2275.74	2121.18	2137.62	2146.28	13221.3	3360.37	2970.33	3090.36	5660.58	-1.39888	0.00243517	0.0039857	erpA	3720794	3721138	-	345	protein_coding	iron-sulfur cluster insertion protein ErpA && PF01521:Iron-sulphur cluster biosynthesis	-	1993	2308	2134	1839	9459	4200	3897	3241	147.997	169.273	162.712	158.004	1169.06	444.425	378.194	388.151
DN756_RS13625	1203.81	1673.28	1700.72	997.324	1393.78	3731.98	4170.86	3373.54	3383.09	3664.87	-1.39442	2.81e-11	1.01e-10	DN756_RS13625	2954482	2955102	+	621	protein_coding	glutathione S-transferase && PF13417:Glutathione S-transferase, N-terminal domain	-	1170	1697	1711	858	2670	5213	4426	3548	48.268	69.1449	72.4775	40.9544	183.329	306.453	238.629	236.066
DN756_RS11130	163.595	136.071	127.231	105.777	133.168	419.323	344.038	327.75	308.941	350.013	-1.38921	6.72e-13	2.76e-12	DN756_RS11130	2433612	2434800	-	1189	protein_coding	PLP-dependent aminotransferase family protein && PF00155:Aminotransferase class I and II	Aminotran_1_2	159	138	128	91	300	430	430	324	3.42595	2.93675	2.83187	2.26863	10.7585	13.2025	12.1085	11.2591
DN756_RS00435	991.857	826.289	744.499	999.648	890.573	3262.34	2171.44	1999.28	1890.83	2330.97	-1.38762	2.69e-10	8.97e-10	DN756_RS00435	96341	97672	+	1332	protein_coding	MFS transporter && PF07690:Major Facilitator Superfamily	MFS_1	964	838	749	860	2334	2714	2623	1983	18.5412	15.9188	14.7919	19.1381	74.715	74.383	65.9321	61.512
DN756_RS20055	476.379	330.318	385.669	426.594	404.74	1424.3	1052.11	937.518	820.982	1058.73	-1.38626	2.12e-10	7.15e-10	DN756_RS20055	4317681	4318001	-	321	protein_coding	DUF1820 family protein && PF08850:Domain of unknown function (DUF1820)	-	463	335	388	367	1019	1315	1230	861	36.9523	26.4064	31.7959	33.8896	135.357	149.551	128.293	110.825
DN756_RS06740	109.063	118.323	112.321	131.349	117.764	205.468	375.241	292.689	350.896	306.074	-1.3832	1.05e-09	3.32e-09	yapL	1466956	1469235	-	2280	protein_coding	autotransporter YapL && PF03212:Pertactin|PF03797:Autotransporter beta-domain	-	106	120	113	113	147	469	384	368	1.19107	1.33173	1.30373	1.46909	2.74912	7.50941	5.63897	6.6689
DN756_RS17860	135.814	175.512	133.195	173.195	154.429	500.393	301.633	411.593	396.665	402.571	-1.37998	6.55e-11	2.29e-10	DN756_RS17860	3853744	3854757	-	1014	protein_coding	ImpA family type VI secretion system protein && PF06812:ImpA, N-terminal, type VI secretion system	-	132	178	134	149	358	377	540	416	3.33504	4.44173	3.47626	4.35565	15.0542	13.5729	17.8303	16.951
DN756_RS11190	1090.63	919.961	903.538	1270.48	1046.15	2447.45	2995.53	2709.66	2723.26	2718.97	-1.37884	2.59e-18	1.58e-17	DN756_RS11190	2445956	2449816	+	3861	protein_coding	transporter substrate-binding domain-containing protein && PF02518:Histidine kinase-, DNA gyrase B-, and HSP90-like ATPase|PF00512:His Kinase A (phospho-acceptor) domain|PF00072:Response regulator receiver domain|PF00497:Bacterial extracellular solute-binding proteins, family 3	Response_reg	1060	933	909	1093	1751	3744	3555	2856	7.0335	6.11437	6.19311	8.39122	19.3374	35.4001	30.8278	30.5632
DN756_RS03380	6742.36	7271.93	6941.04	5889.79	6711.28	28702.7	14273.6	13936.3	12838.2	17437.7	-1.37743	5.89e-07	1.44e-06	DN756_RS03380	712175	713335	-	1161	protein_coding	glutathionylspermidine synthase family protein && PF03738:Glutathionylspermidine synthase preATP-grasp	-	6553	7375	6983	5067	20535	17840	18284	13464	144.602	160.731	158.218	129.367	754.178	560.958	527.281	479.163
DN756_RS12315	1777.93	2042.06	1865.72	1771.47	1864.3	4033.89	5374.19	5109.09	4852.47	4842.41	-1.37741	1.62e-24	1.44e-23	mtfA	2647292	2648104	+	813	protein_coding	DgsA anti-repressor MtfA && PF06167:Glucose-regulated metallo-peptidase M90	-	1728	2071	1877	1524	2886	6717	6703	5089	54.4526	64.4554	60.7322	55.5647	151.362	301.615	276.046	258.632
DN756_RS06600	386.865	349.053	403.56	406.834	386.578	1249.58	995.309	991.635	783.795	1005.08	-1.37739	4.88e-15	2.38e-14	DN756_RS06600	1437553	1437747	-	195	protein_coding	YpfN family protein && PF13980:Uncharacterised protein family (UPF0370)	-	376	354	406	350	894	1244	1301	822	49.3991	45.9345	54.7692	53.2033	195.485	232.892	223.381	174.172
DN756_RS19185	4761.74	5219.03	4978.9	3186.09	4536.44	10757	11730.1	12012.4	12547.4	11761.7	-1.37439	5.04e-14	2.28e-13	frdD	4132552	4132908	+	357	protein_coding	fumarate reductase subunit FrdD && PF02313:Fumarate reductase subunit D	-	4628	5293	5009	2741	7696	14661	15760	13159	332.117	375.149	369.086	227.586	919.196	1499.21	1478.06	1522.99
DN756_RS14855	10483.4	10170.8	10664.5	11122.8	10610.4	43093.9	24341.9	22338.9	20252.8	27506.8	-1.37425	4.36e-08	1.19e-07	fur	3210847	3211293	+	447	protein_coding	ferric iron uptake transcriptional regulator && PF01475:Ferric uptake regulator family	FUR	10189	10315	10729	9569	30831	30424	29308	21240	583.969	583.891	631.389	634.547	2940.97	2484.72	2195.24	1963.31
DN756_RS17480	1027.87	849.953	1095.38	915.957	972.289	4388.92	2065.83	1788.91	1824.09	2516.93	-1.37153	8.83e-06	1.91e-05	DN756_RS17480	3765592	3766989	+	1398	protein_coding	amino acid permease && PF00324:Amino acid permease	AA_permease	999	862	1102	788	3140	2582	2347	1913	18.3073	15.6016	20.7357	16.708	95.7709	67.4244	56.2094	56.5391
DN756_RS02825	2416.88	2364.49	2634.08	2510.74	2481.55	13783.2	4782.92	3640.32	3449.84	6414.06	-1.36979	0.00103892	0.00179261	DN756_RS02825	599391	599771	-	381	protein_coding	DUF1090 domain-containing protein && PF06476:Protein of unknown function (DUF1090)	-	2349	2398	2650	2160	9861	5978	4776	3618	157.951	159.255	182.964	168.048	1103.59	572.795	419.703	392.36
DN756_RS17500	64.8205	83.8121	59.6395	41.8457	62.5295	89.4557	217.624	169.211	167.82	161.027	-1.36762	2.44e-05	5.02e-05	ppdD	3770309	3770773	+	465	protein_coding	prepilin peptidase-dependent pilin && PF13544:Type IV pilin N-term methylation site GFxxxE	-	63	85	60	36	64	272	222	176	3.47099	4.62526	3.39425	2.29485	5.86865	21.3542	15.9846	15.6387
DN756_RS11985	752.124	799.666	730.584	646.284	732.164	1656.33	1973.82	1938.3	1979.51	1886.99	-1.36608	6.03e-27	5.94e-26	inv	2585502	2588411	-	2910	protein_coding	invasin Inv && PF02369:Bacterial Ig-like domain (group 1)|PF11924:Invasin beta-domain of outer membrane|PF09134:Invasin, domain 3|PF07979:Intimin C-type lectin domain	-	731	811	735	556	1185	2467	2543	2076	6.43561	7.05177	6.64415	5.66352	17.3635	30.9488	29.2588	29.4765
DN756_RS09585	292.207	258.338	281.3	426.594	314.61	950.466	920.901	716.478	652.209	810.013	-1.36502	8.97e-10	2.86e-09	DN756_RS09585	2086496	2088892	+	2397	protein_coding	TerB N-terminal domain-containing protein && PF13208:TerB N-terminal domain|PF15615:TerB-C domain	-	284	262	283	367	680	1151	940	684	3.0354	2.76569	3.10573	4.5384	12.0963	17.5297	13.1299	11.7904
DN756_RS07160	87.4562	98.6024	99.3991	102.29	96.9369	227.832	304.033	214.943	248.869	248.919	-1.36325	1.98e-13	8.51e-13	DN756_RS07160	1551610	1552641	-	1032	protein_coding	fimbrial protein && PF00419:Fimbrial protein	-	85	100	100	88	163	380	282	261	2.11011	2.45183	2.54897	2.5276	6.73471	13.4422	9.14898	10.4497
DN756_RS09830	246.935	324.402	349.885	453.329	343.638	1155.93	937.702	656.263	782.841	883.185	-1.36137	5.69e-08	1.54e-07	DN756_RS09830	2147096	2148079	-	984	protein_coding	arabinose ABC transporter substrate-binding protein && PF00532:Periplasmic binding proteins and sugar binding domain of LacI family	Peripla_BP_1	240	329	352	390	827	1172	861	821	6.24858	8.46001	9.41006	11.7483	35.8362	43.4811	29.2962	34.4738
DN756_RS08140	239.733	244.534	252.474	246.425	245.791	556.302	696.876	644.068	623.603	630.212	-1.36112	5.96e-26	5.64e-25	DN756_RS08140	1777870	1778103	+	234	protein_coding	YceK/YidQ family lipoprotein && -	-	233	248	254	212	398	871	845	654	25.5097	26.8167	28.5537	26.855	72.5234	135.885	120.905	115.479
DN756_RS09820	359.085	400.326	376.723	395.21	382.836	1262.16	918.5	834.62	916.334	982.905	-1.3582	1.7e-15	8.46e-15	araH	2144360	2145346	-	987	protein_coding	L-arabinose ABC transporter permease AraH && PF02653:Branched-chain amino acid transport system / permease component	BPD_transp_2	349	406	379	340	903	1148	1095	961	9.05886	10.4083	10.1011	10.211	39.0105	42.4612	37.145	40.2298
DN756_RS04520	1409.59	1205.91	1299.15	1809.83	1431.12	2268.54	4190.86	4056.48	4153.54	3667.35	-1.35817	1.97e-08	5.61e-08	yapN	997351	999501	+	2151	protein_coding	autotransporter adhesin YapN && PF05662:Coiled stalk of trimeric autotransporter adhesin|PF03895:YadA-like C-terminal region	-	1370	1223	1307	1557	1623	5238	5322	4356	16.3172	14.3865	15.9838	21.4562	32.1728	88.8982	82.8395	83.6736
DN756_RS11640	406.414	324.402	345.909	369.637	361.591	507.381	1214.53	1002.31	966.871	922.773	-1.3533	3.11e-07	7.81e-07	DN756_RS11640	2517229	2517570	+	342	protein_coding	GlpM family protein && PF06942:GlpM protein	-	395	329	348	318	363	1518	1315	1014	29.5894	24.3411	26.7669	27.5617	45.2576	162.037	128.737	122.505
DN756_RS06875	321.016	317.5	336.963	391.723	341.8	1123.79	840.892	839.193	691.303	873.794	-1.35309	6.53e-13	2.68e-12	DN756_RS06875	1500053	1501258	-	1206	protein_coding	efflux RND transporter periplasmic adaptor subunit && PF13437:HlyD family secretion protein|PF13533:Biotin-lipoyl like	-	312	322	339	337	804	1051	1101	725	6.62785	6.75583	7.39431	8.28299	28.4263	31.8144	30.5663	24.8389
DN756_RS19720	17337.9	17648.9	17746.7	12316.6	16262.5	64236.2	29781.7	35554.8	36532.3	41526.2	-1.35242	4.07e-07	1.01e-06	acs	4246650	4248608	+	1959	protein_coding	acetate--CoA ligase && PF00501:AMP-binding enzyme|PF13193:AMP-binding enzyme C-terminal domain|PF16177:Acetyl-coenzyme A synthetase N-terminus	AMP-binding	16851	17899	17854	10596	45957	37223	46647	38313	220.372	231.188	239.743	160.329	1000.3	693.657	797.246	808.077
DN756_RS12010	241.791	228.758	193.828	261.536	231.478	673.713	528.858	618.152	540.647	590.342	-1.35028	5.66e-17	3.15e-16	DN756_RS12010	2593260	2593724	+	465	protein_coding	hypothetical protein && -	-	235	232	195	225	482	661	811	567	12.9473	12.6242	11.0313	14.3428	44.1983	51.8939	58.3944	50.3815
DN756_RS18635	448.599	456.529	418.47	392.885	429.121	806.499	1129.72	1166.18	1268.18	1092.65	-1.34952	1.84e-14	8.62e-14	DN756_RS18635	4023966	4025984	+	2019	protein_coding	heparinase II/III family protein && PF07940:Heparinase II/III-like protein	-	436	463	421	338	577	1412	1530	1330	5.53243	5.80249	5.48518	4.96232	12.1857	25.5309	25.3722	27.218
DN756_RS21650	38.0692	33.5248	26.8378	60.4439	39.7189	47.5233	136.815	112.045	103.934	100.079	-1.34685	0.000427734	0.000769847	DN756_RS21650	4629902	4630231	+	330	protein_coding	hypothetical protein && -	-	37	34	27	52	34	171	147	109	2.87245	2.60696	2.15226	4.67083	4.39315	18.9169	14.9144	13.6475
DN756_RS12305	285.004	361.871	265.396	423.107	333.845	1214.64	714.478	724.1	745.654	849.718	-1.34675	6.47e-08	1.74e-07	DN756_RS12305	2646618	2646902	+	285	protein_coding	YciI family protein && PF03795:YCII-related domain	-	277	367	267	364	869	893	950	782	24.9001	32.583	24.644	37.8583	130.013	114.386	111.605	113.371
DN756_RS19035	2758.47	3236.13	2838.84	2189.93	2755.84	12708.3	6364.7	4581.65	4369.99	7006.16	-1.34589	9.12e-05	0.000177328	DN756_RS19035	4099551	4101182	-	1632	protein_coding	isovaleryl-CoA dehydrogenase && PF00441:Acyl-CoA dehydrogenase, C-terminal domain|PF02770:Acyl-CoA dehydrogenase, middle domain	-	2681	3282	2856	1884	9092	7955	6011	4583	42.0864	50.8848	46.0345	34.2189	237.548	177.946	123.319	116.03
DN756_RS18125	364.23	290.877	322.053	318.493	323.913	816.283	971.306	768.308	730.397	821.574	-1.34327	1.76e-18	1.09e-17	DN756_RS18125	3913805	3914428	+	624	protein_coding	YfiR family protein && PF13689:Domain of unknown function (DUF4154)	-	354	295	324	274	584	1214	1008	766	14.534	11.9621	13.6586	13.0158	39.9061	71.0235	54.0853	50.7207
DN756_RS09230	1781.02	1904.01	1806.08	1443.68	1733.7	6651.87	4112.45	3395.65	3421.23	4395.3	-1.34162	6.57e-08	1.77e-07	anmK	2008858	2009970	+	1113	protein_coding	anhydro-N-acetylmuramic acid kinase && PF03702:Uncharacterised protein family (UPF0075)	-	1731	1931	1817	1242	4759	5140	4455	3588	39.8444	43.8993	42.9442	33.0774	182.319	168.592	134.016	133.198
DN756_RS03625	1852.01	1881.33	1983.01	2093.45	1952.45	6644.88	4873.33	4068.68	4189.77	4944.17	-1.34009	1.22e-12	4.9e-12	DN756_RS03625	762431	763426	+	996	protein_coding	hypothetical protein && -	-	1800	1908	1995	1801	4754	6091	5338	4394	46.2997	48.4718	52.69	53.5993	203.522	223.253	179.441	182.281
DN756_RS16970	1030.95	1157.59	1389.6	774.146	1088.07	447.278	4317.27	3156.31	3064.62	2746.37	-1.33594	0.0090294	0.0136602	dmsB	3648103	3648720	-	618	protein_coding	dimethylsulfoxide reductase subunit B && PF13247:4Fe-4S dicluster domain	-	1002	1174	1398	666	320	5396	4141	3214	41.5379	48.0673	59.5064	31.9441	22.0787	318.751	224.347	214.881
DN756_RS17505	333.363	408.214	358.831	313.843	353.563	771.555	928.901	991.635	853.402	886.373	-1.32665	1.38e-18	8.53e-18	gspE	3770766	3772304	+	1539	protein_coding	type II secretion system protein GspE && PF00437:Type II/IV secretion system protein	-	324	414	361	270	552	1161	1301	895	5.39351	6.80662	6.1704	5.20032	15.2937	27.5398	28.3036	24.0284
DN756_RS18605	1124.58	1264.08	1165.95	1174.01	1182.16	3976.58	2617.09	2642.58	2621.23	2964.37	-1.32553	2.04e-13	8.77e-13	DN756_RS18605	4016808	4017974	-	1167	protein_coding	alginate lyase family protein && PF05426:Alginate lyase	-	1093	1282	1173	1010	2845	3271	3467	2749	23.9947	27.7963	26.4407	25.654	103.95	102.324	99.4686	97.3296
DN756_RS07170	49.3871	58.1754	45.7236	69.7429	55.7573	148.161	120.813	152.442	136.354	139.442	-1.3253	5.59e-10	1.81e-09	tssG	1553940	1554965	-	1026	protein_coding	type VI secretion system baseplate subunit TssG && PF06996:Type VI secretion, VasB, ImpH, VC_A0111	-	48	59	46	60	106	151	200	143	1.19856	1.45504	1.17938	1.73344	4.40524	5.37276	6.52658	5.75877
DN756_RS16440	299.409	340.178	346.903	302.219	322.177	810.692	823.29	774.406	821.935	807.581	-1.32442	1.06e-30	1.29e-29	dinB	3534965	3536023	-	1059	protein_coding	DNA polymerase IV && PF11798:IMS family HHH motif|PF00817:impB/mucB/samB family|PF11799:impB/mucB/samB family C-terminal domain	IMS	291	345	349	260	580	1029	1016	862	7.03983	8.24315	8.66911	7.2775	23.353	35.4721	32.1219	33.632
DN756_RS21065	115.236	122.267	143.135	97.6401	119.57	338.254	329.636	247.718	286.056	300.416	-1.32395	6.37e-12	2.43e-11	DN756_RS21065	4520381	4520800	+	420	protein_coding	hypothetical protein && -	-	112	124	144	84	242	412	325	300	6.83178	7.47038	9.019	5.92836	24.5684	35.811	25.9082	29.513
DN756_RS14015	1370.49	1617.08	1448.25	1314.65	1437.62	5125.53	3316.36	3168.51	2789.05	3599.86	-1.32367	9.47e-10	3.01e-09	DN756_RS14015	3037097	3038401	-	1305	protein_coding	four-carbon acid sugar kinase family protein && PF17042:Putative nucleotide-binding of sugar-metabolising enzyme|PF07005:Putative sugar-binding N-terminal domain	-	1332	1640	1457	1131	3667	4145	4157	2925	26.1492	31.7983	29.3693	25.6896	119.815	115.953	106.653	92.6097
DN756_RS14045	517.535	518.649	303.167	545.157	471.127	1288.72	1150.53	1099.87	1176.65	1178.94	-1.3234	1.98e-10	6.69e-10	DN756_RS14045	3042079	3043866	+	1788	protein_coding	methyl-accepting chemotaxis protein && PF00015:Methyl-accepting chemotaxis protein (MCP) signalling domain|PF02743:Cache domain|PF00672:HAMP domain	HAMP	503	526	305	469	922	1438	1443	1234	7.20719	7.44369	4.48722	7.77517	21.9874	29.3602	27.021	28.516
DN756_RS10180	597.789	724.728	792.211	462.628	644.339	1822.66	1506.56	1521.37	1603.82	1613.6	-1.32315	1.37e-11	5.09e-11	oppC	2219979	2220887	-	909	protein_coding	oligopeptide ABC transporter permease OppC && PF00528:Binding-protein-dependent transport system inner membrane component|PF12911:N-terminal TM domain of oligopeptide transport permease C	BPD_transp_1	581	735	797	398	1304	1883	1996	1682	16.3749	20.4594	23.0643	12.9785	61.1681	75.6231	73.519	76.4545
DN756_RS20650	1479.55	1729.49	1600.33	982.213	1447.89	2569.05	4007.64	3921.57	3983.81	3620.52	-1.32229	1.45e-08	4.16e-08	argC	4442530	4443534	-	1005	protein_coding	N-acetyl-gamma-glutamyl-phosphate reductase && PF01118:Semialdehyde dehydrogenase, NAD binding domain|PF02774:Semialdehyde dehydrogenase, dimerisation domain	-	1438	1754	1610	845	1838	5009	5145	4178	36.6571	44.1605	42.141	24.9227	77.9813	181.95	171.405	171.768
DN756_RS14005	609.107	646.832	632.178	756.711	661.207	1625.58	1604.98	1649.42	1717.29	1649.32	-1.31962	2.12e-30	2.51e-29	DN756_RS14005	3035554	3036366	-	813	protein_coding	DeoR/GlpR transcriptional regulator && PF08220:DeoR-like helix-turn-helix domain|PF00455:DeoR C terminal sensor domain	DeoR	592	656	636	651	1163	2006	2164	1801	18.6551	20.4166	20.5784	23.7353	60.9959	90.0758	89.1189	91.5302
DN756_RS08755	305.582	379.619	278.318	249.912	303.358	925.307	674.474	729.435	701.792	757.752	-1.31794	3.76e-12	1.46e-11	DN756_RS08755	1917510	1918313	+	804	protein_coding	molecular chaperone && PF00345:Pili and flagellar-assembly chaperone, PapD N-terminal domain|PF02753:Pili assembly chaperone PapD, C-terminal domain	-	297	385	280	215	662	843	957	736	9.46381	12.1164	9.16109	7.9266	35.1086	38.2771	39.8528	37.8236
DN756_RS07245	47.3293	89.7282	72.5614	13.9486	55.8919	81.0692	131.214	169.973	175.448	139.426	-1.31753	0.00594413	0.00925791	DN756_RS07245	1578896	1579156	+	261	protein_coding	PAAR domain-containing protein && PF05488:PAAR motif	-	46	91	73	12	58	164	223	184	4.51526	8.82208	7.35745	1.36284	9.47542	22.9388	28.6067	29.1285
DN756_RS13015	1443.54	1377.48	1219.63	1280.94	1330.4	5107.36	3005.93	2704.32	2436.25	3313.46	-1.31594	1.35e-07	3.52e-07	DN756_RS13015	2806853	2807299	+	447	protein_coding	YccF domain-containing protein && PF03733:Inner membrane component domain	-	1403	1397	1227	1102	3654	3757	3548	2555	80.411	79.0786	72.2075	73.0767	348.556	306.833	265.754	236.17
DN756_RS05850	602.934	642.888	598.383	447.517	572.93	1759.76	1214.53	1426.86	1307.28	1427.11	-1.315	1.1e-12	4.45e-12	kdpA	1269079	1270767	-	1689	protein_coding	potassium-transporting ATPase subunit KdpA && PF03814:Potassium-transporting ATPase A subunit	-	586	652	602	385	1259	1518	1872	1371	8.8886	9.7676	9.37588	6.75672	31.7839	32.8103	37.109	33.5389
DN756_RS03630	430.079	406.242	302.173	442.868	395.34	1235.61	975.307	867.395	858.169	984.119	-1.3149	1.61e-11	5.94e-11	DN756_RS03630	763518	764087	-	570	protein_coding	DUF2931 family protein && PF11153:Protein of unknown function (DUF2931)	-	418	412	304	381	884	1219	1138	900	18.7874	18.2891	14.0295	19.8132	66.1285	78.0723	66.8452	65.2392
DN756_RS03015	1376.66	1352.83	1343.88	1273.97	1336.83	4323.22	3271.56	2762.25	2897.75	3313.7	-1.30892	4.69e-14	2.12e-13	yapF	642006	644291	-	2286	protein_coding	autotransporter YapF && PF03797:Autotransporter beta-domain	-	1338	1372	1352	1096	3093	4089	3624	3039	14.995	15.1862	15.5577	14.2115	57.6919	65.2993	53.0781	54.9282
DN756_RS10235	1514.54	1230.56	1490.99	1358.82	1398.73	3670.48	3814.82	3527.51	2848.17	3465.24	-1.30879	4.01e-19	2.57e-18	DN756_RS10235	2236205	2236669	+	465	protein_coding	YchJ family protein && PF02810:SEC-C motif	SEC-C	1472	1248	1500	1169	2626	4768	4628	2987	81.0999	67.9097	84.8561	74.5189	240.798	374.327	333.23	265.414
DN756_RS15760	2102.04	2227.43	2186.78	1415.78	1983.01	7799.42	4382.88	3852.97	3577.61	4903.22	-1.30563	5.14e-06	1.15e-05	DN756_RS15760	3384140	3384589	+	450	protein_coding	NfeD family protein && PF01957:NfeD-like C-terminal, partner-binding	-	2043	2259	2200	1218	5580	5478	5055	3752	116.311	127.02	128.604	80.2305	528.729	444.403	376.107	344.502
DN756_RS02470	1079.31	1010.68	796.187	1026.38	978.14	2784.31	2459.47	2240.14	2181.66	2416.39	-1.30441	2.68e-17	1.53e-16	aaeR	534680	535591	-	912	protein_coding	HTH-type transcriptional activator AaeR && PF00126:Bacterial regulatory helix-turn-helix protein, lysR family|PF03466:LysR substrate binding domain	LysR_substrate	1049	1025	801	883	1992	3074	2939	2288	29.4677	28.438	23.1038	28.6993	93.1335	123.049	107.897	103.658
DN756_RS14010	418.761	598.517	510.911	427.757	488.986	1466.23	1120.12	1210.39	1035.52	1208.07	-1.30326	2.13e-12	8.45e-12	DN756_RS14010	3036369	3037040	-	672	protein_coding	aldolase && PF00596:Class II Aldolase and Adducin N-terminal domain	Aldolase_II	407	607	514	368	1049	1400	1588	1086	15.5164	22.8554	20.1205	16.2324	66.5606	76.0548	79.1196	66.7731
DN756_RS10425	1036.1	1009.69	839.923	999.648	971.34	2685.07	2472.27	2206.6	2152.1	2379.01	-1.29189	2.23e-21	1.68e-20	DN756_RS10425	2274083	2274529	-	447	protein_coding	YcgN family cysteine cluster protein && PF03692:Putative zinc- or iron-chelating domain	-	1007	1024	845	860	1921	3090	2895	2257	57.7148	57.9645	49.7272	57.029	183.245	252.359	216.842	208.624
DN756_RS17845	1638	1700.89	1672.89	1328.6	1585.1	3811.65	3213.15	4079.35	4411.94	3879.02	-1.29083	7.08e-17	3.93e-16	DN756_RS17845	3850981	3851499	-	519	protein_coding	type VI secretion system tube protein Hcp && PF05638:Type VI secretion system effector, Hcp	-	1592	1725	1683	1143	2727	4016	5352	4627	78.5853	84.0992	85.3025	65.2805	224.042	282.484	345.264	368.361
DN756_RS02370	775.788	1078.71	903.538	648.609	851.662	2549.49	1813.8	1992.42	1953.77	2077.37	-1.28536	2.65e-10	8.85e-10	msrQ	501469	502089	-	621	protein_coding	protein-methionine-sulfoxide reductase heme-binding subunit MsrQ && PF01794:Ferric reductase like transmembrane component	Ferric_reduct	754	1094	909	558	1824	2267	2614	2049	31.1061	44.5755	38.505	26.6347	125.24	133.269	140.934	136.33
DN756_RS04450	2593.85	3159.22	2833.87	2400.32	2746.81	7926.61	6789.54	6201.34	5816.48	6683.49	-1.28249	2.53e-16	1.35e-15	DN756_RS04450	983799	984395	-	597	protein_coding	5-formyltetrahydrofolate cyclo-ligase && PF01812:5-formyltetrahydrofolate cyclo-ligase family	-	2521	3204	2851	2065	5671	8486	8136	6100	108.184	135.796	125.623	102.53	405.039	518.915	456.289	422.179
DN756_RS11810	57.6182	93.6723	58.6455	67.4182	69.3385	160.741	172.819	167.686	173.541	168.697	-1.28248	1.05e-09	3.32e-09	fliF	2551100	2552812	+	1713	protein_coding	flagellar M-ring protein FliF && PF08345:Flagellar M-ring protein C-terminal|PF01514:Secretory protein of YscJ/FliF family	-	56	95	59	58	115	216	220	182	0.837522	1.40325	0.906024	1.00363	2.86254	4.60325	4.3	4.38991
DN756_RS18825	335.42	489.068	445.308	456.816	431.653	1151.74	1054.52	1050.33	942.079	1049.67	-1.28142	1.54e-15	7.71e-15	DN756_RS18825	4063349	4063603	-	255	protein_coding	hypothetical protein && -	-	326	496	448	393	824	1318	1378	988	32.7524	49.2166	46.215	45.6833	137.784	188.688	180.931	160.088
DN756_RS07440	255.166	199.177	203.768	208.066	216.544	322.879	620.868	575.469	579.741	524.739	-1.27977	6.18e-08	1.67e-07	DN756_RS07440	1615452	1616369	-	918	protein_coding	DMT family transporter && PF00892:EamA-like transporter family	DUF6	248	202	205	179	231	776	755	608	6.92109	5.56774	5.8743	5.77983	10.7295	30.8594	27.5364	27.3654
DN756_RS17035	313.814	382.577	274.342	363.826	333.64	1098.63	788.086	648.641	706.559	810.478	-1.27876	3.74e-09	1.13e-08	DN756_RS17035	3665017	3666204	-	1188	protein_coding	ShET2/EspL2 family type III secretion system effector toxin && PF07906:ShET2 enterotoxin, N-terminal region	-	305	388	276	313	786	985	851	741	6.57732	8.2639	6.11136	7.80967	28.2109	30.2683	23.9837	25.7717
DN756_RS19165	96.7163	67.0497	66.5974	109.264	84.9068	173.32	246.427	216.468	183.076	204.823	-1.27811	8.72e-08	2.31e-07	DN756_RS19165	4129278	4129469	-	192	protein_coding	hypothetical protein && -	-	94	68	67	94	124	308	284	192	12.5427	8.96144	9.17949	14.5121	27.538	58.5622	49.5245	41.3182
DN756_RS16070	927.036	902.212	845.887	1085.66	940.2	1909.32	2693.09	2279.01	2225.52	2276.74	-1.27701	4.07e-16	2.13e-15	DN756_RS16070	3452418	3454121	+	1704	protein_coding	SgrR family transcriptional regulator && PF00496:Bacterial extracellular solute-binding proteins, family 5 Middle|PF12793:Sugar transport-related sRNA regulator N-term	-	901	915	851	934	1366	3366	2990	2334	13.5463	13.5869	13.1373	16.2473	34.1816	72.1128	58.7496	56.5943
DN756_RS14805	6412.09	5874.73	5652.83	7202.12	6285.44	25134.2	13748.7	11488.8	10528.8	15225.1	-1.27628	7.99e-06	1.74e-05	smpB	3204838	3205320	+	483	protein_coding	SsrA-binding protein SmpB && PF01668:SmpB protein	-	6232	5958	5687	6196	17982	17184	15073	11042	330.557	312.121	309.728	380.25	1587.46	1298.81	1044.85	944.586
DN756_RS18995	232.531	272.143	265.396	249.912	254.995	866.602	507.255	509.919	588.323	618.025	-1.27375	3.01e-09	9.15e-09	DN756_RS18995	4095897	4096352	+	456	protein_coding	DUF3757 domain-containing protein && PF12582:Protein of unknown function (DUF3757)	-	226	276	267	215	620	634	669	617	12.6972	15.3149	15.4025	13.9759	57.9746	50.7566	49.1207	55.9064
DN756_RS06745	1284.06	1622.01	1750.42	1540.16	1549.16	4105.18	3104.34	3625.83	4145.91	3745.32	-1.27324	2.59e-15	1.28e-14	DN756_RS06745	1469740	1470153	-	414	protein_coding	YgiW/YdeI family stress tolerance OB fold protein && PF04076:Bacterial OB fold (BOF) protein	-	1248	1645	1761	1325	2937	3880	4757	4348	77.2289	100.539	111.893	94.8681	302.493	342.136	384.712	433.941
DN756_RS16820	6756.77	8366.42	7942.98	6331.49	7349.42	16552.1	19292.5	17279.3	17838.5	17740.6	-1.27132	1.46e-20	1.04e-19	luxS	3619484	3619999	-	516	protein_coding	S-ribosylhomocysteine lyase && PF02664:S-Ribosylhomocysteinase (LuxS)	-	6567	8485	7991	5447	11842	24113	22670	18708	326.049	416.076	407.377	312.905	978.558	1705.96	1470.97	1498.02
DN756_RS10905	280.889	310.598	264.402	255.724	277.903	700.27	659.272	658.55	668.418	671.628	-1.27086	6.72e-26	6.35e-25	DN756_RS10905	2375737	2376891	-	1155	protein_coding	glycosyltransferase && PF13506:Glycosyl transferase family 21	-	273	315	266	220	501	824	864	701	6.05545	6.90079	6.05821	5.64606	18.4955	26.0443	25.0458	25.0771
DN756_RS10660	253.109	244.534	290.245	185.981	243.467	721.236	653.671	514.492	464.365	588.441	-1.27043	3.42e-09	1.03e-08	mdtH	2325301	2326506	+	1206	protein_coding	multidrug efflux MFS transporter MdtH && PF07690:Major Facilitator Superfamily	MFS_1	246	248	292	160	516	817	675	487	5.22581	5.20325	6.36914	3.93258	18.2437	24.7311	18.7396	16.6849
DN756_RS02800	976.423	996.871	970.135	971.751	978.795	4903.29	1837	1394.08	1310.14	2361.13	-1.26981	0.00148452	0.00250338	DN756_RS02800	597553	597948	-	396	protein_coding	DoxX family protein && PF07681:DoxX	-	949	1011	976	836	3508	2296	1829	1374	61.3955	64.599	64.8335	62.5772	377.725	211.663	154.64	143.362
DN756_RS11890	494.899	484.138	518.863	419.62	479.38	1263.56	878.496	1226.4	1258.65	1156.78	-1.26958	7.96e-14	3.54e-13	DN756_RS11890	2565644	2567221	-	1578	protein_coding	sugar ABC transporter ATP-binding protein && PF00005:ABC transporter	ABC_tran	481	491	522	361	904	1098	1609	1320	7.80914	7.87308	8.70179	6.78118	24.4271	25.4017	34.1391	34.5627
DN756_RS13970	105.976	139.029	131.207	140.648	129.215	469.642	244.827	235.523	300.359	312.588	-1.26943	1.63e-06	3.79e-06	DN756_RS13970	3030771	3031070	-	300	protein_coding	phage tail assembly protein && PF10109:Phage tail assembly chaperone proteins, E, or 41 or 14	-	103	141	132	121	336	306	309	315	8.79592	11.8924	11.5744	11.9555	47.7561	37.2364	34.4858	43.3841
DN756_RS08550	168.739	197.205	205.756	162.733	183.608	325.675	533.658	500.01	406.2	441.386	-1.26795	8.1e-10	2.6e-09	flhC	1866569	1867150	+	582	protein_coding	flagellar transcriptional regulator FlhC && PF05280:Flagellar transcriptional activator (FlhC)	FlhC	164	200	207	140	233	667	656	426	7.21915	8.69515	9.35605	7.13033	17.0704	41.838	37.7384	30.2432
DN756_RS00680	1020.67	985.038	874.712	1129.84	1002.56	2051.89	2737.9	2336.17	2523.02	2412.25	-1.26764	9.62e-18	5.64e-17	DN756_RS00680	158751	159488	-	738	protein_coding	response regulator transcription factor && PF00072:Response regulator receiver domain|PF00486:Transcriptional regulatory protein, C terminal	Response_reg	992	999	880	972	1468	3422	3065	2646	34.4366	34.2515	31.3669	39.0404	84.8166	169.275	139.052	148.141
DN756_RS13585	830.32	876.576	796.187	806.693	827.444	1762.56	2153.84	2069.4	1977.6	1990.85	-1.26756	6.59e-29	7.24e-28	deoR	2944333	2945097	+	765	protein_coding	DNA-binding transcriptional repressor DeoR && PF08220:DeoR-like helix-turn-helix domain|PF00455:DeoR C terminal sensor domain	DeoR	807	889	801	694	1261	2692	2715	2074	27.0257	29.4043	27.5433	26.8907	70.2854	128.464	118.826	112.018
DN756_RS03795	74.0806	32.5388	41.7476	69.7429	54.5275	82.4669	144.816	155.491	138.261	130.259	-1.26583	0.000145065	0.000273525	DN756_RS03795	791346	791717	+	372	protein_coding	DUF805 domain-containing protein && PF05656:Protein of unknown function (DUF805)	-	72	33	42	60	59	181	204	145	4.95855	2.24461	2.96997	4.78094	6.7627	17.7625	18.3607	16.1052
DN756_RS00580	585.442	561.048	513.893	662.558	580.735	1639.55	1619.38	1082.34	1242.44	1395.93	-1.26497	1.57e-11	5.8e-11	DN756_RS00580	133502	134770	-	1269	protein_coding	GntP family permease && PF02447:GntP family permease	-	569	569	517	570	1173	2024	1420	1303	11.4872	11.3454	10.717	13.3143	39.4137	58.226	37.4654	42.4252
DN756_RS09320	1018.61	1020.54	866.76	825.291	932.799	2812.26	2139.43	2125.8	1860.32	2234.46	-1.25933	4.32e-13	1.81e-12	pspB	2027589	2027816	+	228	protein_coding	envelope stress response membrane protein PspB && PF06667:Phage shock protein B	PspB	990	1035	872	710	2012	2674	2789	1951	111.241	114.862	100.607	92.3057	376.274	428.149	409.559	353.56
DN756_RS15570	143.017	114.379	129.219	132.512	129.781	296.322	358.439	294.213	290.824	309.95	-1.25849	4.99e-15	2.41e-14	DN756_RS15570	3349227	3350075	-	849	protein_coding	DUF4942 domain-containing protein && PF13708:Domain of unknown function (DUF4942)	-	139	116	130	114	212	448	386	305	4.19443	3.45717	4.02792	3.98017	10.6473	19.2636	15.2224	14.8434
DN756_RS11885	252.08	181.429	197.804	220.853	213.041	500.393	356.039	557.176	621.696	508.826	-1.2562	1.02e-08	2.98e-08	DN756_RS11885	2564619	2565641	-	1023	protein_coding	ABC transporter permease && PF02653:Branched-chain amino acid transport system / permease component	BPD_transp_2	245	184	199	190	358	445	731	652	6.13558	4.55106	5.11708	5.50532	14.9217	15.8801	23.9246	26.3338
DN756_RS17765	1369.46	1492.84	1230.56	1423.92	1379.2	3420.28	3547.59	3072.47	3134.22	3293.64	-1.25579	4.08e-27	4.05e-26	DN756_RS17765	3824776	3827145	+	2370	protein_coding	DNA polymerase II && PF00136:DNA polymerase family B	DNA_pol_B	1331	1514	1238	1225	2447	4434	4031	3287	14.3878	16.164	13.741	15.3212	44.0247	68.2991	56.9466	57.305
DN756_RS15360	319.987	324.402	307.143	360.338	327.968	630.383	824.09	831.571	839.099	781.286	-1.2554	5.41e-17	3.03e-16	DN756_RS15360	3318711	3319358	+	648	protein_coding	hypothetical protein && -	-	311	329	309	310	451	1030	1091	880	12.2956	12.8467	12.5438	14.1805	29.6765	58.027	56.3706	56.1111
DN756_RS11900	240.762	258.338	246.51	266.185	252.949	751.987	329.636	672.269	662.697	604.147	-1.25475	1.57e-06	3.66e-06	DN756_RS11900	2568325	2569404	-	1080	protein_coding	ABC transporter permease && PF02653:Branched-chain amino acid transport system / permease component	BPD_transp_2	234	262	248	229	538	412	882	695	5.55082	6.13829	6.0405	6.28516	21.2407	13.9265	27.3431	26.589
DN756_RS16685	87.4562	81.84	103.375	67.4182	85.0224	135.581	231.225	201.986	240.287	202.27	-1.25343	3.46e-07	8.62e-07	DN756_RS16685	3593057	3593398	+	342	protein_coding	YfiM family lipoprotein && PF10043:Predicted periplasmic lipoprotein (DUF2279)	-	85	83	104	58	97	289	265	252	6.36734	6.14076	7.9993	5.02697	12.0936	30.8489	25.9432	30.445
DN756_RS12995	1020.67	1127.03	867.754	957.803	993.312	3832.62	1961.81	1874.27	1801.2	2367.48	-1.25227	4.17e-06	9.38e-06	DN756_RS12995	2802489	2802905	-	417	protein_coding	CoA-binding protein && PF13380:CoA binding domain	-	992	1143	873	824	2742	2452	2459	1889	60.9454	69.3554	55.071	58.5728	280.377	214.661	197.436	187.17
DN756_RS14185	930.123	760.225	715.674	956.64	840.665	1610.2	1973.02	2160.87	2256.03	2000.03	-1.25146	4.52e-13	1.88e-12	DN756_RS14185	3079741	3082047	-	2307	protein_coding	arginine decarboxylase && PF01276:Orn/Lys/Arg decarboxylase, major domain|PF03709:Orn/Lys/Arg decarboxylase, N-terminal domain|PF03711:Orn/Lys/Arg decarboxylase, C-terminal domain	-	904	771	720	823	1152	2466	2835	2366	10.0389	8.45623	8.20975	10.5744	21.292	39.0223	41.1442	42.3749
DN756_RS03155	138.901	172.554	139.159	179.007	157.405	447.278	344.838	377.294	329.918	374.832	-1.24984	2.39e-12	9.44e-12	DN756_RS03155	673017	673175	-	159	protein_coding	hypothetical protein && -	-	135	175	140	154	320	431	495	346	21.7521	27.8491	23.162	28.7097	85.8152	98.9574	104.234	89.9125
DN756_RS15800	256.195	274.115	224.642	306.869	265.455	546.518	670.473	644.068	657.93	629.747	-1.24961	3.76e-16	1.98e-15	DN756_RS15800	3392721	3393176	+	456	protein_coding	MFS transporter && PF07690:Major Facilitator Superfamily	MFS_1	249	278	226	264	391	838	845	690	13.9894	15.4259	13.0373	17.1611	36.5614	67.0883	62.0433	62.5209
DN756_RS07835	232.531	217.911	243.528	258.049	238.005	626.19	585.664	518.303	528.251	564.602	-1.24514	6.86e-20	4.65e-19	tam	1701164	1701940	-	777	protein_coding	trans-aconitate 2-methyltransferase && PF13847:Methyltransferase domain	-	226	221	245	222	448	732	680	554	7.45166	7.19683	8.2945	8.46909	24.5849	34.392	29.3016	29.4598
DN756_RS20750	266.484	241.576	240.546	385.911	283.629	947.671	651.271	494.674	594.997	672.153	-1.24394	1.7e-06	3.96e-06	DN756_RS20750	4464473	4465057	-	585	protein_coding	DUF4232 domain-containing protein && PF14016:Protein of unknown function (DUF4232)	-	259	245	242	332	678	814	649	624	11.3425	10.5969	10.8819	16.8224	49.418	50.7968	37.1443	44.0727
DN756_RS19175	7399.83	8196.82	8548.32	6007.19	7538.04	8695.37	21459.9	20980.6	20252.8	17847.2	-1.24349	1.94e-05	4.03e-05	DN756_RS19175	4131392	4132126	+	735	protein_coding	succinate dehydrogenase/fumarate reductase iron-sulfur subunit && PF13085:2Fe-2S iron-sulfur cluster binding domain|PF13183:4Fe-4S dicluster domain	-	7192	8313	8600	5168	6221	26822	27526	21240	250.685	286.181	307.791	208.42	360.898	1332.21	1253.89	1194.01
DN756_RS11090	1578.33	2052.9	1358.79	1164.71	1538.68	1948.46	5242.17	3779.8	3593.82	3641.06	-1.24286	5.43e-05	0.000107993	DN756_RS11090	2421439	2422848	-	1410	protein_coding	DUF2318 domain-containing protein && PF10080:Predicted membrane protein (DUF2318)|PF04945:YHS domain	-	1534	2082	1367	1002	1394	6552	4959	3769	27.8722	37.3621	25.5032	21.0646	42.1556	169.638	117.755	110.446
DN756_RS09350	4090.89	4522.89	4243.35	3420.89	4069.51	13159.8	9388.23	8020.74	7957.14	9631.47	-1.24266	1.43e-09	4.48e-09	DN756_RS09350	2031468	2031914	-	447	protein_coding	DUF2384 domain-containing protein && PF09722:Protein of unknown function (DUF2384)	-	3976	4587	4269	2943	9415	11734	10523	8345	227.879	259.652	251.225	195.159	898.099	958.311	788.198	771.365
DN756_RS14400	244.877	190.303	193.828	310.356	234.841	673.713	574.463	538.12	433.852	555.037	-1.24136	3.44e-08	9.5e-08	DN756_RS14400	3124197	3124523	-	327	protein_coding	EthD family reductase && PF07110:EthD domain	-	238	193	195	267	482	718	706	455	18.6464	14.9341	15.6867	24.203	62.8508	80.1576	72.287	57.4916
DN756_RS21765	225.328	239.604	212.714	184.819	215.616	441.687	553.66	507.632	533.972	509.238	-1.24064	2.01e-16	1.08e-15	DN756_RS21765	4644714	4645133	+	420	protein_coding	hypothetical protein && -	-	219	243	214	159	316	692	666	560	13.3586	14.6395	13.4032	11.2215	32.0811	60.1485	53.0919	55.0909
DN756_RS12180	17468.6	22341.3	20491.1	14278.7	18644.9	62799.3	38105.8	37593	37700.3	44049.6	-1.24029	1.53e-07	4e-07	DN756_RS12180	2625420	2626298	+	879	protein_coding	PTS mannose transporter subunit IID && PF03613:PTS system mannose/fructose/sorbose family IID component	-	16978	22658	20615	12284	44929	47627	49321	39538	494.838	652.233	616.935	414.244	2179.46	1978.03	1878.65	1858.52
DN756_RS06210	88.4851	116.351	108.345	106.939	105.03	247.401	238.426	263.725	240.287	247.46	-1.23646	6.05e-15	2.92e-14	DN756_RS06210	1340036	1341712	-	1677	protein_coding	pertactin family autotransporter && PF03212:Pertactin|PF03797:Autotransporter beta-domain	-	86	118	109	92	177	298	346	252	1.3138	1.78041	1.70977	1.62615	4.5004	6.48711	6.9079	6.20881
DN756_RS07790	70.9939	82.8261	62.6214	38.3586	63.7	121.604	164.818	163.113	147.796	149.333	-1.22851	2.21e-06	5.1e-06	DN756_RS07790	1692379	1692639	-	261	protein_coding	DUF1471 domain-containing protein && PF07338:Protein of unknown function (DUF1471)	-	69	84	63	33	87	206	214	155	6.77289	8.14346	6.34958	3.74782	14.2131	28.8134	27.4521	24.5376
DN756_RS03645	43.2137	58.1754	51.6875	81.3667	58.6108	110.422	178.419	146.344	109.655	136.21	-1.22623	1.19e-05	2.55e-05	fliR	767515	768288	-	774	protein_coding	flagellar biosynthetic protein FliR && PF01311:Bacterial export proteins, family 1	-	42	59	52	70	79	223	192	115	1.39019	1.92877	1.76729	2.68078	4.35208	10.518	8.30545	6.13901
DN756_RS16200	232.531	233.688	244.522	175.52	221.565	479.426	629.669	509.919	453.876	518.222	-1.22564	1.43e-11	5.31e-11	xseB	3481143	3481397	+	255	protein_coding	exodeoxyribonuclease VII small subunit && PF02609:Exonuclease VII small subunit	-	226	237	246	151	343	787	669	476	22.7056	23.5168	25.377	17.5526	57.3542	112.668	87.8393	77.1273
DN756_RS09730	1755.3	2061.78	1756.38	1649.42	1805.72	3477.59	4325.27	4638.81	4416.71	4214.6	-1.22309	3.04e-17	1.73e-16	DN756_RS09730	2122593	2122964	+	372	protein_coding	DUF1283 family protein && PF06932:Protein of unknown function (DUF1283)	-	1706	2091	1767	1419	2488	5406	6086	4632	117.49	142.227	124.951	113.069	285.18	530.519	547.762	514.478
DN756_RS15295	2731.72	3521.09	3309	2707.19	3067.25	9893.24	5599.01	5903.32	7224.83	7155.1	-1.22171	2.73e-08	7.64e-08	DN756_RS15295	3308946	3309935	+	990	protein_coding	aldo/keto reductase && PF00248:Aldo/keto reductase family	Aldo_ket_red	2655	3571	3329	2329	7078	6998	7745	7577	68.706	91.2693	88.4552	69.7331	304.85	258.052	261.932	316.23
DN756_RS05225	1447.66	1570.74	1630.15	1471.58	1530.03	1801.69	3901.23	4356.03	4205.98	3566.23	-1.22121	6.92e-06	1.52e-05	argA	1151663	1152988	-	1326	protein_coding	amino-acid N-acetyltransferase && PF00583:Acetyltransferase (GNAT) family|PF00696:Amino acid kinase family	AA_kinase	1407	1593	1640	1266	1289	4876	5715	4411	27.1842	30.3978	32.5346	28.3006	41.4496	134.242	144.303	137.447
DN756_RS03385	15149.5	15243	13822.4	14375.2	14647.5	60955.7	27397.4	24672	23381.3	34101.6	-1.21913	9.86e-05	0.000191255	DN756_RS03385	713345	714028	-	684	protein_coding	DUF1190 family protein && PF06693:Protein of unknown function (DUF1190)	-	14724	15459	13906	12367	43610	34243	32369	24521	551.487	571.867	534.8	535.936	2718.57	1827.61	1584.44	1481.23
DN756_RS18890	238.704	368.773	205.756	244.1	264.333	849.829	492.854	512.967	608.347	615.999	-1.21805	2.8e-06	6.4e-06	DN756_RS18890	4072857	4073204	-	348	protein_coding	putative DNA-binding transcriptional regulator && PF02316:Mu DNA-binding domain	Mu_DNA_bind	232	374	207	210	608	616	673	638	17.0795	27.1933	15.6472	17.8873	74.4964	64.6204	64.7499	75.75
DN756_RS11460	197.548	190.303	233.588	244.1	216.385	587.053	376.041	505.345	541.6	502.51	-1.2141	3.32e-10	1.1e-09	DN756_RS11460	2491151	2491876	-	726	protein_coding	terminase family protein && PF03237:Terminase-like family	-	192	193	235	210	420	470	663	568	6.77532	6.72652	8.51483	8.57408	24.6674	23.6336	30.576	32.3261
DN756_RS18455	107.005	102.547	129.219	115.076	113.462	582.86	144.816	171.497	156.378	263.888	-1.21288	0.00666506	0.0103222	DN756_RS18455	3986642	3986726	-	85	protein_coding	tRNA-Leu && -	-	104	104	130	99	417	181	225	164	31.3458	30.9588	40.2318	34.524	209.184	77.737	88.6271	79.7198
DN756_RS19180	4731.9	5528.64	5775.09	3397.64	4858.32	7777.05	12570.2	12183.9	12502.6	11258.4	-1.21251	2.37e-07	6.03e-07	frdC	4132143	4132535	+	393	protein_coding	fumarate reductase subunit FrdC && PF02300:Fumarate reductase subunit C	-	4599	5607	5810	2923	5564	15711	15985	13112	299.803	361.001	388.892	220.466	603.679	1459.42	1361.83	1378.53
DN756_RS05835	723.315	911.087	816.067	749.736	800.051	1928.89	1622.58	1879.61	1974.74	1851.45	-1.20972	2.08e-19	1.35e-18	kdpD	1263369	1266095	-	2727	protein_coding	two-component system sensor histidine kinase KdpD && PF00512:His Kinase A (phospho-acceptor) domain|PF13492:GAF domain|PF02518:Histidine kinase-, DNA gyrase B-, and HSP90-like ATPase|PF13493:Domain of unknown function (DUF4118)|PF02702:Osmosensitive K+ channel His kinase sensor domain	HATPase_c	703	924	821	645	1380	2028	2466	2071	6.60443	8.57347	7.9196	7.01099	21.5777	27.1488	30.2769	31.3788
DN756_RS08765	612.194	587.671	524.827	585.84	577.633	1420.11	1483.36	1218.01	1219.55	1335.26	-1.20858	1.48e-20	1.05e-19	ogl	1920101	1921267	+	1167	protein_coding	oligogalacturonate lyase && PF14583:Oligogalacturonate lyase	-	595	596	528	504	1016	1854	1598	1279	13.0621	12.9225	11.9017	12.8016	37.1222	57.9972	45.8468	45.2836
DN756_RS19455	211.953	282.003	228.618	204.579	231.788	381.584	537.659	621.963	594.997	534.051	-1.20591	7.32e-09	2.16e-08	DN756_RS19455	4194131	4194874	-	744	protein_coding	fimbria/pilus periplasmic chaperone && PF00345:Pili and flagellar-assembly chaperone, PapD N-terminal domain	-	206	286	230	176	273	672	816	624	7.09349	9.72665	8.13205	7.01204	15.6459	32.9734	36.7215	34.654
DN756_RS09235	336.449	422.018	392.627	564.918	429.003	1446.67	976.907	814.04	719.909	989.38	-1.20481	7.08e-06	1.55e-05	DN756_RS09235	2010028	2010342	+	315	protein_coding	lipoprotein && PF09864:Membrane-bound lysozyme-inhibitor of c-type lysozyme	-	327	428	395	486	1035	1221	1068	755	26.5952	34.3798	32.9861	45.7331	140.101	141.505	113.518	99.0324
DN756_RS08655	514.449	491.04	425.428	585.84	504.189	1675.9	1087.32	982.489	904.892	1162.65	-1.20434	2.16e-07	5.54e-07	DN756_RS08655	1894068	1894301	+	234	protein_coding	hypothetical protein && -	-	500	498	428	504	1199	1359	1289	949	54.7419	53.8497	48.1142	63.8439	218.481	212.017	184.434	167.568
DN756_RS14290	233.56	228.758	239.552	344.065	261.484	605.224	633.669	580.804	582.602	600.575	-1.20187	5.42e-12	2.07e-11	DN756_RS14290	3104742	3105083	+	342	protein_coding	HNH nuclease YajD && PF01844:HNH endonuclease	HNH	227	232	241	296	433	792	762	611	17.0046	17.1645	18.5368	25.6549	53.985	84.5409	74.5988	73.817
DN756_RS19605	247.964	213.967	188.858	318.493	242.321	676.508	552.86	477.144	512.041	554.638	-1.19454	2.11e-08	5.99e-08	DN756_RS19605	4225842	4226909	-	1068	protein_coding	EscU/YscU/HrcU family type III secretion system export apparatus switch protein && PF01312:FlhB HrpN YscU SpaS Family	-	241	217	190	274	484	691	626	537	5.78111	5.14113	4.6798	7.60474	19.3235	23.6197	19.6248	20.7751
DN756_RS05935	317.929	350.039	350.879	309.194	332.01	1245.39	655.272	494.674	645.534	760.218	-1.19274	3.11e-05	6.34e-05	DN756_RS05935	1282931	1283893	+	963	protein_coding	DUF2974 domain-containing protein && -	-	309	355	353	266	891	819	649	677	8.22049	9.32765	9.64258	8.18767	39.4514	31.0474	22.5643	29.0471
DN756_RS14475	29561.2	32448.1	29712.4	23804.4	28881.5	118706	53346.6	46638.9	45187.4	65969.8	-1.19163	0.000237114	0.000439044	DN756_RS14475	3142638	3143348	-	711	protein_coding	Bax inhibitor-1/YccA family protein && PF01027:Inhibitor of apoptosis-promoting Bax1	-	28731	32908	29892	20479	84927	66676	61189	47390	1035.25	1171.12	1105.94	853.776	5093.16	3423.48	2881.42	2753.96
DN756_RS21845	3930.39	4248.78	4032.62	3169.82	3845.4	13983	8248.1	6636.56	6261.77	8782.37	-1.19126	1.41e-05	2.98e-05	sycN	4656522	4656893	-	372	protein_coding	type III secretion chaperone SycN && -	-	3820	4309	4057	2727	10004	10309	8707	6567	263.079	293.092	286.884	217.294	1146.68	1011.68	783.662	729.399
DN756_RS20630	443.455	361.871	387.657	262.698	363.92	531.143	893.698	979.44	911.566	828.962	-1.18856	1.83e-06	4.24e-06	DN756_RS20630	4436105	4436722	-	618	protein_coding	heme acquisition protein HasA && PF06438:Heme-binding protein A (HasA)	-	431	367	390	226	380	1117	1285	956	17.8671	15.0261	16.6005	10.8399	26.2184	65.9831	69.6174	63.9161
DN756_RS14570	447.57	515.691	424.434	567.242	488.734	1817.07	947.303	879.591	814.307	1114.57	-1.18813	2.59e-05	5.33e-05	DN756_RS14570	3162328	3162480	-	153	protein_coding	AcrZ family multidrug efflux pump-associated protein && PF10766:Multidrug efflux pump-associated protein AcrZ	-	435	523	427	488	1300	1184	1154	854	72.8389	86.4929	73.4144	94.5438	362.296	282.506	252.533	230.626
DN756_RS10700	90.5429	97.6164	77.5313	109.264	93.7386	279.549	213.623	176.833	186.89	214.224	-1.18797	6.79e-08	1.83e-07	DN756_RS10700	2333151	2334017	+	867	protein_coding	ABC transporter permease && PF00528:Binding-protein-dependent transport system inner membrane component	BPD_transp_1	88	99	78	94	200	267	232	196	2.60033	2.88926	2.36658	3.21376	9.83608	11.2424	8.95926	9.34067
DN756_RS19955	67.9072	77.8959	77.5313	91.8282	78.7907	170.525	171.219	207.321	165.913	178.744	-1.18759	1.72e-10	5.85e-10	DN756_RS19955	4299024	4301339	+	2316	protein_coding	TcfC E-set like domain-containing protein && PF16967:Fimbrial, FimD or usher-like	-	66	79	78	79	122	214	272	174	0.730081	0.863095	0.885933	1.0111	2.24612	3.37321	3.93218	3.10422
DN756_RS14220	835.464	749.379	689.83	1086.83	840.375	2005.76	1966.61	1791.19	1872.72	1909.07	-1.18431	6.67e-12	2.54e-11	DN756_RS14220	3089751	3091166	-	1416	protein_coding	aspartate aminotransferase family protein && PF00282:Pyridoxal-dependent decarboxylase conserved domain	-	812	760	694	935	1435	2458	2350	1964	14.6912	13.5806	12.8926	19.5728	43.2116	63.3704	55.5658	57.3085
DN756_RS08960	322.045	312.57	330.005	348.715	328.334	821.874	744.881	716.478	701.792	746.256	-1.18329	1.45e-23	1.21e-22	btuC	1956335	1957342	+	1008	protein_coding	vitamin B12 ABC transporter permease BtuC && PF01032:FecCD transport family	-	313	317	332	300	588	931	940	736	7.95517	7.95736	8.66408	8.82197	24.873	33.7176	31.2227	30.1688
DN756_RS02520	145.074	110.435	111.327	205.742	143.144	331.266	315.234	310.982	335.64	323.28	-1.17843	2.62e-07	6.64e-07	cybC	544828	545214	+	387	protein_coding	cytochrome b562 && PF07361:Cytochrome b562	-	141	112	112	177	237	394	408	352	9.33412	7.3228	7.61293	13.5571	26.1125	37.1666	35.2982	37.5814
DN756_RS20695	1066.97	1193.09	1238.51	1011.27	1127.46	2591.42	2723.5	2439.07	2453.41	2551.85	-1.17795	9.06e-24	7.71e-23	metJ	4453929	4454246	+	318	protein_coding	met regulon transcriptional regulator MetJ && PF01340:Met Apo-repressor, MetJ	MetJ	1037	1210	1246	870	1854	3404	3200	2573	83.5443	96.2783	103.071	81.0955	248.596	390.778	336.919	334.313
DN756_RS12785	837.522	923.905	779.289	626.524	791.81	2116.19	1751.39	1654.76	1649.59	1792.98	-1.17786	4.17e-12	1.61e-11	moeB	2759332	2760102	+	771	protein_coding	molybdopterin-synthase adenylyltransferase MoeB && PF00899:ThiF family	-	814	937	784	539	1514	2189	2171	1730	27.048	30.7507	26.7489	20.7224	83.7303	103.648	94.2776	92.7113
DN756_RS06335	1075.2	898.268	818.055	1242.59	1008.53	2602.6	2437.07	2054.16	2003.35	2274.29	-1.17328	1.58e-10	5.37e-10	DN756_RS06335	1369016	1369411	-	396	protein_coding	IS6 family transposase && PF13610:DDE domain	-	1045	911	823	1069	1862	3046	2695	2101	67.6062	58.2094	54.6701	80.0179	200.491	280.804	227.859	219.216
DN756_RS05940	289.12	399.34	343.921	313.843	336.556	1241.2	665.673	573.182	558.764	759.704	-1.17226	4.63e-05	9.28e-05	DN756_RS05940	1283971	1284627	+	657	protein_coding	ankyrin repeat domain-containing protein && PF13857:Ankyrin repeats (many copies)	-	281	405	346	270	888	832	752	586	10.9574	15.5977	13.8534	12.1816	57.6314	46.2302	38.3227	36.853
DN756_RS11870	40.127	63.1056	52.6815	66.2558	55.5425	104.831	120.813	113.569	159.238	124.613	-1.17026	2.42e-06	5.56e-06	fliR	2561691	2562473	+	783	protein_coding	flagellar type III secretion system protein FliR && PF01311:Bacterial export proteins, family 1	-	39	64	53	57	75	151	149	167	1.27605	2.06818	1.78057	2.15783	4.08423	7.04017	6.37129	8.81243
DN756_RS07685	170.797	183.401	235.576	176.682	191.614	362.016	467.251	441.32	451.969	430.639	-1.16993	1.11e-11	4.18e-11	DN756_RS07685	1670248	1670784	-	537	protein_coding	gluconokinase && PF01202:Shikimate kinase	SKI	166	186	237	152	259	584	579	474	7.91953	8.76413	11.6096	8.39023	20.5654	39.7015	36.1	36.4708
DN756_RS17570	1321.1	1318.31	1212.67	1213.53	1266.4	4331.61	2604.28	2291.97	2173.08	2850.23	-1.16967	1.08e-06	2.57e-06	DN756_RS17570	3781957	3782481	+	525	protein_coding	DUF721 domain-containing protein && PF05258:Protein of unknown function (DUF721)	-	1284	1337	1220	1044	3099	3255	3007	2279	62.6572	64.438	61.1288	58.9449	251.694	226.339	191.768	179.36
DN756_RS09825	415.674	329.332	457.236	325.467	381.927	964.444	862.494	804.132	807.633	859.676	-1.16873	2.18e-12	8.65e-12	araG	2145427	2146998	-	1572	protein_coding	L-arabinose ABC transporter ATP-binding protein AraG && PF00005:ABC transporter|PF07673:Protein of unknown function (DUF1602)	ABC_tran	404	334	460	280	690	1078	1055	847	6.58407	5.37606	7.69751	5.27971	18.7158	25.0342	22.47	22.2624
DN756_RS08630	49.3871	68.0357	41.7476	119.725	69.7239	138.377	183.22	165.4	136.354	155.837	-1.16731	0.000516191	0.000922601	DN756_RS08630	1888070	1889023	+	954	protein_coding	hypothetical protein && -	-	48	69	42	103	99	229	217	143	1.28902	1.83008	1.1581	3.20032	4.42484	8.76304	7.61578	6.1934
DN756_RS11475	118.323	57.1894	31.8077	27.8972	58.8044	246.003	120.813	92.2274	70.5606	132.401	-1.16501	0.0265962	0.0376368	DN756_RS11475	2494662	2495717	+	1056	protein_coding	phage major capsid protein%2C P2 family && PF05125:Phage major capsid protein, P2 family	-	115	58	32	24	176	151	121	74	2.78997	1.38974	0.797133	0.673678	7.10657	5.22013	3.83641	2.8954
DN756_RS19600	2815.06	2705.65	3058.51	2969.89	2887.28	8768.05	6319.09	5397.97	5404.56	6472.42	-1.1643	9.55e-10	3.03e-09	yedE	4224245	4225459	-	1215	protein_coding	selenium metabolism membrane protein YedE/FdhT && PF04143:Sulphur transport	-	2736	2744	3077	2555	6273	7898	7082	5668	57.6906	57.145	66.6187	62.3332	220.146	237.306	195.156	192.75
DN756_RS02450	1192.49	1240.42	1138.12	1569.22	1285.06	1724.82	2841.91	3181.47	3759.73	2876.98	-1.16329	3.59e-06	8.11e-06	DN756_RS02450	522656	527125	-	4470	protein_coding	toxin && PF03534:Salmonella virulence plasmid 65kDa B protein|PF12255:Insecticide toxin TcdB middle/C-terminal region|PF12256:Insecticide toxin TcdB middle/N-terminal region	-	1159	1258	1145	1350	1234	3552	4174	3943	6.64265	7.12104	6.73819	8.95223	11.7711	29.009	31.2642	36.4469
DN756_RS08095	700.679	713.882	573.533	659.071	661.791	1256.57	1654.58	1567.87	1421.7	1475.18	-1.15763	2.47e-15	1.22e-14	DN756_RS08095	1766942	1767679	+	738	protein_coding	LuxR family transcriptional regulator && PF00196:Bacterial regulatory proteins, luxR family|PF03472:Autoinducer binding domain	Autoind_bind	681	724	577	567	899	2068	2057	1491	23.6405	24.8229	20.5667	22.7736	51.9415	102.297	93.3214	83.4761
DN756_RS13905	48.3582	51.2733	62.6214	41.8457	51.0247	97.8421	110.412	119.667	126.818	113.685	-1.15649	9.13e-08	2.42e-07	DN756_RS13905	3018112	3018396	+	285	protein_coding	colicin immunity protein && PF09204:Bacterial self-protective colicin-like immunity	-	47	52	63	36	70	138	157	133	4.22492	4.61667	5.81488	3.74423	10.4728	17.6767	18.4441	19.2818
DN756_RS11835	332.334	282.989	288.257	208.066	277.912	665.327	596.065	618.152	601.672	620.304	-1.15595	1.25e-11	4.69e-11	DN756_RS11835	2556447	2557799	+	1353	protein_coding	flagellar hook-length control protein FliK && PF02120:Flagellar hook-length control protein FliK	-	323	287	290	179	476	745	811	631	6.11604	5.36728	5.63826	3.92157	15.001	20.1014	20.069	19.2696
DN756_RS10185	735.661	631.056	680.884	442.868	622.617	1288.72	1324.94	1464.97	1470.33	1387.24	-1.15534	3.06e-10	1.02e-09	oppB	2220903	2221823	-	921	protein_coding	oligopeptide ABC transporter permease OppB && PF00528:Binding-protein-dependent transport system inner membrane component	BPD_transp_1	715	640	685	381	922	1656	1922	1542	19.8889	17.5829	19.5648	12.2622	42.6857	65.64	69.871	69.1777
DN756_RS03000	304.554	334.262	252.474	391.723	320.753	904.341	696.076	649.403	609.3	714.78	-1.1552	1.14e-08	3.33e-08	DN756_RS03000	640301	640717	+	417	protein_coding	immunity 63 family protein && PF15599:Immunity protein 63	-	296	339	254	337	647	870	852	639	18.1853	20.57	16.023	23.9551	66.1576	76.1642	68.408	63.3149
DN756_RS20635	136.843	124.239	110.333	113.913	121.332	239.014	271.23	271.347	296.545	269.534	-1.1539	3.67e-13	1.54e-12	DN756_RS20635	4436944	4439295	-	2352	protein_coding	TonB-dependent hemoglobin/transferrin/lactoferrin family receptor && PF00593:TonB dependent receptor|PF07715:TonB-dependent Receptor Plug Domain	TonB_dep_Rec	133	126	111	98	171	339	356	311	1.4487	1.35551	1.24145	1.23508	3.10006	5.26175	5.06776	5.46341
DN756_RS11360	49.3871	73.9518	63.6154	90.6658	69.405	169.127	130.414	140.247	177.355	154.286	-1.15217	1.54e-06	3.6e-06	DN756_RS11360	2476982	2478076	+	1095	protein_coding	phage late control D family protein && PF05954:Phage late control gene D protein (GPD)	-	48	75	64	78	121	163	184	186	1.12303	1.73307	1.53748	2.11147	4.71175	5.43427	5.62609	7.01843
DN756_RS01615	2962.19	3561.52	3028.69	2594.44	3036.71	9977.1	6491.11	5569.47	4919.22	6739.22	-1.14978	2.62e-06	5.99e-06	DN756_RS01615	340397	340870	+	474	protein_coding	DUF494 domain-containing protein && PF04361:Protein of unknown function (DUF494)	-	2879	3612	3047	2232	7138	8113	7307	5159	155.607	192.814	169.098	139.579	642.11	624.843	516.136	449.706
DN756_RS03705	181.086	240.59	257.444	165.058	211.044	415.13	476.852	492.388	489.156	468.382	-1.14956	1.24e-09	3.89e-09	flgN	778049	778474	-	426	protein_coding	flagellar export chaperone FlgN && PF05130:FlgN protein	-	176	244	259	142	297	596	646	513	10.5845	14.4927	15.9932	9.88061	29.7275	51.0746	50.7722	49.7564
DN756_RS20510	754.182	914.045	844.893	696.267	802.346	2019.74	1676.98	1708.11	1721.11	1781.49	-1.14938	3.66e-16	1.93e-15	yjfF	4409919	4410911	-	993	protein_coding	sugar ABC transporter permease YjfF && PF02653:Branched-chain amino acid transport system / permease component	BPD_transp_2	733	927	850	599	1445	2096	2241	1805	18.9112	23.6211	22.5172	17.8806	62.0483	77.0566	75.5607	75.105
DN756_RS11560	97.7452	87.7562	108.345	51.1448	86.2478	265.572	169.619	166.162	167.82	192.293	-1.14816	5.32e-05	0.000105912	DN756_RS11560	2504847	2505326	+	480	protein_coding	phage tail protein && -	-	95	89	109	44	190	212	218	176	5.07046	4.69158	5.97352	2.71717	16.8781	16.1236	15.2061	15.15
DN756_RS12705	826.204	826.289	879.682	874.111	851.572	1860.4	1985.02	1952.78	1722.06	1880.06	-1.14315	2.51e-29	2.8e-28	sanA	2739152	2739889	+	738	protein_coding	outer membrane permeability protein SanA && PF02698:DUF218 domain	-	803	838	885	752	1331	2481	2562	1806	27.8756	28.7315	31.5451	30.2041	76.9012	122.726	116.232	101.112
DN756_RS07610	16313.2	14844.6	17134.4	15207.4	15874.9	53501.5	32736.4	27316.1	26554.6	35027.1	-1.14167	2.93e-06	6.66e-06	DN756_RS07610	1652648	1653148	+	501	protein_coding	NADH-quinone oxidoreductase subunit A && PF00507:NADH-ubiquinone/plastoquinone oxidoreductase, chain 3	-	15855	15055	17238	13083	38277	40916	35838	27849	810.763	760.349	905.095	774.06	3257.7	2981.42	2395.02	2296.75
DN756_RS18790	1961.08	1895.14	2282.2	1852.84	1997.81	5803.44	4374.08	3982.55	3472.72	4408.2	-1.14132	2.06e-09	6.35e-09	yhbY	4056724	4057017	+	294	protein_coding	ribosome assembly RNA-binding protein YhbY && PF01985:CRS1 / YhbY (CRM) domain	-	1906	1922	2296	1594	4152	5467	5225	3642	166.089	165.415	205.433	160.711	602.173	678.844	595.034	511.839
DN756_RS03775	118.323	123.253	150.093	145.298	134.242	279.549	276.83	294.213	329.918	295.128	-1.13815	1.15e-12	4.63e-12	motA	788284	788943	+	660	protein_coding	flagellar motor stator protein MotA && PF01618:MotA/TolQ/ExbB proton channel family	-	115	125	151	125	200	346	386	346	4.46395	4.79221	6.01836	5.61398	12.921	19.1382	19.5815	21.6607
DN756_RS13155	5023.08	5260.44	4733.39	5386.48	5100.85	17354.4	9052.19	9273.81	9231.04	11227.9	-1.13811	2.63e-06	6.02e-06	ldtD	2840872	2842728	-	1857	protein_coding	L%2CD-transpeptidase && PF03734:L,D-transpeptidase catalytic domain|PF01471:Putative peptidoglycan binding domain	PG_binding_1	4882	5335	4762	4634	12416	11314	12167	9681	67.3521	72.693	67.4563	73.9689	285.089	222.419	219.369	215.402
DN756_RS12260	1152.36	1090.54	1155.02	972.914	1092.71	3632.74	2273.85	1846.07	1863.18	2403.96	-1.13667	3.06e-06	6.95e-06	DN756_RS12260	2640445	2640720	-	276	protein_coding	YebO family protein && PF13974:YebO-like protein	-	1120	1106	1162	837	2599	2842	2422	1954	103.962	101.395	110.75	89.892	401.521	375.909	293.811	292.521
DN756_RS20075	622.483	527.523	545.701	636.985	583.173	1878.57	1114.52	1134.17	998.337	1281.4	-1.13455	7.63e-07	1.84e-06	DN756_RS20075	4322282	4322950	+	669	protein_coding	7-cyano-7-deazaguanine/7-aminomethyl-7-deazaguanine transporter && PF02592:Putative vitamin uptake transporter	-	605	535	549	548	1344	1393	1488	1047	23.1683	20.2347	21.5869	24.2806	85.6612	76.0139	74.4698	64.6639
DN756_RS06915	8023.34	6528.47	7280.99	7547.35	7345.03	35026.1	10812.4	9645.01	8985.99	16117.4	-1.13369	0.00696457	0.0107537	zipA	1508903	1509889	+	987	protein_coding	cell division protein ZipA && PF04354:ZipA, C-terminal FtsZ-binding domain	-	7798	6621	7325	6493	25059	13514	12654	9424	202.41	169.737	195.225	194.999	1082.57	499.844	429.253	394.511
DN756_RS20060	3231.77	3717.31	3217.55	3134.94	3325.39	10439.8	6837.55	6348.45	5527.56	7288.33	-1.13179	2.13e-07	5.47e-07	DN756_RS20060	4318291	4318917	+	627	protein_coding	lysoplasmalogenase && PF07947:YhhN-like protein	YhhN	3141	3770	3237	2697	7469	8546	8329	5797	128.341	152.14	135.806	127.502	507.933	497.58	444.763	382.012
DN756_RS09865	580.298	645.846	646.094	578.866	612.776	1621.38	1340.95	1166.94	1247.21	1344.12	-1.13141	2.52e-14	1.17e-13	rsxA	2158786	2159367	+	582	protein_coding	electron transport complex subunit RsxA && PF02508:Rnf-Nqr subunit, membrane protein	-	564	655	650	498	1160	1676	1531	1308	24.8268	28.4766	29.3789	25.3636	84.9858	105.128	88.0755	92.8594
DN756_RS07230	80.254	94.6583	94.4292	118.563	96.9761	117.411	209.623	218.754	300.359	211.537	-1.13069	0.000135127	0.000256549	tssL	1570490	1571866	+	1377	protein_coding	type VI secretion system protein TssL%2C long form && PF00691:OmpA family|PF09850:Type VI secretion system protein DotU	-	78	96	95	102	84	262	287	315	1.4512	1.76404	1.81482	2.19569	2.6011	6.94601	6.97832	9.45187
DN756_RS13425	3210.16	4092.99	3497.86	2943.15	3436.04	9996.67	7832.86	6247.84	5994.79	7518.04	-1.12935	7.7e-08	2.06e-07	ltaE	2913741	2914760	+	1020	protein_coding	low-specificity L-threonine aldolase && PF01212:Beta-eliminating lyase	Beta_elim_lyase	3120	4151	3519	2532	7152	9790	8197	6287	78.3646	102.973	90.7536	73.5814	298.978	350.389	269.065	254.674
DN756_RS21330	844.724	996.871	1024.8	657.908	881.077	1882.76	2022.62	1939.82	1864.13	1927.34	-1.12874	2.73e-11	9.86e-11	viaA	4576846	4578312	+	1467	protein_coding	ATPase RavA stimulator ViaA && PF05762:VWA domain containing CoxE-like protein	-	821	1011	1031	566	1347	2528	2545	1955	14.3377	17.4378	18.4873	11.4364	39.1515	62.9093	58.0846	55.0627
DN756_RS14395	2044.42	2122.91	1979.04	2252.7	2099.77	8688.38	3497.18	3161.65	2996.92	4586.03	-1.12669	0.00104576	0.00180336	DN756_RS14395	3123052	3124158	+	1107	protein_coding	ABC transporter permease && PF12698:ABC-2 family transporter protein	-	1987	2153	1991	1938	6216	4371	4148	3143	45.9849	49.2115	47.3117	51.8933	239.428	144.146	125.457	117.311
DN756_RS10820	447.57	488.082	561.605	516.098	503.339	1197.87	1126.52	1016.03	1050.78	1097.8	-1.12397	2.94e-18	1.79e-17	DN756_RS10820	2356285	2357670	+	1386	protein_coding	heavy metal sensor histidine kinase && PF00672:HAMP domain|PF02518:Histidine kinase-, DNA gyrase B-, and HSP90-like ATPase|PF00512:His Kinase A (phospho-acceptor) domain	HisKA	435	495	565	444	857	1408	1333	1102	8.04066	9.03674	10.7233	9.49565	26.3651	37.0858	32.201	32.8518
DN756_RS07045	168.739	178.47	150.093	246.425	185.932	641.565	313.634	316.317	350.896	405.603	-1.12281	0.000125718	0.000239901	DN756_RS07045	1528124	1528555	-	432	protein_coding	hypothetical protein && PF15970:HicB_like antitoxin of bacterial toxin-antitoxin system	-	164	181	151	212	459	392	415	368	9.7258	10.6014	9.19471	14.5464	45.3044	33.1261	32.1638	35.197
DN756_RS21665	4371.78	3920.43	3257.31	4763.44	4078.24	13858.6	7827.25	7039.77	6703.26	8857.23	-1.11877	2.79e-05	5.73e-05	sycH	4631579	4632004	-	426	protein_coding	type III secretion system chaperone SycH && PF05932:Tir chaperone protein (CesT) family	-	4249	3976	3277	4098	9915	9783	9236	7030	255.53	236.16	202.354	285.146	992.417	838.36	725.901	681.847
DN756_RS00650	67.9072	42.3991	51.6875	43.0081	51.2505	120.206	119.213	102.136	102.027	110.896	-1.1091	1.32e-06	3.11e-06	DN756_RS00650	152532	154055	+	1524	protein_coding	sugar ABC transporter ATP-binding protein && PF00005:ABC transporter	ABC_tran	66	43	52	37	86	149	134	107	1.10949	0.713927	0.89756	0.71965	2.40616	3.56919	2.9439	2.90095
DN756_RS00955	103.919	90.7143	52.6815	108.102	88.854	162.138	197.622	192.077	211.682	190.88	-1.10821	9.35e-06	2.02e-05	DN756_RS00955	236340	237401	-	1062	protein_coding	baseplate J/gp47 family protein && PF04865:Baseplate J-like protein	-	101	92	53	93	116	247	252	222	2.43648	2.19196	1.31279	2.59575	4.65741	8.49064	7.94473	8.63713
DN756_RS15285	3127.85	3209.51	3227.49	2596.76	3040.4	7705.77	6901.55	5990.21	5587.64	6546.29	-1.10608	8.39e-13	3.43e-12	DN756_RS15285	3305968	3307596	-	1629	protein_coding	hypothetical protein && -	-	3040	3255	3247	2234	5513	8626	7859	5860	47.8099	50.5592	52.4332	40.6506	144.304	193.311	161.529	148.634
DN756_RS14385	5242.23	6410.15	6281.03	6037.41	5992.7	24656.2	10568.4	8489.5	7884.67	12899.7	-1.10594	0.00183367	0.0030534	DN756_RS14385	3120117	3121859	+	1743	protein_coding	ABC transporter ATP-binding protein && PF00005:ABC transporter|PF07673:Protein of unknown function (DUF1602)	ABC_tran	5095	6501	6319	5194	17640	13209	11138	8269	74.888	94.3741	95.3665	88.3302	431.531	276.656	213.95	196.018
DN756_RS00725	107.005	74.9379	59.6395	63.931	76.3784	257.185	167.218	137.96	97.2592	164.906	-1.10425	0.00113317	0.00194514	DN756_RS00725	165000	165389	+	390	protein_coding	hypothetical protein && -	-	104	76	60	55	184	209	181	102	6.83178	4.93082	4.04699	4.18026	20.1171	19.5636	15.5388	10.8063
DN756_RS21090	547.373	511.747	375.729	599.789	508.659	1274.74	1027.31	972.58	1099.41	1093.51	-1.10384	3.41e-09	1.03e-08	DN756_RS21090	4523746	4523934	+	189	protein_coding	hypothetical protein && -	-	532	519	378	516	912	1284	1276	1153	72.1133	69.4825	52.6108	80.9269	205.752	248.011	226.043	252.063
DN756_RS21060	58.6471	65.0776	62.6214	60.4439	61.6975	213.855	116.813	114.332	88.6775	133.419	-1.10222	0.000257466	0.000473958	DN756_RS21060	4520166	4520381	+	216	protein_coding	AlpA family phage regulatory protein && PF05930:Prophage CP4-57 regulatory protein (AlpA)	Phage_AlpA	57	66	63	52	153	146	150	93	6.76062	7.73144	7.67241	7.13599	30.2029	24.6756	23.2509	17.7898
DN756_RS08000	123.468	195.233	166.991	141.811	156.875	321.481	350.438	354.428	320.383	336.683	-1.10132	1.4e-09	4.39e-09	DN756_RS08000	1740720	1742006	+	1287	protein_coding	carbohydrate ABC transporter substrate-binding protein && PF13416:Bacterial extracellular solute-binding protein	-	120	198	168	122	230	438	465	336	2.38874	3.89275	3.43381	2.80987	7.6201	12.4241	12.097	10.787
DN756_RS05755	331.305	234.674	290.245	317.33	293.389	684.895	625.668	587.664	617.882	629.027	-1.09996	1e-12	4.06e-12	crcB	1251652	1252056	-	405	protein_coding	fluoride efflux transporter CrcB && PF02537:CrcB-like protein, Camphor Resistance (CrcB)	-	322	238	292	273	490	782	771	648	20.3688	14.8693	18.9659	19.9808	51.5884	70.4887	63.7386	66.1091
DN756_RS10135	57.6182	54.2313	55.6635	120.888	72.1002	272.56	118.413	112.045	116.33	154.837	-1.09951	0.00600978	0.00935662	DN756_RS10135	2212506	2212751	+	246	protein_coding	zf-TFIIB domain-containing protein && PF13453:Transcription factor zinc-finger	-	56	55	56	104	195	148	147	122	5.83201	5.65715	5.98822	12.5315	33.7995	21.9631	20.0072	20.4911
DN756_RS18615	218.126	210.023	212.714	198.767	209.908	641.565	409.645	402.447	349.942	450.9	-1.09887	5.76e-07	1.41e-06	DN756_RS18615	4019095	4019934	-	840	protein_coding	carbohydrate ABC transporter permease && PF00528:Binding-protein-dependent transport system inner membrane component	BPD_transp_1	212	213	214	171	459	512	528	367	6.4658	6.41609	6.70162	6.03423	23.2994	22.2515	21.0454	18.0521
DN756_RS08500	359.085	356.941	352.867	384.748	363.41	946.273	880.096	668.458	617.882	778.177	-1.09727	1.5e-09	4.69e-09	DN756_RS08500	1850645	1851094	-	450	protein_coding	Lrp/AsnC family transcriptional regulator && PF13412:Winged helix-turn-helix DNA-binding|PF01037:AsnC family	AsnC_trans_reg	349	362	355	331	677	1100	877	648	19.8691	20.3548	20.752	21.8032	64.1486	89.2376	65.2515	59.4982
DN756_RS18355	706.852	624.153	547.689	666.045	636.185	1312.48	1531.37	1317.1	1273.9	1358.71	-1.09553	1.03e-15	5.22e-15	ptsP	3962353	3964947	-	2595	protein_coding	phosphoenolpyruvate--protein phosphotransferase && PF05524:PEP-utilising enzyme, N-terminal|PF00391:PEP-utilising enzyme, mobile domain|PF00381:PTS HPr component phosphorylation site|PF00359:Phosphoenolpyruvate-dependent sugar phosphotransferase system, EIIA 2|PF02896:PEP-utilising enzyme, TIM barrel domain	PTS_EIIA_2	687	633	551	573	939	1914	1728	1336	6.78242	6.17215	5.58546	6.54519	15.4291	26.926	22.2951	21.2721
DN756_RS00535	221.213	149.876	153.075	235.964	190.032	359.22	426.447	443.606	385.223	403.624	-1.09066	1.12e-07	2.94e-07	pdeH	120907	121752	+	846	protein_coding	cyclic-guanylate-specific phosphodiesterase && PF00563:EAL domain	EAL	215	152	154	203	257	533	582	404	6.51079	4.54614	4.78845	7.11263	12.9531	22.9998	23.0333	19.7311
DN756_RS12955	1320.07	1575.67	1423.4	1133.32	1363.11	2633.35	2877.91	2977.96	3111.34	2900.14	-1.08909	2.43e-14	1.13e-13	DN756_RS12955	2792915	2795332	+	2418	protein_coding	GNAT family N-acetyltransferase && PF13480:Acetyltransferase (GNAT) domain|PF01565:FAD binding domain	FAD_binding_4	1283	1598	1432	975	1884	3597	3907	3263	13.5936	16.7221	15.5787	11.9523	33.2228	54.3065	54.0991	55.7573
DN756_RS16615	715.083	770.085	629.196	432.406	636.693	1614.4	1346.55	1252.31	1203.34	1354.15	-1.08744	3.21e-07	8.04e-07	hpxX	3577266	3577469	+	204	protein_coding	oxalurate catabolism protein HpxX && PF13318:Protein of unknown function (DUF4089)	-	695	781	633	372	1155	1683	1643	1262	87.2811	96.8704	81.6241	54.0527	241.414	301.177	269.656	255.606
DN756_RS11455	102.89	110.435	113.315	72.0677	99.6768	194.287	194.421	204.272	254.59	211.893	-1.08496	1.72e-07	4.45e-07	DN756_RS11455	2490123	2491154	-	1032	protein_coding	phage portal protein && PF04860:Phage portal protein	-	100	112	114	62	139	243	268	267	2.48248	2.74605	2.90583	1.78081	5.7431	8.59596	8.69477	10.6899
DN756_RS11995	323.074	293.835	276.33	321.98	303.805	796.715	599.265	586.14	597.858	644.994	-1.08362	1.23e-11	4.63e-11	flhA	2589490	2591568	-	2079	protein_coding	flagellar biosynthesis protein FlhA && PF00771:FHIPEP family	-	314	298	278	277	570	749	769	627	3.86937	3.62687	3.51751	3.94939	11.6905	13.1521	12.3844	12.461
DN756_RS12155	259.282	208.051	204.762	318.493	247.647	788.328	457.65	404.734	451.016	525.432	-1.08341	5.68e-05	0.000112877	hpaR	2620717	2621184	+	468	protein_coding	homoprotocatechuate degradation operon regulator HpaR && PF01047:MarR family	MarR	252	211	206	274	564	572	531	473	13.7949	11.4079	11.5789	17.3544	51.386	44.6188	37.9885	41.7596
DN756_RS17115	33601.7	39047.6	34940.8	28781.7	34092.9	74989	75374.6	70137.8	68412.3	72228.4	-1.08307	6.11e-17	3.39e-16	rpoS	3684715	3685713	-	999	protein_coding	RNA polymerase sigma factor RpoS && PF00140:Sigma-70 factor, region 1.2|PF04545:Sigma-70, region 4|PF04542:Sigma-70 region 2|PF04539:Sigma-70 region 3	Sigma70_r2	32658	39601	35152	24761	53650	94208	92019	71747	837.509	1003.02	925.613	734.696	2289.89	3442.63	3084.01	2967.42
DN756_RS08895	332.334	398.354	359.825	335.928	356.61	940.682	821.69	596.048	663.651	755.518	-1.08079	8.4e-09	2.46e-08	DN756_RS08895	1945346	1946029	-	684	protein_coding	MarC family NAAT transporter && PF01914:MarC family integral membrane protein	-	323	404	362	289	673	1027	782	696	12.098	14.945	13.9219	12.5241	41.9537	54.8128	38.2784	42.0431
DN756_RS21450	135.814	247.492	196.81	198.767	194.721	494.802	433.647	335.372	386.176	412.499	-1.08053	1.8e-06	4.18e-06	DN756_RS21450	4600939	4601610	+	672	protein_coding	polymer-forming cytoskeletal protein && PF04519:Polymer-forming cytoskeletal	-	132	251	198	171	354	542	440	405	5.03234	9.45093	7.7507	7.54278	22.4618	29.4441	21.9223	24.9016
DN756_RS20175	5314.25	4981.4	4361.63	7533.4	5547.67	16989.6	10833.2	9827.94	9174.78	11706.4	-1.07729	3.46e-05	7e-05	DN756_RS20175	4343358	4344044	+	687	protein_coding	TetR/AcrR family transcriptional regulator && -	-	5165	5052	4388	6481	12155	13540	12894	9622	192.61	186.07	168.018	279.634	754.413	719.498	628.397	578.695
DN756_RS13995	58.6471	86.7702	110.333	94.1529	87.4758	272.56	192.821	113.569	162.099	185.262	-1.07691	0.000671978	0.00118459	DN756_RS13995	3033829	3034119	-	291	protein_coding	hypothetical protein && -	-	57	88	111	81	195	241	149	170	5.01819	7.65173	10.034	8.25081	28.5728	30.2337	17.1434	24.1378
DN756_RS07005	75.1095	39.441	68.5854	48.82	57.989	86.6602	124.014	133.387	143.028	121.772	-1.07534	0.000122456	0.000234438	DN756_RS07005	1520097	1520510	-	414	protein_coding	DUF2502 domain-containing protein && PF10697:Protein of unknown function (DUF2502)	-	73	40	69	42	62	155	175	150	4.51739	2.44472	4.38423	3.00714	6.38561	13.6678	14.1527	14.9704
DN756_RS02475	193.433	160.722	193.828	95.3153	160.825	356.425	370.44	324.702	301.313	338.22	-1.0698	9.47e-06	2.04e-05	DN756_RS02475	535894	536097	+	204	protein_coding	AaeX family protein && PF07869:Protein of unknown function (DUF1656)	-	188	163	195	82	255	463	426	316	23.6098	20.2175	25.1449	11.9148	53.2993	82.855	69.917	64.0027
DN756_RS09295	937.325	872.632	1013.87	836.915	915.186	3177.07	1596.97	1425.33	1479.87	1919.81	-1.06784	0.000136717	0.000259447	sapB	2022326	2023291	-	966	protein_coding	putrescine ABC transporter permease SapB && PF00528:Binding-protein-dependent transport system inner membrane component	BPD_transp_1	911	885	1020	720	2273	1996	1870	1552	24.1605	23.1812	27.7759	22.0933	100.331	75.4313	64.8138	66.3828
DN756_RS22145	63.7916	59.1615	35.7837	94.1529	63.2224	190.093	86.4094	137.198	116.33	132.508	-1.06573	0.00230092	0.003781	DN756_RS22145	2562769	2562936	+	168	protein_coding	hypothetical protein && -	-	62	60	36	81	136	108	180	122	9.4547	9.03674	5.63687	14.2916	34.5176	23.4683	35.8729	30.0049
DN756_RS20585	5519	5515.82	5181.68	4798.31	5253.7	19224.6	9278.61	8131.26	7267.74	10975.5	-1.06273	0.000551007	0.000980574	DN756_RS20585	4425735	4426142	-	408	protein_coding	YijD family membrane protein && PF07226:Protein of unknown function (DUF1422)	-	5364	5594	5213	4128	13754	11597	10668	7622	336.817	346.922	336.103	299.905	1437.41	1037.66	875.439	771.88
DN756_RS14390	1779.99	2048.96	2186.78	1747.06	1940.7	8523.45	2957.92	2427.64	2296.08	4051.27	-1.06144	0.00899706	0.0136213	DN756_RS14390	3121864	3123039	+	1176	protein_coding	ABC transporter permease && PF12698:ABC-2 family transporter protein	-	1730	2078	2200	1503	6098	3697	3185	2408	37.6881	44.7104	49.2108	37.8841	221.101	114.765	90.6787	84.6039
DN756_RS04535	526.795	477.236	534.767	480.064	504.716	1267.75	1156.13	895.597	891.542	1052.76	-1.05913	2.69e-10	8.97e-10	DN756_RS04535	1001903	1002400	+	498	protein_coding	DUF2165 family protein && PF09933:Predicted small integral membrane protein (DUF2165)	-	512	484	538	413	907	1445	1175	935	26.3394	24.5916	28.4183	24.5825	77.6585	105.927	78.9972	77.5753
DN756_RS16320	1321.1	1371.56	1330.95	1307.68	1332.82	6192.01	1768.19	1689.82	1460.79	2777.7	-1.05892	0.0147607	0.0216754	brnQ	3504924	3506243	-	1320	protein_coding	branched-chain amino acid transport system II carrier protein && PF05525:Branched-chain amino acid transport protein	-	1284	1391	1339	1125	4430	2210	2217	1532	24.9205	26.6639	26.684	25.2629	143.1	61.1204	56.2335	47.9541
DN756_RS00540	2150.39	2201.79	2044.64	2567.7	2241.13	6628.11	4810.13	3736.35	3498.47	4668.26	-1.05839	3.67e-06	8.26e-06	DN756_RS00540	122057	124276	+	2220	protein_coding	AsmA family protein && PF05170:AsmA family	-	2090	2233	2057	2209	4742	6012	4902	3669	24.119	25.4511	24.374	29.4949	91.0793	98.863	73.9305	68.2867
DN756_RS19960	58.6471	71.9798	81.5073	61.6062	68.4351	109.024	142.416	139.484	177.355	142.07	-1.05685	3.48e-06	7.86e-06	DN756_RS19960	4301357	4302043	+	687	protein_coding	pilus assembly protein && -	-	57	73	82	53	78	178	183	186	2.12561	2.68866	3.1398	2.28678	4.84116	9.45869	8.91862	11.1866
DN756_RS03780	77.1673	69.0217	82.5013	118.563	86.8133	148.161	189.621	192.077	187.844	179.426	-1.05649	2.2e-06	5.07e-06	lafU	788943	789854	+	912	protein_coding	putative lateral flagellar export/assembly protein LafU && PF13677:Membrane MotB of proton-channel complex MotA/MotB|PF00691:OmpA family	-	75	70	83	102	106	237	252	197	2.10684	1.94211	2.39402	3.3152	4.9559	9.48684	9.25143	8.92509
DN756_RS11120	562.807	515.691	565.581	494.012	534.523	1290.12	1089.72	1015.26	1042.2	1109.33	-1.05119	3.33e-15	1.64e-14	DN756_RS11120	2430352	2431122	+	771	protein_coding	DeoR/GlpR transcriptional regulator && PF00455:DeoR C terminal sensor domain|PF08220:DeoR-like helix-turn-helix domain	DeoR	547	523	569	425	923	1362	1332	1093	18.176	17.164	19.4135	16.3395	51.0456	64.4897	57.8433	58.5743
DN756_RS05775	1365.35	1627.93	1500.93	1180.98	1418.79	2996.76	2749.1	3001.58	3013.13	2940.14	-1.05069	1.32e-14	6.26e-14	chbC	1253821	1255182	+	1362	protein_coding	PTS N%2CN'-diacetylchitobiose transporter subunit IIC && PF02378:Phosphotransferase system, EIIC	-	1327	1651	1510	1016	2144	3436	3938	3160	24.9608	30.6719	29.1638	22.1117	67.1211	92.0967	96.8059	95.863
DN756_RS12600	214.011	204.107	233.588	162.733	203.61	362.016	408.045	484.766	430.992	421.454	-1.05034	1.87e-09	5.79e-09	DN756_RS12600	2711477	2712517	+	1041	protein_coding	iron chelate uptake ABC transporter family permease subunit && PF01032:FecCD transport family	-	208	207	235	140	259	510	636	452	5.11892	5.03141	5.9383	3.98641	10.6087	17.8849	20.4555	17.9403
DN756_RS02845	2188.46	2024.31	1942.26	2571.19	2181.55	5289.07	5193.37	4165.48	3414.56	4515.62	-1.04956	3.2e-08	8.89e-08	exuR	602140	602934	-	795	protein_coding	transcriptional regulator ExuR && PF07729:FCD domain|PF00392:Bacterial regulatory proteins, gntR family	GntR	2127	2053	1954	2212	3784	6491	5465	3581	68.5434	65.3419	64.655	82.4751	202.953	298.066	230.158	186.114
DN756_RS21630	138.901	122.267	102.381	151.11	128.665	292.129	308.034	240.096	224.078	266.084	-1.04914	1.51e-07	3.93e-07	DN756_RS21630	4625867	4626217	+	351	protein_coding	IS3 family transposase && -	-	135	124	103	130	209	385	315	235	9.85353	8.93891	7.71925	10.9785	25.3893	40.0425	30.0474	27.6632
DN756_RS09325	1616.4	1687.09	1618.22	1158.89	1520.15	4053.46	2925.12	2750.82	2857.7	3146.77	-1.04891	8.53e-08	2.26e-07	pspC	2027816	2028175	+	360	protein_coding	envelope stress response membrane protein PspC && PF04024:PspC domain	PspC	1571	1711	1628	997	2900	3656	3609	2997	111.799	120.259	118.959	82.0914	343.484	370.742	335.651	343.974
DN756_RS15480	169.768	184.387	149.099	208.066	177.83	314.493	417.646	346.806	388.083	366.757	-1.04861	1.85e-09	5.73e-09	DN756_RS15480	3334763	3335359	-	597	protein_coding	YmfQ family protein && PF10076:Uncharacterized protein conserved in bacteria (DUF2313)	-	165	187	150	179	225	522	455	407	7.08068	7.92569	6.6094	8.88758	16.0701	31.9201	25.5176	28.1683
DN756_RS19940	80.254	88.7422	56.6575	83.6915	77.3363	181.707	177.619	146.344	134.447	160.029	-1.04739	1.66e-06	3.86e-06	ugpA	4295189	4296076	-	888	protein_coding	sn-glycerol-3-phosphate ABC transporter permease UgpA && PF00528:Binding-protein-dependent transport system inner membrane component	BPD_transp_1	78	90	57	72	130	222	192	141	2.25033	2.56448	1.68852	2.40339	6.24226	9.12658	7.23921	6.56066
DN756_RS05335	1912.72	2085.44	1891.57	2146.92	2009.16	4651.69	3963.63	4130.42	3857.95	4150.92	-1.04654	4.76e-20	3.26e-19	DN756_RS05335	1169257	1169646	-	390	protein_coding	DUF3461 family protein && PF11944:Protein of unknown function (DUF3461)	-	1859	2115	1903	1847	3328	4954	5419	4046	122.118	137.219	128.357	140.381	363.856	463.724	465.219	428.65
DN756_RS18715	30580.9	27012.1	27819.8	33055.8	29617.2	77129	59836.1	53455.3	54189.6	61152.5	-1.04596	2.34e-10	7.85e-10	nlpI	4040669	4041553	-	885	protein_coding	lipoprotein NlpI && PF13414:TPR repeat	-	29722	27395	27988	28438	55181	74787	70132	56831	860.4	783.246	831.905	952.49	2658.63	3084.97	2653.24	2653.28
DN756_RS16675	5019.99	5572.02	5019.66	4696.02	5076.92	10473.3	11434.8	10150.4	9691.59	10437.5	-1.03969	3.23e-21	2.41e-20	DN756_RS16675	3588822	3591464	+	2643	protein_coding	bifunctional acetate--CoA ligase family protein/GNAT family N-acetyltransferase && PF13380:CoA binding domain|PF00583:Acetyltransferase (GNAT) family|PF13607:Succinyl-CoA ligase like flavodoxin domain|PF13549:ATP-grasp domain	Acetyltransf_1	4879	5651	5050	4040	7493	14292	13317	10164	47.2932	54.1001	50.2619	45.3095	120.884	197.408	168.699	158.894
DN756_RS03750	41.1559	63.1056	62.6214	120.888	71.9427	121.604	198.422	130.338	138.261	147.156	-1.0391	0.00247378	0.00403767	DN756_RS03750	783200	784247	-	1048	protein_coding	transcriptional regulator && PF00486:Transcriptional regulatory protein, C terminal	Trans_reg_C	40	64	63	104	87	248	171	145	0.977832	1.54521	1.58134	2.94155	3.53972	8.6389	5.46308	5.71673
DN756_RS19965	37.0403	60.1475	22.8618	109.264	57.3284	92.2512	134.415	120.429	121.097	117.048	-1.03679	0.0154381	0.0225361	DN756_RS19965	4302015	4302662	+	648	protein_coding	hypothetical protein && -	-	36	61	23	94	66	168	158	127	1.42329	2.38191	0.93368	4.29989	4.3429	9.4646	8.16366	8.09785
DN756_RS02850	326.16	337.22	291.239	235.964	297.646	613.61	693.676	578.518	555.903	610.427	-1.035	4.88e-10	1.59e-09	DN756_RS02850	603197	604498	-	1302	protein_coding	MFS transporter && PF07690:Major Facilitator Superfamily	MFS_1	317	342	293	203	439	867	759	583	6.23754	6.64638	5.91973	4.62157	14.3769	24.3095	19.5179	18.5011
DN756_RS11065	146.103	109.449	130.213	213.878	149.911	110.422	395.243	367.385	351.849	306.225	-1.03465	0.00788456	0.0120611	DN756_RS11065	2417458	2417769	-	312	protein_coding	cytochrome c && PF13442:Cytochrome C oxidase, cbb3-type, subunit III	-	142	111	131	184	79	494	482	369	11.66	9.00199	11.0449	17.4811	10.7965	57.8017	51.7244	48.8667
DN756_RS00195	1256.28	1333.11	1465.14	1416.94	1367.87	3059.66	2818.71	2556.45	2770.93	2801.44	-1.03371	5.7e-20	3.88e-19	fdhD	39197	40021	-	825	protein_coding	formate dehydrogenase accessory sulfurtransferase FdhD && PF02634:FdhD/NarQ family	-	1221	1352	1474	1219	2189	3523	3354	2906	37.9164	41.4661	46.999	43.798	113.137	155.893	136.117	145.54
DN756_RS02435	60.7049	90.7143	89.4592	59.2815	75.04	106.229	186.42	153.204	166.866	153.18	-1.03275	7.39e-05	0.00014518	DN756_RS02435	521450	521809	-	360	protein_coding	DUF2570 domain-containing protein && PF10828:Protein of unknown function (DUF2570)	-	59	92	90	51	76	233	201	175	4.1987	6.46629	6.57635	4.19926	9.00165	23.6277	18.6938	20.0852
DN756_RS15940	669.812	743.462	741.517	539.345	673.534	1747.18	1315.34	1250.02	1196.67	1377.3	-1.03033	3.02e-08	8.41e-08	DN756_RS15940	3426245	3426625	-	381	protein_coding	DUF454 family protein && PF04304:Protein of unknown function (DUF454)	-	651	754	746	464	1250	1644	1640	1255	43.7745	50.0745	51.5061	36.0992	139.893	157.523	144.119	136.101
DN756_RS13990	386.865	339.192	284.281	438.218	362.139	1332.05	523.257	512.967	585.462	738.434	-1.02621	0.00240983	0.00394894	DN756_RS13990	3033166	3033783	-	618	protein_coding	hypothetical protein && -	-	376	344	286	377	953	654	673	614	15.5871	14.0845	12.1737	18.0825	65.753	38.6329	36.4611	41.0507
DN756_RS08420	5113.62	5163.81	5120.05	4582.11	4994.9	19799.1	8233.7	6599.22	6060.58	10173.1	-1.02609	0.00466475	0.00736841	phoP	1833698	1834369	-	672	protein_coding	two-component system response regulator PhoP && PF00486:Transcriptional regulatory protein, C terminal|PF00072:Response regulator receiver domain	Response_reg	4970	5237	5151	3942	14165	10291	8658	6356	189.475	197.189	201.636	173.881	898.791	559.057	431.371	390.801
DN756_RS04790	209.895	202.135	214.702	297.57	231.075	518.563	486.453	421.502	451.969	469.622	-1.02384	8.29e-09	2.43e-08	DN756_RS04790	1047872	1048729	-	858	protein_coding	YaeF family permuted papain-like enzyme && PF05708:Permuted papain-like amidase enzyme, YaeF/YiiX, C92 family	-	204	205	216	256	371	608	553	474	6.09128	6.04556	6.62234	8.84418	18.4373	25.8693	21.5795	22.8261
DN756_RS03280	44.2426	27.6087	57.6515	86.0163	53.8798	177.514	70.4077	99.8495	90.5845	109.589	-1.02089	0.0119615	0.0178081	DN756_RS03280	689536	689775	-	240	protein_coding	excisionase && PF07825:Excisionase-like protein	-	43	28	58	74	127	88	131	95	4.59011	2.952	6.35714	9.13956	22.5634	13.3856	18.2752	16.3551
DN756_RS11875	140.959	114.379	122.261	216.203	148.45	301.913	265.629	336.135	297.499	300.294	-1.01983	1.5e-05	3.16e-05	DN756_RS11875	2562946	2563545	+	600	protein_coding	hypothetical protein && -	-	137	116	123	186	216	332	441	312	5.84972	4.89189	5.39261	9.18896	15.3502	20.2002	24.6088	21.4855
DN756_RS08795	472.264	431.879	514.887	442.868	465.474	531.143	844.892	1202.01	1189.04	941.77	-1.0179	0.000130411	0.000248052	DN756_RS08795	1927326	1928618	-	1293	protein_coding	carbohydrate ABC transporter substrate-binding protein && PF01547:Bacterial extracellular solute-binding protein	SBP_bac_1	459	438	518	381	380	1056	1577	1247	9.09452	8.57128	10.5384	8.73436	12.5313	29.8149	40.8353	39.8482
DN756_RS13305	741.835	809.526	851.85	678.831	770.511	2699.05	1413.75	1086.91	1045.06	1561.19	-1.01767	0.00108195	0.00186266	pflA	2879717	2880451	+	735	protein_coding	pyruvate formate lyase 1-activating protein && PF13353:4Fe-4S single cluster domain|PF04055:Radical SAM superfamily	Radical_SAM	721	821	857	584	1931	1767	1426	1096	25.1312	28.2635	30.6717	23.5521	112.023	87.7641	64.9584	61.6119
DN756_RS14240	108.034	98.6024	86.4772	74.3924	91.8766	198.48	217.624	157.778	171.634	186.379	-1.01647	6.02e-07	1.47e-06	urtC	3093787	3094863	-	1077	protein_coding	urea ABC transporter permease subunit UrtC && PF02653:Branched-chain amino acid transport system / permease component	BPD_transp_2	105	100	87	64	142	272	207	180	2.49769	2.34939	2.12495	1.76144	5.62191	9.21979	6.43514	6.90554
DN756_RS17510	352.912	324.402	295.215	490.525	365.764	908.534	702.477	673.794	674.14	739.736	-1.01593	1.21e-06	2.86e-06	hofC	3772301	3773500	+	1200	protein_coding	protein transport protein HofC && PF00482:Type II secretion system (T2SS), protein F	-	343	329	297	422	650	878	884	707	7.32282	6.93721	6.51059	10.424	23.0963	26.7104	24.6646	24.3433
DN756_RS06870	558.691	562.034	559.617	552.131	558.118	1134.97	1148.93	1060.23	1171.88	1129	-1.01584	3.15e-26	3.02e-25	DN756_RS06870	1498013	1500049	-	2037	protein_coding	MacB family efflux pump subunit && PF12704:MacB-like periplasmic core domain|PF02687:FtsX-like permease family|PF00005:ABC transporter|PF07673:Protein of unknown function (DUF1602)	ABC_tran	543	570	563	475	812	1436	1391	1229	6.82927	7.08034	7.27047	6.91206	16.9972	25.7354	22.8633	24.9288
DN756_RS00425	1503.22	1470.16	1560.57	1669.18	1550.78	3673.27	3332.36	2779.02	2757.58	3135.56	-1.01535	9.4e-13	3.83e-12	uhpA	94130	94720	+	591	protein_coding	transcriptional regulator UhpA && PF00196:Bacterial regulatory proteins, luxR family|PF00072:Response regulator receiver domain	Response_reg	1461	1491	1570	1436	2628	4165	3646	2892	63.3327	63.8352	69.8807	72.0231	189.605	257.274	206.553	202.186
DN756_RS21445	814.886	968.276	981.069	686.968	862.8	1871.58	1760.19	1740.89	1602.87	1743.88	-1.01427	8.39e-11	2.91e-10	phoU	4599927	4600643	+	717	protein_coding	phosphate signaling complex protein PhoU && PF01895:PhoU domain	PhoU	792	982	987	591	1339	2200	2284	1681	28.299	34.6547	36.2112	24.4328	79.6293	112.014	106.655	96.8701
DN756_RS03950	243.849	217.911	233.588	263.861	239.802	303.311	508.055	522.876	596.904	482.787	-1.01293	8.67e-06	1.88e-05	yapJ	860487	864251	+	3765	protein_coding	autotransporter adhesin YapJ && PF03797:Autotransporter beta-domain	-	237	221	235	227	217	635	686	626	1.61268	1.48524	1.6419	1.78717	2.45757	6.15711	6.10045	6.8699
DN756_RS00710	406.414	463.432	358.831	395.21	405.972	830.26	924.101	763.735	759.003	819.275	-1.01275	1.2e-12	4.86e-12	DN756_RS00710	163696	164199	+	504	protein_coding	gluconokinase && PF01202:Shikimate kinase	SKI	395	470	361	340	594	1155	1002	796	20.0785	23.5959	18.8418	19.9965	50.2536	83.6603	66.5641	65.2565
DN756_RS21880	3013.64	2911.73	2832.87	2267.81	2756.51	10081.9	4248.46	4005.41	3874.16	5552.49	-1.00997	0.00200622	0.00332593	yscR	4662282	4662935	+	654	protein_coding	SctR family type III secretion system export apparatus subunit YscR && PF00813:FliP family	-	2929	2953	2850	1951	7213	5310	5255	4063	114.738	114.25	114.634	88.4269	470.272	296.404	269.028	256.691
DN756_RS17155	465.061	455.543	537.749	405.671	466.006	1580.85	744.081	682.94	750.421	939.573	-1.00965	0.000579582	0.00102965	DN756_RS17155	3691286	3691603	-	318	protein_coding	DUF3561 family protein && PF12084:Protein of unknown function (DUF3561)	-	452	462	541	349	1131	930	896	787	36.4147	36.7608	44.7523	32.5314	151.651	106.764	94.3374	102.256
DN756_RS12595	373.49	355.955	352.867	298.732	345.261	634.576	684.075	758.399	700.838	694.472	-1.00876	3.08e-14	1.42e-13	DN756_RS12595	2710450	2711490	+	1041	protein_coding	iron chelate uptake ABC transporter family permease subunit && PF01032:FecCD transport family	-	363	361	355	257	454	855	995	735	8.93349	8.77458	8.97062	7.31791	18.5959	29.9836	32.0019	29.1728
DN756_RS16750	51437.6	64393.3	57794.6	45103.9	54682.4	159532	90403.5	90551.3	99520.9	110002	-1.00836	1.43e-05	3.04e-05	raiA	3605204	3605566	+	363	protein_coding	ribosome-associated translation inhibitor RaiA && PF02482:Sigma 54 modulation protein / S30EA ribosomal protein	-	49993	65306	58144	38803	114135	112992	118801	104372	3528.32	4552.15	4213.5	3168.57	13406.7	11363.4	10957.6	11880.1
DN756_RS14590	1497.05	1582.57	1472.1	1591.3	1535.75	4811.04	2439.47	2580.84	2529.69	3090.26	-1.00817	4.08e-05	8.21e-05	DN756_RS14590	3165390	3166208	+	819	protein_coding	CPBP family intramembrane metalloprotease && PF02517:CAAX protease self-immunity	-	1455	1605	1481	1369	3442	3049	3386	2653	45.5139	49.5862	47.5681	49.5478	179.2	135.907	138.422	133.843
DN756_RS17935	1072.11	1138.86	954.232	898.521	1015.93	2499.17	2095.43	1737.84	1845.06	2044.37	-1.00779	1.52e-09	4.75e-09	DN756_RS17935	3868276	3869076	-	801	protein_coding	threonine/serine exporter ThrE family protein && PF06738:Putative threonine/serine exporter	-	1042	1155	960	773	1788	2619	2280	1935	33.3273	36.4854	31.5271	28.6056	95.1801	119.363	95.3027	99.8136
DN756_RS09475	338.507	302.71	291.239	356.851	322.327	443.085	631.269	763.735	746.607	646.174	-1.00625	1.27e-06	3e-06	DN756_RS09475	2062964	2063287	+	324	protein_coding	helix-turn-helix transcriptional regulator && PF01381:Helix-turn-helix	HTH_3	329	307	293	307	317	789	1002	783	26.0145	23.9753	23.7885	28.0865	41.7182	88.8996	103.544	99.8523
DN756_RS10850	1557.75	1817.24	1739.48	1623.85	1684.58	4690.83	2616.29	3018.35	3215.27	3385.19	-1.00619	8.04e-07	1.94e-06	DN756_RS10850	2362790	2363740	+	951	protein_coding	hypothetical protein && -	-	1514	1843	1750	1397	3356	3270	3960	3372	40.786	49.036	48.4064	43.5432	150.471	125.526	139.418	146.504
DN756_RS11980	185.201	189.317	196.81	167.383	184.678	464.051	370.44	335.372	319.43	372.323	-1.00614	7.81e-09	2.3e-08	flgN	2584882	2585322	+	441	protein_coding	flagellar export chaperone FlgN && PF05130:FlgN protein	-	180	192	198	144	332	463	440	335	10.4568	11.0162	11.8106	9.67896	32.1004	38.3275	33.4054	31.3868
DN756_RS02130	329.247	304.682	398.59	344.065	344.146	743.6	587.264	644.83	781.888	689.395	-1.00078	5.61e-10	1.82e-09	DN756_RS02130	453229	454128	-	900	protein_coding	sugar phosphate isomerase/epimerase && PF01261:Xylose isomerase-like TIM barrel	-	320	309	401	296	532	734	846	820	9.10905	8.68732	11.7205	9.74886	25.2046	29.7729	31.4725	37.6454
