# Supplementary material for: Yersinia pseudotuberculosis growth arrest during type-III secretion system expression is associated with altered ribosomal protein expression and decreased gentamicin susceptibility
Source: PLoS Pathog. 2025 Jul 7;21(7):e1012548. doi: 10.1371/journal.ppat.1012548 (PMC12244630; doi:10.1371/journal.ppat.1012548)
Supplement: S3 Table — All data included within the manuscript is provided in this Supporting Information file. (XLSX) [file ppat.1012548.s003.xlsx]

## Sheet: Fig 2A
time (hrs)	WT							PS10::gfp-ssrA
0	0.00767	0.0058	0.01237	0.0134	0.01376	0.01326		0.017	0.02	0.019	0.018
1	0.017	0.015	0.034
2	0.043	0.038	0.088					0.051	0.058	0.055	0.052
3	0.064	0.071	0.159
4	0.148	0.136	0.272	0.232	0.299	0.228		0.187	0.206	0.201	0.194
8				1.102	1.2	1.101		0.944	0.97	0.962	0.94

## Sheet: Fig 2B
0h	4h	8h
0.990995	1.45219	1.15576
0.992173	1.58855	1.11145
1.21078	1.55312	1.13302
1.04764	1.53521	1.02492
1.1754	1.42011	0.861134
0.988897	1.57116	1.06858
0.94624	1.55536	1.16285
1.0674	1.39621	1.03254
1.00993	1.40619	0.965898
0.99958	1.4717	1.00603
1.13685	1.4969	1.07667
1.07844	1.48076	0.997431
1.07491	1.56117	1.04777
1.14511	1.26738	1.03736
1.07624	1.48274	1.05236
0.973629	1.43434	1.04581
1.00353	1.43779	1.07298
1.06569	1.49282	1.03501
1.00425	1.42956	1.04265
1.01547	1.62085	1.08529
0.999541	1.51736	1.14088
0.950255	1.46633	0.968099
0.987679	1.44376	1.04149
1.04086	1.57471	1.11512
0.974937	1.62116	1.13687
1.05528	1.41221	1.05155
1.04733	1.6098	1.07377
0.976439	1.38886	1.05714
1.00066	1.22853	1.04273
1.04835	1.42577	1.09164
0.991862	1.62299	1.11033
1.03075	1.32247	1.14055
1.00849	1.62446	0.997767
0.955383	1.44176	1.1098
1.04527	1.57607	1.11327
1.11424	1.43521	0.966261
1.13563	1.49468	1.14016
0.949011	1.52587	0.945334
0.958322	1.50851	1.05605
1.12967	1.4362	1.21841
1.00886	1.50542	1.02117
1.04136	1.58613	1.12776
0.931128	1.37387	0.972865
1.19727	1.37242	0.987524
1.04404	1.41896	1.10065
0.939286	1.57179	1.08902
0.980803	1.48713	1.09363
0.995734	1.50285	1.10302
0.996291	1.5561	1.09178
0.942679	1.59304	1.05894
1.09212	1.42874	1.05691
1.17882	1.54716	1.03838
1.06265	1.43371	1.01408
1.00893	1.65199	1.03939
0.972036	1.44723	1.00728
0.956885	1.44789	1.09063
1.10969	1.4523	1.07508
1.01658	1.39207	0.911224
1.05033	1.28677	1.03892
1.00916	1.45028	0.916663
0.950371	1.43474	0.974898
0.855359	1.46045	1.12111
0.944375	1.48436	1.00596
1.04711	1.33767	1.02547
0.998881	1.69273	0.955953
0.955577	1.53042	0.933277
0.99071	1.41046	1.06007
1.02645	1.3659	0.893755
1.12083	1.43881	0.993753
1.08386	1.59457	1.01196
0.981321	1.35988	1.05639
1.03282	1.58031	1.06895
1.05262	1.29691	1.07396
0.957856	1.50352	1.04648
1.07473	1.61157	1.02175
1.02079	1.45859	0.936554
1.03536	1.53439	1.08773
0.976297	1.47011	1.10945
1.01825	1.47236	1.14422
1.06081	1.41546	0.953363
0.999671	1.34268	0.990282
1.10104	1.47459	1.12765
0.986203	1.4643	0.950773
0.905021	1.4055	0.916028
1.25694	1.3681	1.06596
1.0088	1.60256	1.00156
1.0358	1.42121	0.94523
1.06527	1.4989	0.982694
1.05817	1.4539	1.07345
1.14864	1.53233	0.972852
1.00929	1.41573	1.05454
1.23455	1.46419	0.937266
1.03835	1.35319	1.05819
1.05034	1.47508	1.08189
0.850023	1.3958	0.88987
1.01687	1.27972	0.919706
0.998596	1.40111	0.997625
1.06351	1.28502	1.0412
1.18737	1.34325	1.06184
1.121	1.32397	1.01678
1.07395	1.13799	1.04006
0.977346	1.48323	0.939869
1.05822	1.45815	1.00442
1.13059	1.44417	1.11265
1.02751	1.54401	0.870264
1.12953	1.53793	1.01987
0.994841	1.50971	1.01177
1.06966	1.59387	1.09286
1.04562	1.47458	1.11915
0.909618	1.6796	1.12747
1.01139	1.58614	0.981515
1.12725	1.46772	0.95265
0.859787	1.61673	0.962725
1.03019	1.48904	1.04409
1.01755	1.58938	0.908051
1.1203	1.63847	1.06974
1.14472	1.57763	1.06018
1.01856	1.59431	1.08017
0.88289	1.6925	1.04361
0.92925	1.70591	1.04937
1.06169	1.64763	0.948519
1.03384	1.59717	1.0738
1.07886	1.57915	0.985426
0.962272	1.40273	0.955991
0.931193	1.5871	1.05276
1.00231	1.44903	0.980907
0.961637	1.58403	1.24469
0.982228	1.56773	1.01197
1.10757	1.54489	1.10473
1.08667	1.55417	1.03352
1.01763	1.33071	1.14739
1.08817	1.64542	1.009
1.10433	1.58271	0.964085
1.07424	1.53197	1.01257
1.01098	1.56059	1.0353
1.14543	1.49363	1.00278
0.93803	1.54794	0.952145
0.987369	1.44593	1.11446
1.16452	1.7749	1.0395
1.03335	1.48696	1.14357
1.13677	1.4965	1.14121
0.97381	1.62508	1.02703
1.06144	1.74544	1.04717
0.878448	1.67446	1.02477
1.05928	1.47546	1.10372
0.82077	1.35069	0.977397
1.09143	1.66238	1.07575
1.10059	1.51332	1.03961
1.04699	1.60097	1.03738
0.881129	1.42677	0.936657
1.10405	1.48003	1.17163
1.10837	1.58055	1.07619
0.885169	1.40989	0.94927
0.968876	1.578	0.935
1.07512	1.54866	0.994556
0.991137	1.4386	0.911561
1.00045	1.68096	0.963645
1.06872	1.69116	0.962324
1.02981	1.42261	1.02117
0.974056	1.4463	1.12319
0.979379	1.61513	1.11266
1.01614	1.51765	0.868658
1.07211	1.50546	1.04178
0.923811	1.41197	1.03346
1.01894	1.67635	0.95739
0.85914	1.47975	0.997767
0.982383	1.51857	0.97495
0.943197	1.60792	0.890362
1.0948	1.50921	0.978317
1.05346	1.6458	1.02808
1.13629	1.67172	1.02179
1.0234	1.38488	0.973176
0.931426	1.65652	1.00402
1.04836	1.50066	1.11367
0.888717	1.58681	1.05247
1.00167	1.77194	1.07472
1.00989	1.5456	1.00256
1.14964	1.34502	0.946033
1.12852	1.59242	1.11949
1.06819	1.57397	1.04916
1.0005	1.39062	1.07626
1.01605	1.68096	0.896811
0.920574	1.4939	0.962168
1.09036	1.71249	1.02036
1.05739	1.60876	0.985854
1.02601	1.67535	1.10797
0.97798	1.53789	1.01066
0.942226	1.6767	1.04187
0.963489	1.90587	1.09439
1.01974	1.50409	0.963269
1.12949	1.56678	1.04101
1.01733	1.60268	1.13492
1.12725	1.40455	1.04054
0.964577	1.45838	0.954606
0.86274	1.65255	0.934275
0.978097	1.74999	0.975856
1.02753	1.45422	1.08466
0.965885	1.51398	1.02965
1.01605	1.56582	1.0688
1.09317	1.52016	1.10122
0.955732	1.50434	1.12034
0.972774	1.44523	1.02995
1.05033	1.63054	1.06026
1.00236	1.50377	0.967076
0.93961	1.5788	1.03263
0.889313	1.60865	0.820718
1.03952	1.42349	1.04129
0.993209	1.51169	0.922477
0.9494	1.38932	1.08343
0.952987	1.50274	0.962207
0.955991	1.4835	1.09451
0.988495	1.58507	1.0763
1.00089	1.13386	0.978861
0.985711	1.50236	1.06674
0.953699	1.85674	0.889235
0.982072	1.70753	0.988741
1.10109	1.38444	1.06197
0.945644	1.62944	1.02395
0.93386	1.71642	0.987265
1.06175	1.53666	0.936062
1.07931	1.55029	0.984377
1.05348	1.48337	0.964279
1.01529	1.65581	0.984999
0.996265	1.27419	1.09134
0.960252	1.38744	1.08776
0.994297	1.61727	0.929095
1.06091	1.45917	0.97157
0.904503	1.46326	0.98518
1.0541	1.30311	1.00287
1.06051	1.5498	1.02661
1.00479	1.33397	0.976439
1.12886	1.54518	1.03884
1.03659	1.36715	1.00174
0.982746	1.54528	0.98294
0.962155	1.37394	0.968656
1.08172	1.58777	1.06443
1.12831	1.49229	1.18355
1.06943	1.41444	1.04434
1.06087	1.52406	0.973215
1.08324	1.38754	1.04685
0.992121	1.4299	1.05804
1.22997	1.35584	0.89773
1.04467	1.31224	0.985012
0.953272	1.29639	0.912817
1.024	1.35598	1.04173
1.08689	1.43836	1.00504
1.01415	1.50891	1.04808
0.99396	1.27022	0.971298
1.01371	1.54299	0.930208
0.895037	1.43614	1.00449
0.894091	1.47581	0.988366
0.955875	1.33419	1.0171
1.06626	1.42363	0.952935
0.989635	1.33943	1.04027
1.0036	1.62574	0.951148
1.00791	1.33276	1.07399
1.12694	1.28205	1.10981
1.06315	1.39143	1.17807
1.12695	1.47269	1.27607
1.04127	1.4037	1.12072
1.13939	1.43091	1.26922
0.972217	1.47639	1.25174
1.04615	1.27041	1.21245
1.24904	1.51887	1.11611
0.956807	1.36425	1.11529
0.998311	1.3399	1.07754
1.08405	1.58539	1.16785
0.945373	1.40335	1.1951
1.02482	1.54203	1.11939
1.01309	1.36403	1.05664
1.01669	1.54413	1.07449
1.09879	1.49661	1.14385
0.940762	1.48605	1.16333
0.963994	1.54445	1.0556
0.961055	1.37301	1.11521
1.45201	1.48144	1.11402
0.891268	1.54682	1.29925
0.921739	1.41502	1.09707
0.957765	1.4875	1.16463
0.92341	1.62999	1.18639
1.05521	1.48775	1.15296
0.998661	1.68932	1.11382
1.00792	1.45537	1.22992
1.00129	1.4445	1.21203
0.974626	1.39821	1.12733
0.986747	1.54961	1.1647
1.07141	1.48333	1.21661
1.04884	1.45548	1.1289
1.13173	1.4087	1.20469
1.05365	1.28059	1.22238
1.05651	1.52679	1.17006
1.02135	1.64298	1.1823
1.02356	1.55901	1.2107
1.03603	1.71682	1.15103
1.01618	1.53722	1.10715
0.951226	1.51382	1.08734
1.18481	1.4452	1.09808
1.00767	1.33883	1.15701
1.04646	1.44718	1.24832
1.07675	1.38986	1.11785
0.87275	1.39134	1.22937
1.06948	1.44894	1.09199
0.927683	1.60733	1.14687
1.0432	1.52645	1.22791
0.942938	1.54736	1.11477
0.915718	1.54381	1.30522
1.08772	1.43919	1.21857
1.00585	1.63106	1.18474
1.01679	1.55042	1.08037
1.07699	1.57358	1.16448
1.08624	1.62281	1.22273
0.965121	1.4457	1.12341
1.15261	1.58699	1.09264
1.04111	1.40364	1.22638
0.950423	1.59146	1.11065
1.08691	1.62961	1.03163
0.969433	1.50888	1.15033
1.1665	1.62411	1.15951
1.08519	1.43249	1.18554
1.07105	1.56141	1.12214
1.01232	1.61894	1.08602
1.03095	1.7016	1.14472
1.12877	1.47234	1.22015
0.970301	1.3563	1.1398
0.975079	1.5087	1.20253
0.994789	1.68655	1.23395
0.992406	1.61804	1.28082
1.00117	1.72701	1.24099
1.10068	1.75053	1.26483
0.895516	1.57092	1.18775
1.0432	1.64304	1.20854
1.00124	1.03981	1.14192
1.07641	1.1644	1.67687
1.10394	1.27381	1.14388
1.14546	1.12943	1.07798
1.16305	1.35975	1.04541
0.98496	1.19318	1.21694
1.06583	1.14142	1.23123
1.00995	1.12084	1.20324
0.952702	1.11442	1.14613
0.944091	1.10673	1.14555
0.996459	1.12578	1.43241
0.983056	1.27598	1.102
1.10783	1.27773	1.11268
1.21939	1.28429	1.07333
1.02297	1.16527	1.2207
1.01543	1.15954	1.37602
1.04326	1.22286	1.15296
1.06316	1.15658	1.08495
1.06873	1.0805	1.24449
1.17725	1.09959	1.11261
0.982525	1.2096	1.20348
1.04621	1.13449	1.0577
0.901408	1.11016	1.30297
1.00872	1.2118	1.07892
0.970275	1.19725	1.21351
1.03254	1.23964	1.10004
0.981308	1.06351	1.15125
1.06421	1.30799	1.07338
0.965496	1.22002	1.12025
0.978006	1.19949	0.974652
0.976711	1.34283	1.10434
0.911677	1.23155	1.1984
0.957338	1.09278	1.05377
1.02303	1.14284	1.10753
1.16798	1.10656	1.29809
1.0783	1.29364	1.09665
0.968022	1.15772	1.19784
1.1658	1.31376	1.18063
0.940115	1.24275	1.20762
1.10758	1.16294	1.04888
0.949322	1.23059	1.16573
0.995061	1.13445	1.12039
1.04916	1.13353	1.24691
1.04149	1.16955	1.09069
0.938509	1.32199	1.09242
1.0828	1.08188	1.1438
0.960291	1.27432	1.17028
1.11972	1.2813	1.21914
1.1757	1.17237	1.15228
1.10027	1.34808	1.20873
0.874667	1.27674	1.24629
0.897445	1.15428	1.38139
1.04413	1.24438	1.24464
0.950565	1.17379	1.11386
0.994284	1.19621	1.20865
1.05033	1.28574	1.10064
1.07557	1.23925	1.25912
1.05037	1.26067	1.1761
0.947198	1.17265	1.15191
1.05313	1.13584	1.04128
0.979573	1.13965	1.10056
0.982771	1.25281	1.14692
1.18646	1.24377	1.0636
0.990295	1.31592	1.21543
0.955098	1.09049	1.11127
0.97653	1.09514	1.07192
1.102	1.22774	1.16653
1.05897	1.08581	1.10846
0.922736	1.2822	1.25495
1.02902	1.14082	1.12
0.982733	1.09586	1.21216
1.08202	1.12174	1.19219
1.04253	1.17198	1.06702
1.07398	1.17145	1.12387
0.945554	1.1261	1.10833
0.920392	1.28492	1.30086
0.950954	1.20723	1.21598
0.89009	1.08255	1.24583
0.973124	1.19164	1.20856
1.15095	1.10288	1.20596
0.976374	1.22014	1.12483
0.88785	1.37687	1.10327
1.16887	1.18198	1.16299
0.997366	1.13681	1.00506
1.07325	1.36021	1.14279
0.968009	1.02286	1.10535
0.923293	1.11034	1.32897
1.09483	1.0796	1.12153
1.0976	1.41379	1.13572
1.01778	1.28051	1.18266
0.913451	1.18847	1.06035
0.862908	1.29656	1.23573
0.99431	1.48157	1.1177
0.967271	1.25364	1.31484
1.04134	1.26686	1.11676
0.993442	1.17383	1.19414
0.942135	1.31359	1.24866
1.14099	1.41018	1.09185
0.969666	1.23594	0.967271
0.911574	1.06801	1.1707
1.02306	1.09888	1.16165
1.03038	1.2745	1.06794
1.14463	1.25275	1.1885
0.969861	1.06118	1.19471
0.932941	1.14229	1.169
1.03921	1.26825	1.40798
1.16828	1.33262	1.24406
1.00577	1.27178	1.16548
0.96358	1.24418	1.18716
1.146	1.42282	1.2315
1.07285	1.21828	1.25841
1.19721	1.48303	1.31852
1.13244	1.32698	1.09709
1.05985	1.33706	1.01986
0.983898	1.30285	1.34
0.964227	1.24708	1.15452
1.00821	1.14461	1.16547
1.01491	1.21588	1.11143
1.19595	1.10494	1.1743
0.997741	1.1921	1.27915
1.13827	1.37992	1.13784
0.88772	1.31356	1.17953
0.996692	1.2657	1.15579
1.02645	1.1714	1.1053
1.13386	1.29529	1.17821
0.933096	1.24809	1.22151
1.13805	1.36746	1.1559
0.998169	1.16527	1.26891
1.03901	1.11407	1.13443
1.05077	1.12973	1.12201
1.02459	1.39158	1.42582
1.22782	1.16892	1.17356
1.04597	1.24842	1.04541
1.15793	1.3472	1.23003
1.01149	1.43236	1.17505
0.889844	1.19192	1.10249
1.03407	1.16772	0.963476
1.04501	1.40456	1.19971
1.09474	1.34069	1.18233
1.01272	1.25636	1.16683
1.05343	1.36083	1.07666
0.990347	1.21323	1.31095
1.02636	1.26161	1.20827
0.965043	1.30351	1.06872
1.10691	1.18503	1.17631
0.954399	1.32058	1.1098
1.0287	1.18659	1.02342
1.00682	1.22658	1.21942
1.1683	1.27646	1.15629
0.964409	1.28409	1.0411
1.02187	1.31144	1.15292
1.08743	1.30602	1.12919
1.11235	1.20842	1.17106
1.23547	1.23695	1.02244
1.05274	1.32595	1.21671
1.0274	1.18973	1.20918
1.00484	1.38885	1.11424
0.974043	1.08173	1.13404
0.967348	1.45681	1.1279
0.952663	1.30263	1.02025
1.07776	1.17756	1.21879
1.05194	1.30591	1.08977
0.986799	1.32635	1.11872
0.919654	1.06026	1.21272
1.01126	1.1214	1.16904
1.00266	1.2629	1.12031
0.955823	1.28558	1.17825
0.952806	1.38674	1.21387
1.02371	1.17967	1.11611
0.980207	1.43691	1.31764
1.16617	1.36162	1.162
0.884224	1.37884	1.18216
1.06992	1.12194	1.0581
0.981761	1.25524	1.1604
1.07443	1.19016	1.00938
1.00049	1.17663	1.2606
0.954049	1.35913	1.24682
1.05412	1.23435	1.17215
0.885506	1.28341	1.04395
1.13835	1.17934	1.06248
0.947315	1.17628	1.22421
0.986268	1.36489	0.949478
0.969848	1.11126	1.14603
0.935544	1.28569	1.16912
0.952974	1.37243	1.14082
0.97763	1.0987	1.05967
0.958154	1.23989	1.08015
1.08273	1.23678	1.1167
0.986501	1.11974	1.09274
1.00225	1.35434	1.18554
0.927735	1.33217	1.13998
1.07517	1.21176	1.35203
1.04547	1.08461	1.20013
0.897471	1.30332	0.980609
1.00227	1.41651	1.10526
1.00915	1.35978	1.19068
0.884845	1.2489	1.12502
1.09907	1.24226	1.15345
1.15168	1.39817	1.00502
0.947263	1.0649	1.23436
1.08041	1.31176	1.04608
1.18914	1.28299	1.06186
1.05049	1.25934	1.07065
1.00459	1.32739	1.28002
1.01133	1.22234	1.17316
1.02478	1.36632	1.14807
1.01794	1.24394	1.12944
1.00665	1.48749	1.13081
1.0171	1.13858	1.17985
1.02294	1.25988	1.14617
1.02705	1.23334	1.0635
1.03706	1.28071	1.11393
0.956237	1.2535	1.06509
0.999244	1.23825	1.10546
1.1225	1.43812	1.1246
0.97719	1.2862	1.19754
0.917556	1.26462	1.12465
0.9908	1.14142	1.08053
1.08928	1.18556	1.10149
1.0408	1.40887	1.00747
1.09744	1.37147	1.17748
1.12301	1.1759	1.10989
1.0936	1.23856	1.12166
0.855553	1.15794	1.08216
1.00038		1.15528
0.921312		1.12512
1.00896		1.03615
1.05771		1.14217
1.11062		1.12264
1.05801		1.24103
0.905759		1.26727
1.00704		1.20894
0.848469		2.31506
0.946693		1.18374
1.09392		1.16536
1.08467		1.16788
1.03083		1.15008
0.958491		1.25342
1.0576		1.16659
1.09285		1.10065
1.03836		1.10265
1.03289		1.11562
1.08281		1.24033
1.00086		1.18185
1.14295		1.14699
0.921674		1.27673
1.0893		1.08677
1.04309		1.24875
0.926854		1.20354
1.17076		1.07369
0.994957		1.19291
1.28637		1.22601
0.943249		1.2114
1.04525		1.30762
0.942057		1.23145
0.969446		1.19363
1.15516		1.25016
1.01161		1.29096
1.19985		1.17429
0.99036		1.23692
1.16799		1.12193
0.993662		1.1348
0.954917		1.17972
0.978045		1.2938
0.975895		1.18914
1.03563		1.1394
0.911315		1.11517
1.07		1.27963
0.986656		1.19433
1.14174		1.16034
1.06755		1.24762
0.966934		1.39398
1.08949		1.19602
1.07118		1.13279
0.941915		1.19287
1.07727		1.40857
1.03539		1.17899
0.898378		1.18998
0.958076		1.1826
0.97043		1.23167
1.07051		1.1344
0.949257		1.29439
1.02869		1.13962
1.05247		1.27658
0.951342		1.18484
1.01925		1.11312
1.05103		1.21874
1.16314		1.29805
1.2059		1.14864
0.912907		1.23701
0.936774		1.32638
1.00909		1.19739
1.16544		1.20188
1.04764		1.2122
1.08315		1.21121
1.02843		1.23169
0.90383		1.30236
1.0412		1.26597
1.05309		1.15809
0.954929		1.19889
1.01923		1.24701
1.01859		1.28927
1.03157		1.11991
1.01032		1.30582
0.887319		1.31757
0.965522		1.14811
0.948014		1.2021
0.962907		1.3683
1.1139		1.40492
0.980052		1.2414
1.00745		1.06525
1.06359		1.02982
1.04822		1.1984
1.09707		1.20629
1.07583		1.36798
0.965963		1.18954
0.996718		1.24396
1.02356		1.22542
1.00133		1.22597
1.10574		1.30065
0.961845		1.20719
1.17036		1.14599
0.989492		1.24266
1.08708		1.12978
1.03495		1.28233
1.05603		1.25072
1.02962		1.30977
1.07953		1.19722
1.09968		1.15886
1.04806		1.28639
0.895309		1.26407
1.03201		1.12906
0.982228		1.18936
0.920846		1.31337
1.1044		1.05646
1.19535		1.23416
1.10482		1.09527
1.12999		1.13682
1.00619		1.27918
0.978356		1.41627
0.951744		1.08191
0.905772		1.13067
1.05598		1.28292
1.18361		1.26062
1.05286		1.17019
1.05508		1.21205
0.980997		1.38287
0.993429		1.28207
1.00357		1.20893
1.06789		1.22125
0.824616		1.10705
0.979223		1.14594
0.936502		1.20534
0.989039		1.1607
1.04259		1.03091
0.948506		1.21303
1.00536		1.12219
0.924834		1.21891
0.937408		1.18636
0.955927		1.23174
0.916922		1.19889
0.984041		1.1753
1.00168		1.25135
1.17079		1.19973
1.10482		1.22283
1.15779		1.16424
1.0222		1.19346
1.12825		1.1721
0.970392		1.2421
0.978524		1.24565
0.93825		1.29078
1.12622		1.2251
1.07918		1.08996
1.10945		1.08958
1.00666		1.15946
1.10749		1.11915
1.18494		1.09959
1.05103		1.13977
1.00831		1.29037
1.11454		1.10805
1.00949		1.11712
0.967814		1.21263
1.07027		1.21522
1.0173		1.24973
0.987433		1.19024
1.00824		1.05412
0.933912		1.15472
1.1135		1.18433
1.15036		1.21451
1.16023		1.07453
1.14859		1.18348
1.10041		1.30147
1.10951		0.998104
0.967025		1.18726
1.00722		1.20348
0.971181		1.21034
1.03206		1.15319
0.936696		1.16526
0.880947		1.0808
0.985983		1.16904
1.13053		1.28837
0.963981		1.09195
1.06065		1.17197
0.956781		1.15019
1.05709		1.15816
0.915161		1.15525
1.00318		1.28066
0.924977		1.03434
1.03952		1.19973
0.995346		1.16538
1.13496		1.07433
0.998505		1.18099
1.03501		1.11652
1.18613		1.05354
1.17158		1.13163
0.997288		1.23229
1.07566		1.07229
1.10929		1.21736
0.90392		1.13476
0.977876		1.13689
1.00858		1.02283
1.11014		1.33477
1.03811		1.1351
0.968242		1.10339
0.945204		1.0983
1.00727		1.13221
1.06066		1.22764
1.20277		1.13734
1.18147		1.17482
1.05481		1.13572
1.04071		1.13826
0.918463		1.23137
1.13259		1.11957
0.997819		1.0655
0.9879		1.09068
0.918191		1.09226
0.985102		1.06395
1.10361		1.20404
1.19524		1.09679
0.92271		1.05409
1.04679		1.11219
1.01245		1.182
0.998907		1.11267
0.998389		1.18169
1.04863		1.14604
1.17505		1.10949
1.00826		1.21237
0.991901		1.1334
0.983497		1.20275
1.01013		1.2988
0.978485		1.17785
1.12465		1.17311
0.957364		1.24848
0.965691		1.24737
1.07846		1.18751
1.18492		1.06882
1.06653		1.25688
1.05099		1.17117
1.03184		1.12148
1.07439		1.09993
1.03983		1.08977
1.01803		1.18285
0.979534		1.05396
0.935077		1.15117
1.05664		1.08954
1.05175		1.25472
1.09779		1.33036
0.977579		1.22659
1.10621		1.2182
1.03866		1.10029
1.02131		1.19482
1.00347		1.10295
1.00731		1.2035
1.16817		1.21064
1.12517		1.24963
0.979586		1.11869
0.986786		1.3209
0.991513		1.04545
1.01768		1.21263
0.915148		1.0758
1.07597		1.08652
1.16828		1.1679
1.00402		1.43627
1.05567		1.09266
0.971544		1.09997
1.05199		1.15342
0.945916		1.10838
0.934793		1.0402
0.966377		1.06922
1.00907		1.24598
0.998143		1.20148
1.04351		1.12227
1.09993		1.17969
1.13452		1.00424
1.0527		1.01452
1.01535		1.31662
1.12254		1.07267
0.973603		1.06687
1.02494		1.15216
1.12433		1.18608
1.00019		1.1297
1.14119		1.03313
1.59609		1.02548
1.07399		0.986669
1.01799		0.931995
0.943456		0.949711
1.00651		1.10478
0.981075		1.01695
1.02428		0.935103
1.116		0.932216
1.05446		1.04434
1.0436		1.0922
1.06834		0.940555
1.05919		0.892719
0.922646		0.937512
0.952611		1.02719
0.999554		1.06411
1.03329		0.909825
1.03368		0.99778
0.981036		1.05449
0.934754		1.11723
0.970909		0.960498
1.21622		1.07675
0.980091		1.05143
1.03535		0.991305
1.09723		1.03589
1.06505		0.934909
0.967607		1.11766
0.959462		0.995682
1.02693		1.09046
1.01231		1.01385
1.09244		1.05577
0.954295		1.32077
1.05045		1.00076
1.17164		1.07251
1.01293		1.16605
1.14621		1.05695
1.17642		0.998013
1.00043		0.978433
0.99769		1.10714
1.04488		1.04839
1.04608		0.934844
1.01429		1.12754
0.90686		1.07811
1.06544		1.05609
1.08032		0.985879
1.03182		1.12
1.05517		1.06289
1.13224		1.03975
0.965704		1.02417
0.977501		1.11253
1.07106		1.1355
1.06357		0.935893
1.04784		1.13738
1.03698		1.06868
1.08821		1.12752
1.0811		1.08431
1.03337		1.13431
0.939286		0.993351
1.18295		1.08114
1.04815		1.06222
0.969964		1.07174
1.0378		1.0233
1.13066		1.07918
0.901486		1.03072
0.99172		1.19166
0.939001		1.09014
0.972425		1.01363
1.06381		1.0981
1.14799		1.01707
0.999399		0.910719
1.20043		1.10072
1.02201		1.10917
1.06597		1.07838
0.960304		1.03887
1.09064		1.13844
1.06333		1.12098
0.950086		1.14608
0.914164		0.925805
1.08583		1.11112
1.12464		1.10508
1.03351		1.13189
1.08892		1.07223
1.04919		0.972541
1.07153		1.03822
1.15915		1.06078
1.09069		0.992523
0.934818		0.973668
0.98237		0.973966
1.04487		1.06943
1.03834		0.948532
1.00927		1.10735
1.10473		1.11718
1.0226		1.06354
1.0094		0.933226
1.11751		1.14523
0.961107		1.21585
0.888122		1.31269
0.996589		1.03212
1.17445		1.07141
0.963981		1.05607
0.95941		1.13267
0.992134		1.01583
1.13608		0.923941
1.11754		1.13467
1.00968		1.07079
1.06516		0.966973
0.964383		1.06595
1.02544		1.05677
1.05304		0.989583
1.09239		1.10629
1.1163		1.07769
1.05445		1.0045
1.12189		1.03715
0.970133		1.22542
1.02859		0.948921
1.06898		1.08646
0.96573		1.0875
1.12626		1.14736
0.979767		1.11683
0.963943		1.06103
1.16095		1.12172
1.03973		1.1017
1.04007		0.903881
1.07773		1.06663
1.13457		1.0841
0.963904		0.958594
0.990632		1.07774
1.13137		1.05985
0.987433		1.15888
1.07035		1.03773
0.927308		1.12816
1.05055		0.977708
0.900372		0.971933
1.19071		1.04228
1.07723		1.09005
1.02578		0.992147
0.998169		1.0089
1.06091		1.08176
0.931659		1.08425
0.935906		1.06267
0.991008		1.03957
1.04774		1.2662
0.949711		1.13286
1.04608		1.08264
0.995203		0.956937
1.20118		0.99172
1.10943		1.02705
1.03903		1.15952
1.0933		0.95862
1.10429		1.14791
1.08684		1.08996
1.01592		1.15414
0.996718		0.984313
1.02987		0.990606
1.05459		1.04116
0.988702		0.951731
1.00441		0.953414
0.985892		1.13584
1.06285		0.960213
0.972489		1.19548
0.936593		1.0071
0.903208		1.09707
1.10539		1.07083
0.972528		1.09426
1.07047		0.976517
0.822117		1.20654
0.995139		0.950436
1.09857		1.04466
0.872284		1.06579
1.04704		1.05876
1.00142		0.984753
0.980596		1.15234
1.11384		0.891579
1.05436		0.992639
1.10932		0.983756
0.956458		1.00965
1.08452		0.956367
0.95458		1.00172
1.05902		1.087
0.931995		1.08472
1.09689		1.08612
0.930273		0.956717
1.15256		1.02604
1.13175		1.09665
1.00725		1.19715
1.00231
1.00804
1.07652
1.10907
1.09932
1.08191
1.01733
1.03022
1.11465
0.922633
0.944958
0.984131
0.958245
1.11233
0.953039
1.01718
0.867467
0.932177
1.0283
1.12007
1.08638
1.09172
0.996084
0.948053
1.11618
1.06762
1.06621
1.08175
1.04327
1.02606
0.978032
1.19162
0.969705
1.04475
1.13681
0.981308
0.981943
1.05312
1.07737
1.18777
1.14518
0.996084
1.00788
1.20498
0.968656
1.03647
0.851487
0.944557
0.923177
1.01965
1.12655
0.978744
1.04111
1.08764
1.08488
1.07909
1.21913
1.04422
0.99036
0.992497
0.958335
1.00414
0.983497
0.995074
1.10153
1.12513
0.906471
1.07965
1.10933
0.825911
1.09129
1.01403
1.16328
1.04494
0.901317
1.17088
0.941462
0.994724
1.02834
1.03004
1.14519
1.10355
1.02956
1.0261
1.20662
0.977203
0.98698
1.07177
1.03072
1.03229
0.996524
1.15328
0.93478
0.915005
1.03725
1.1603
0.931905
1.05002
1.01832
1.1712
1.16319
1.14766
1.11668
1.08343
1.04391
1.07206
0.953142
0.995941
1.21324
1.12641
1.02303
0.98316
0.985271
1.03787
1.1264
1.02969
1.10769
0.967776
0.96279
1.10348
1.01393
0.988923
1.15766
1.02613
1.02575
1.02053
1.00541
0.979482
1.00251
0.935401
0.98733
0.986475
1.0487
1.11215
0.937266
1.05087
1.16475
1.00392
1.00927
1.03014
1.04651
1.00158
1.01947
1.02391
0.941539
0.85791
0.942148
1.0956
1.08158
0.950721
1.05089
0.993157
1.02179
0.960032
1.02017
0.977954
1.00286
1.09981
0.917013
0.954191
1.01517
0.976167
1.01608
1.14107
1.12451
1.04531
0.976051
0.934041
1.11369
1.07128
1.05283
1.02921
1.02504
1.23694
1.0095
1.07428
1.14274
0.994336
1.12186
1.03772
1.06483
1.09628
0.982292
0.908634
1.57517
1.02896
1.00927
0.890556
1.10857
1.02244
0.875755
0.983225
1.07641
0.9926
0.887008
0.918437
1.04887
1.03387
1.17585
1.07922
0.920872
1.12546
1.03637
1.07766
0.983989
1.1115
1.10801
1.09518
1.15272
0.892758
1.10708
1.11538
0.84057
0.862598
0.919266
1.01285
1.10921
0.971415
1.05886
1.03927
0.929561
0.910084
0.897161
0.837734
0.988845
0.831039
0.989078
1.06744
0.929626
0.977164
0.935932
0.874239
0.964784
1.01212
1.0718
1.08011
0.9343
0.955357
0.995203
0.941125
0.996019
1.0574
1.06829
0.968151
1.14095
0.908569
0.978446
0.907352
0.953285
1.07225
1.08495
0.945541
1.00722
0.966571
1.02405
0.974704
0.997728
1.01578
0.977229
1.03163
0.940167
0.987058
0.996162
0.973085
1.02658
1.03966
0.874434
0.915756
0.987641
0.959229
0.981723
0.923915
0.933549
1.07422
1.09195
0.931361
1.12254
0.884081
1.00064
1.05276
0.907598
0.986229
0.916197
0.907805
0.964085
0.912273
1.01843
0.948066
1.00164
0.987226
0.993779
1.06386
0.999917
1.01275
0.990995
0.982435
0.881569
0.93838
0.972593
0.957429
0.843354
0.918838
0.962803
1.06568
0.981593
0.97372
0.911069
0.928357
1.07206
0.931568
0.863841
0.991513
0.931413
0.949504
1.04941
0.926414
1.02121
1.04052
0.999787
0.975856
0.920341
1.04127
1.02858
0.963593
1.06516
0.955422
1.09481
0.951705
1.00749
0.984287
1.05322
0.98079
0.983173
1.00582
0.916961
0.970158
1.01142
0.893664
0.889481
1.03096
1.08013
0.901369
0.906005
1.00218
1.04634
0.872828
0.926841
0.907663
1.06786
0.910926
0.936877
0.866884
1.12307
1.05115
0.899854
0.955538
1.05218
0.994362
0.980725
0.949439
1.00907
0.962958
0.986009
1.05912
1.09152
1.12057
0.969161
0.950682
1.05345
1.00572
0.978524
0.92104
1.05108
0.97258
0.986631
0.942847
1.01527
1.00546
1.0436
0.901214
1.00941
1.02632
0.87569
1.00401
1.03322
0.862675
0.953945
1.01481
0.922231
0.928408
0.85857
0.967258
0.997599
1.05424
1.01707
1.06017
1.00389
0.907663
0.950915
0.990425
0.898611
1.01582
1.00016
1.07474
1.05569
0.952922
1.06965
0.852833
0.97539
0.97043
1.01856
1.03434
1.07128
1.16325
0.919473
0.958465
1.05047
0.986864
1.00596
1.04983
0.979094
1.04617
0.903079
0.92126
0.937447
0.848275
0.989195
0.871585
0.963114
1.05809
1.06254
0.919382
0.826079
0.933031
0.937149
0.926401
0.938911
1.02175
0.945878
0.957092
1.0137
0.891281
0.975209
1.02152
0.95774
1.06224
0.976685
0.961029
1.03715
0.986113
0.989052
1.04326
0.982202
0.852587
1.01717
0.927916
1.00018
1.02561
1.06341
0.87433
0.920962
0.949128
1.0307
0.915135
0.922451
1.02144
0.961249
1.01145
0.957481
0.979042
0.96683
0.958931
0.959306
0.928862
0.929159
1.0029
0.893897
0.913296
0.941073
0.887642
0.936839
1.18255
0.978576
1.01043
1.01124
0.917064
0.934611
0.999127
0.958957
0.982085
0.923695
0.969938
0.988715
0.904516
0.972412
0.913089
1.03126
0.972425
1.06198
0.930157
1.07611
0.979159
1.00722
0.995242
1.05445
0.976892
1.00674
0.932034
1.05216
1.0528
0.925158
0.930195
1.12181
1.01784
1.04857
0.821845
0.989868
0.935052
0.925689
1.11214
0.980868
0.895775
0.832166
0.905422
1.05293
0.951096
0.908155
1.04151
0.99172
1.05419
0.963425
0.971065
0.952301
0.95515
0.873683
0.903635
1.07908
0.985141
0.89887
0.96942
0.95546
1.07859
1.05365
1.02302
0.95098
1.00459
1.05368
0.976089
0.945126
0.924679
0.912454
0.917582
1.04624
0.908958
0.999023
1.0456
0.932526
0.974406
0.948403
0.93847
0.904024
0.819721
0.95805
0.867933
0.943547
0.995216
0.907961
0.878785
0.878992
0.89369
1.01598
1.08703
0.961288
0.986087
0.918541
1.04742
0.968553
1.01575
0.973849
1.03157
1.04542
0.907248
1.12563
0.986333
1.06679
1.05801
0.997146
0.998493
1.06458
1.0089
0.94615
1.0245
1.02513
0.984584
0.97293
1.07141
0.883136
0.973215
1.03838
0.958568
1.03899
0.942653
0.936955
1.02742
0.998531
1.00152
0.946318
1.15403
1.10809
1.05374
1.02462
1.01028
0.906769
0.967491
0.97482
1.04262
0.938147
0.983445
0.995708
1.07817
1.01012
1.043
0.95897
1.01647
0.958542
1.01269
1.06509
0.995941
1.17286
0.994128
1.02043
1.01379
1.03872
0.957429
0.90989
1.0901
0.969472
0.987718
0.9163
1.05873
1.02624
1.1193
1.01939
0.989907
1.01331
1.03897
0.985944
0.95695
1.07124
0.967711
0.937706
1.00354
0.988431
0.999749
0.997819
1.01206
0.917013
0.931633
0.915989
1.04185
0.877153
1.00046
0.976284
1.16824
0.92745
0.926608
0.953039
1.02929
1.06659
1.03883
0.979197
0.986695
0.910473
0.897355
0.97293
1.01947
0.993546
1.18132
1.03431
0.89843
0.955668
0.910887
0.998013
0.892369
1.13773
0.959151
0.913542
0.982759
0.959617
1.01282
0.942122
0.934054
1.03702
1.13198
0.98079
0.964784
0.88109
0.984792
1.18757
0.982409
0.978317
0.996822
1.00793
1.01291
0.941876
1.00942
1.0473
0.937162
0.975675
0.94839
1.14954
0.905552
0.997987
0.942679
0.858531
0.868347
1.0574
0.974302
0.893962
0.933873
1.01393
1.0257
0.883641
1.04052
0.885052
0.945463
1.00577
0.954243
0.92363
0.998648
1.05279
0.924485
0.974807
0.911587
0.839094
1.00866
0.834199
0.90765
1.01202
0.896733
0.944479
1.03368
1.03032
1.07241
0.950125
1.05971
0.992056
0.923928
0.995993
0.925326
0.993092
1.07918
0.96358
1.13695
0.905617
0.896384
0.909372
0.874071
1.30267
0.902586
0.923021
0.874356
0.898922
0.862494
0.84913
0.907067
0.911574
0.930687
1.09259
0.871274
0.936308
0.966973
1.01278
0.971622
0.933744
1.04112
0.904011
0.808545
0.834328
0.887837
0.857042
0.948131
0.989687
1.03536
0.91305
0.811679
0.935453
0.918838
1.0206
0.934831
0.896345
0.913607
0.968177
0.988586
0.972839
0.990114
0.902871
0.998713
0.852458
0.885752
0.920418
0.874149
0.922659
0.914539
0.909074
0.935919
0.860305
0.989907
1.00916
1.00345
1.0623
0.966403
1.02324
0.920056
0.967711
0.958387
0.977501
0.925365
0.738111
0.937771
0.881789
0.971402
0.888782
0.922697
1.06
0.921351
0.987822
0.926259
0.958374
0.917958
0.848741
0.854336
0.957895
0.992393
0.941643
0.957817
1.00603
0.955681
0.881116
0.969938
0.978187
0.848003
0.821871
0.92947
0.971686
0.817416
0.902004
1.0028
0.841476
0.935906
0.918243
0.852561
0.980842
0.824085
0.899556
0.904425
0.917893
0.845543
0.895891
0.883434
1.05441
0.937952
0.889339
0.907753
0.938548
0.878396
0.843082
0.991642
0.890958
0.904866
0.835455
0.950047
0.936126
0.861367
0.950164
0.887137
0.962518
0.884573
0.992924
0.936282
0.861005
0.930752
0.974445
1.044
1.06131
0.898132
0.857871
0.764607
1.03958
0.926453
1.0384
0.92249
0.894855
0.92723
0.944958
0.910421
0.885661
0.980259
0.957532
0.860798
0.984338
0.935116
0.913128
0.990386
0.974872
0.796955
0.991694
0.913425
1.01362
0.927826
0.995721
0.970171
0.876415
0.934508
0.941397
0.930364
0.928369
1.00548
0.845426
0.989324
0.904814
0.946927
1.14789
1.00988
1.02415
0.877839
1.01412
0.950578
1.05938
1.05435
0.921467
0.974756
0.824098
0.884923
0.954269
0.877503
0.853481
0.94896
0.994413
0.883822
0.920392
0.915303
0.884975
1.02039
0.892421
0.898015
1.02733
0.836685
0.934184
0.788654
1.01614
0.964849
0.970275
1.04317
0.956807
1.01891
1.0584
0.850282
0.89268
0.880365
0.971686
0.926945
1.09918
0.969666
0.952832
0.776352
0.899388
0.882993
0.965302
0.899841
0.893923
0.925106
0.983419
1.0236
0.863646
0.958918
0.974173
0.90089
1.05687
0.959242
0.944893
0.996356
[truncated: 180 more rows]

## Sheet: Fig 2C
Time (hours)	S10						16S						GFP
0	0.638948	1.10072	0.0248502	2.23549	1	1	1.07732	0.807188	0.290899	1.8246	1	1	0.154169	0.16628	5.30488e-05	3.6795	1	1
2	2.3363	0.392011	0.019811	34.6538	9.23579	7.69807	2.66643	0.709812	1.35039	1.05402	0.39407	0.241583	4.00838	2.45644	4.87718	23.7784	4.94532	6.99415
4	0.012576	0.043973	24.7904	15.6073	8.03058	5.50588	4.81003	3.74297	3.42906	2.98754	0.397964	0.285966	1.89715	0.813438	2.62775	31.2834	15.8536	9.6107
8	0.005152	16.1461	0.136244	2.16189	2.38404	2.95922	1.51074	2.4247	5.84785	1.89035	1.8172	1.25812	1.29603	1.4504	1.25248	5.38154	1.53234	0.676976

## Sheet: Fig 2D
Time (hrs)	S10						16S						GFP
0	0.0189412	1.99646	1.69251	0.29209	1	1	1.24758	0.369085	1.60354	0.779789	1	1	1.75641	0.265696	0.188793	1.7891	1	1
2	0.000337	143.902	32.2732	15.2517	13.7551	10.5015	0.205528	0.161576	1.21425	1.02937	1.05724	0.81557	2.62107	4.4466	0.032174	56.8278	41.1582	19.8962
4	14.997	40.5243	11.6698	4.88546	4.67956	2.6803	0.409922	0.277225	1.90709	1.38252	1.1515	0.849141	3.34549	2.58016	10.0867	11.8751	22.6886	15.0779
8	2.62259	5.94057	9.10528	5.56341	8.06086	5.7319	0.573072	1.3694	1.3647	1.09923	1.8172	1.25812	0.281539	0.438765	15.1576	19.5907	7.81136	4.55794

## Sheet: Fig 3A
mCherry+ PS10::gfp-ssrA			yopE::mCherry PS10::gfp-ssrA
Day 2	Day 3		Day 2	Day 3
160000	360000		180000	340000
260000	540000		360000	1100000
300000	400000		520000	340000
	560000		72000	240000
200000	280000		78000	380000

## Sheet: Fig 3B
mCherry+ PS10::gfp-ssrA			yopE::mCherry PS10::gfp-ssrA
Day 2	Day 3		Day 2	Day 3
341.69	73.09		895.65	596.77
231.9	112.03		110.32	292.97
326.94	123.39		1628.89	504.37
209.66	50.22		133.17	231.44
165.62	92.52		222.97	121.61
224.21	772.33		767.19	78.36
49.26	156.66		169.34	270.84
233.09	209.8		156.22	105.03
62.71	391.66		88.73	564.24
480.29	70.67		400.31	95.78
114.85	43.8		390.83	234.32
506.36	103.19		463.47	105.61
672.31	130.28		276.34	730.12
193.24	24.07		212.22	29.88
413.46	116.71		341.5	108.18
26.31	40.98		166.2	293.42
	46.49		242.74	177.48
	50.6		70.3	76.14
	439.59		99.04	178.8
	262.17		66.72	102.03
	294.11		76.41	171.67
	91.99		347.83	111.79
	33.02		254.58	114.59
	98.88		656.47	394.01
	463.65		444.26	159.84
	80.58		117.23	759.91
	202.01		939.38	1334.09
	337.46		246.94	77.06
			430.95	131.67
	44.1		369.35	117.24
	165.13		69.29	82.59
	83.65			144.17
	218.98			122.51
	707.06			245.78
	124.35			1083.65
	50.36			101.98
	95.28			363.08
	391.07			357.8
	616.74			741.35
	215.36			406.9
	84.05			502.85
				165.88
	305.16			626.44
	316.64			320.55
	64.27			1303.86
	93.93			336.44
	59.41			1071.73
	35.59			43.19
				596.29
	94.8			287.97
	118.16			284.03
	18.79			733.62
	79.77			134.53
	34.64			646.04
	39.05			1240.69
	259.52			1377.42
	141.03			127.47
	41.94			193.7
	225.62			152.33
				162.39
	16.38			506.68
	55.41			1022.63
	220.1			1224.3
	914.06			720.72
	921.39			218.95
	66.23			394.49
	46.02			548.56
	82.7			1441.44
	64.42			138.02
	47.19			282.82
	131.63			322.88
	1160.72			247.39
	153.05			120.75
	263.5			798.37
	511.46			491.55
	50.54			217.89
	43.53			298.85
	91.2			1048.45
	302.5

## Sheet: Fig 3D
Day 2			Day 3
centroid	periphery		centroid	periphery
0.517649	0.535346
0.852255	0.934754
1.06522	1.40841
0.526277	0.482223
0.340213	0.365998
0.563078	0.622659
0.476362	0.467534
0.515881	0.676569
0.477745	0.505437
0.604711	0.687734
0.687377	0.63046
0.534989	0.628041
0.522883	0.555098
0.605027	0.70891
			0.549229	0.506304
			0.506464	0.467622
			0.537071	0.429095
			0.528626	0.570319
			0.397711	0.418923
			0.533829	0.496949
			0.40812	0.39834
			0.631382	0.58603
			0.641734	0.537356
			0.462354	0.510008
			0.409827	0.478544
			0.434121	0.401685
			0.468214	0.471342
			0.601813	0.524905
			0.49749	0.515461
			0.495158	0.528598
			0.573155	0.739679
			0.804373	0.914499
			0.688292	0.377762
			0.841485	1.03333
			0.620445	0.622421
			0.597842	0.774579
			0.622125	0.747242
			0.665936	0.90391
			0.642753	0.685095
			0.474774	0.647206
			0.632043	0.642283
			0.592812	0.605718
			0.706206	0.629734
			0.542107	0.629556
			0.584842	0.521258
			0.548692	0.576447
			0.757312	0.710661
			0.606915	0.693631
			0.623384	0.571636
			0.424254	0.568606
			0.435908	0.521292
			0.582141	0.642849
			0.678712	0.497918
			0.546882	0.549951
			0.525876	0.54809
			0.571733	0.592953
			0.604402	0.687721
			0.714543	0.713955
			0.625009	0.6229

## Sheet: Fig 3E
	S10 values
area (µm2)	Day 2	Day 3
341.69	79.5075
231.9	75.23
326.94	89.915
209.66	74.04
165.62	63.98
224.21	72.025
49.26	54.05
233.09	110.135
480.29	99.9575
114.85	68.6125
506.36	89.0225
672.31	124.418
193.24	79.7125
413.46	85.0725
73.09		98.6525
123.39		118.323
50.22		100.76
92.52		80.695
772.33		72.815
156.66		116.203
391.66		79.055
70.67		91.36
103.19		70.9375
116.71		54.13
439.59		80.345
262.17		73.7075
294.11		58.4925
463.65		83.73
202.01		89.135
337.46		77.0275
165.13		73.5525
218.98		58.8475
707.06		55.265
124.35		44.9425
391.07		66.1825
616.74		70.4875
215.36		87.4375
84.05		65.26
305.16		57.3625
316.64		85.95
64.27		95.2525
93.93		96.9075
94.8		70.475
118.16		73.3375
79.77		63.775
259.52		95.8425
141.03		89.405
225.62		88.84
220.1		93.53
914.06		60.515
921.39		69.1225
82.7		68.035
47.19		82.7525
131.63		87.735
1160.72		56.9925
263.5		68.5575
511.46		75.8125
91.2		90.745
302.5		112.358

## Sheet: Fig 3G
	S10 GFP signals
yopE signals	Day 2 centroid	Day 2 periphery
40.36	313.86
86.0375	341.68
66.39	207.63
121.243	346.18
78.9125	668.81
96	469.46
59.4525		224.1
120.243		219.613
67.57		154.398
116.278		233.1
171.498		225.062
110.907		299.195
98.795	428.822
88.65	550.56
172.08	468.517
75.63	353.848
90.4725	248.637
128.435	368.387
137.218	617.188
82.9575	395.46
180.248	365.897
121.733		291.295
179.41		448.165
313.02		448.558
117.145		252.84
102.132		184.667
165.88		239.282
171.42		240.575
120.243		268.637
203.507		218.05
26.765	90.27
29.745	204.8
51.455	134.03
64.2825	150.13
46.4125		72.4175
36.45		125.618
107.502		133.435
107.205		124.715
166.27	200.153
92.4825	95.485
181.357		144.06
257.558		119.79
128.595	171.265
195.468		127.325
69.445	196.053
151.357	311.565
110.375	330.022
124.09		240.8
280.44		237.01
169.877		74.1675

## Sheet: Fig 3H
	S10 GFP signals
yopE signals	Day 3 centroid yopE high	Day 3 periphery yopE high	Day 3 centroid yopE low	Day 3 periphery yopE low
152.39	139.002
152.619	208.045
203.615	283.27
146.625	285.535
262.938	262.853
115.8	149.335
269.668	242.195
182.072	257.95
99.3025			171.472
181.102	218.958
85.1975			166.59
73.88			148.21
245.775	258.303
314.387		152.202
204.317		121.285
223.475		194.975
174.06		171.873
321.957		165.993
235.857		186.83
387.945		174.222
232.002		137.743
104.767				113.293
237.6		189.175
143.317		148.627
114.285		147.09
395.215		194.493
55.5225			157.71
205.738	308.113
144.153	238.968
56.5425			126.4
174.847	226.153
142.58	247.887
155.085	202.972
127.882	231.423
58.88				136.667
244.975		187.09
155.795		181.95
79.1875				110.483
219.04		159.843
169.945		195.833
156.528		163
141.993		172.52
106.078	177.593
130.782	175.692
153.55	155.982
130.68	191.977
140.395	205.815
185.917	277.517
131.875		138.595
142.678		139.005
146.505		108.355
191.648		127.7
215.43		173.292
227.605		192.98
66.155			143.037
58.0315			128.76
73.2775				133.298
129.79		115.51
58.8675			138.27
79.505			214.29
70.1475			195.885
63.02			155.4
53.5975			134.88
82.855			179.623
72.305			174.982
49.4275			131.95
58.365			150.455
43.805			114.618
65.7525			114.575
63.6325			159.982
88.955				100.903
84.9075				197.928
79.9375				105.123
80.03				123.203
66.7075				98.7175
95.77				120.142
119.03		148.143
55.1075				117.415
94.095				140.34
55.6525				86.1575
101.8				121.007
82.465				117.22
51.115			379.613
50.47			402.24
59.24				467.308
56.8375				488.695
33.4775				309.132
60.53				235.27
38.915				325.285
81.64				411.663
60.6625				315.467
35.37				192.292
47.2825			206.39
47.6175			295.707
57.2075			229.532
32.03			228.855
31.735			183.423
19.155			129.345
27.945			208.66
47.5325			224.075
33.68			224.817
43.5925			151.69
76.575				230.925
40.9775				265.098
74.025				242.04
55.775				226.52
61.9975				210.45
26.2125				100.612
28.7325				154.46
50.8025				222.775
42.2675				191.548
44.4075				134.6

[truncated: 37 more sheets: Fig 4A, Fig 4C, Fig 4D, Fig 4E, Fig 4F, Fig 5A, Fig 5B, Fig 5C, Fig 5D, Fig 6A, Fig 6B, Fig 6C, Fig 6D, Fig 6E, Fig 6F, Fig 6G, Fig 6H, Fig 6I, Fig 7B, Fig 7C …]
